# Supplementary material for: Resistance Mechanism and Physiological Effects of Microcin Y in Salmonella enterica subsp. enterica Serovar Typhimurium
Source: Microbiol Spectr. 2022 Dec 1;10(6):e01859-22. doi: 10.1128/spectrum.01859-22 (PMC9769762; doi:10.1128/spectrum.01859-22)
Supplement: Supplemental file 2 — Tables S4 to S7. Download spectrum.01859-22-s0002.xlsx, XLSX file, 4.0 MB [file spectrum.01859-22-s0002.xlsx]

## Sheet: Table S4
Supplementary Table 4: mRNA level of S. Typhimurium genes in ST53-1×MIC MccY vs ST53 group.
id	baseMean	baseMean-ST53	baseMean-ST53-1×MIC MccY	foldChange(ST53-1×MIC MccY /ST53)	log2FoldChange	pval	padj	Chromosome	Start Site	End Site	Direction	Length	Name	GO	KEGG	eggNOG	eggNOG Class	Description	Swissprot	BP	CC	MF	Pathway
gene-STM2206	3006.71	5831.49	181.925	0.0311969	-5.00245	1.17299e-78	5.13768e-75	gi|1109557564|ref|NC_003197.2|	2306223	2307368	-	1137	STM2206	GO:0005737;GO:0016301;GO:0005215;GO:0016310;GO:0009401	K11183	proNOG09336	G	bifunctional PTS system fructose-specific transporter subunit IIA/HPr protein [Salmonella enterica subsp. enterica serovar Typhimurium str. LT2]	sp|P17127|PTFAH_SALTY Multiphosphoryl transfer protein OS=Salmonella typhimurium (strain LT2 / SGSC1412 / ATCC 700720) GN=fruB PE=2 SV=1	GO:0016310//phosphorylation;GO:0009401//phosphoenolpyruvate-dependent sugar phosphotransferase system;	GO:0005737//cytoplasm;	GO:0016301//kinase activity;GO:0005215//transporter activity;	ko02060(Phosphotransferase system (PTS))
gene-STM3217	3183.79	244.292	6123.28	25.0654	4.64763	1.02445e-55	2.24353e-52	gi|1109557564|ref|NC_003197.2|	3382762	3384294	-	1527	STM3217	GO:0004871;GO:0016021;GO:0006935;GO:0007165	K03776	proNOG101983	T	aerotaxis receptor [Salmonella enterica]	sp|P50466|AER_ECOLI Aerotaxis receptor OS=Escherichia coli (strain K12) GN=aer PE=1 SV=1	GO:0006935//chemotaxis;GO:0007165//signal transduction;	GO:0016021//integral component of membrane;	GO:0004871//obsolete signal transducer activity;	ko02030(Bacterial chemotaxis);ko02020(Two-component system)
gene-STM0665	15535.7	1658.44	29412.9	17.7353	4.14855	3.55138e-52	5.18502e-49	gi|1109557564|ref|NC_003197.2|	728912	729847	-	933	STM0665	GO:0006865;GO:0030288	K10001	proNOG01155	P	glutamate and aspartate transporter subunit [Salmonella enterica subsp. enterica serovar Typhimurium str. LT2]	sp|Q9ZF60|GLTI_SALTY Glutamate/aspartate periplasmic-binding protein OS=Salmonella typhimurium (strain LT2 / SGSC1412 / ATCC 700720) GN=gltI PE=3 SV=3	GO:0006865//amino acid transport;	GO:0030288//outer membrane-bounded periplasmic space;	-	ko02020(Two-component system);ko02010(ABC transporters)
gene-STM3541	416.621	813.182	20.0606	0.0246692	-5.34114	1.07416e-49	1.17621e-46	gi|1109557564|ref|NC_003197.2|	3710170	3711523	-	1341	STM3541	GO:0005887;GO:0015128;GO:0035429	K06156	proNOG03160	P	low affinity gluconate transporter [Salmonella enterica subsp. enterica serovar Typhimurium str. LT2]	sp|P0AC97|GNTU_ECO57 Low-affinity gluconate transporter OS=Escherichia coli O157:H7 GN=gntU PE=3 SV=1	GO:0035429//gluconate transmembrane transport;	GO:0005887//integral component of plasma membrane;	GO:0015128//gluconate transmembrane transporter activity;	-
gene-STM3808	4658.91	8612.75	705.075	0.0818641	-3.61063	1.89506e-48	1.66008e-45	gi|1109557564|ref|NC_003197.2|	4009390	4009832	-	435	STM3808	GO:0005737;GO:0050821	K04081	proNOG25027	O	heat shock protein B [Salmonella enterica subsp. enterica serovar Paratyphi A str. ATCC 9150]	sp|B5EY83|IBPB_SALA4 Small heat shock protein IbpB OS=Salmonella agona (strain SL483) GN=ibpB PE=3 SV=1	GO:0050821//protein stabilization;	GO:0005737//cytoplasm;	-	-
gene-STM0443	11099.8	1415.85	20783.7	14.6794	3.87572	2.00299e-46	1.46218e-43	gi|1109557564|ref|NC_003197.2|	497192	498229	-	981	STM0443	GO:0004129;GO:0016021;GO:1902600;GO:0070469;GO:0005886;GO:0005507;GO:0022900;GO:0008827	K02297	proNOG03862	C	cytochrome o ubiquinol oxidase subunit II [Salmonella enterica subsp. enterica serovar Typhi str. CT18]	sp|P0ABJ2|CYOA_ECOL6 Ubiquinol oxidase subunit 2 OS=Escherichia coli O6:H1 (strain CFT073 / ATCC 700928 / UPEC) GN=cyoA PE=3 SV=1	GO:1902600//proton transmembrane transport;GO:0022900//electron transport chain;	GO:0016021//integral component of membrane;GO:0070469//respirasome;GO:0005886//plasma membrane;	GO:0004129//cytochrome-c oxidase activity;GO:0005507//copper ion binding;	ko00190(Oxidative phosphorylation)
gene-STM1303	1105.04	121.952	2088.13	17.1225	4.09782	1.85088e-45	1.15812e-42	gi|1109557564|ref|NC_003197.2|	1382176	1383411	+	1233	STM1303	GO:0005829;GO:0019544;GO:0003992;GO:0006593;GO:0006526;GO:0043825;GO:0042802;GO:0019545;GO:0030170	K00840	proNOG01409	E	bifunctional succinylornithine transaminase/acetylornithine transaminase [Salmonella enterica subsp. enterica serovar Typhimurium str. LT2]	sp|Q8ZPV2|ASTC_SALTY Succinylornithine transaminase OS=Salmonella typhimurium (strain LT2 / SGSC1412 / ATCC 700720) GN=astC PE=2 SV=1	GO:0019544//arginine catabolic process to glutamate;GO:0006593//ornithine catabolic process;GO:0006526//arginine biosynthetic process;GO:0019545//arginine catabolic process to succinate;	GO:0005829//cytosol;	GO:0003992//N2-acetyl-L-ornithine:2-oxoglutarate 5-aminotransferase activity;GO:0043825//succinylornithine transaminase activity;GO:0042802//identical protein binding;GO:0030170//pyridoxal phosphate binding;	ko00330(Arginine and proline metabolism)
gene-STM3576	4992.79	9085.74	899.851	0.09904	-3.33585	4.90386e-42	2.68486e-39	gi|1109557564|ref|NC_003197.2|	3742444	3744654	+	2205	STM3576	GO:0016463;GO:0043231;GO:0000166;GO:0008551;GO:0070574;GO:0046872;GO:0005887;GO:0071577	K01534	proNOG00908	P	zinc/cadmium/mercury/lead-transporting ATPase [Salmonella enterica subsp. enterica serovar Typhimurium str. LT2]	sp|P37617|ATZN_ECOLI Lead, cadmium, zinc and mercury-transporting ATPase OS=Escherichia coli (strain K12) GN=zntA PE=1 SV=1	GO:0070574//cadmium ion transmembrane transport;GO:0071577//zinc ion transmembrane transport;	GO:0043231//intracellular membrane-bounded organelle;GO:0005887//integral component of plasma membrane;	GO:0016463//P-type zinc transporter activity;GO:0000166//nucleotide binding;GO:0008551//P-type cadmium transporter activity;GO:0046872//metal ion binding;	-
gene-STM3239	807.373	1488.99	125.757	0.0844582	-3.56562	2.08207e-38	1.01327e-35	gi|1109557564|ref|NC_003197.2|	3403358	3404698	-	1338	STM3239	GO:0031209;GO:0016021;GO:0007015;GO:0032403	-	proNOG04972	P	inner membrane transport protein YhaO [Salmonella enterica subsp. enterica serovar Newport str. SL254]	sp|P42628|YHAO_ECOLI Inner membrane transport protein YhaO OS=Escherichia coli (strain K12) GN=yhaO PE=1 SV=3	GO:0007015//actin filament organization;	GO:0031209//SCAR complex;GO:0016021//integral component of membrane;	-	-
gene-STM1885	4912.68	9792.36	32.987	0.00336865	-8.21362	9.1834e-36	4.02233e-33	gi|1109557564|ref|NC_003197.2|	1977618	1979494	-	1836	STM1885	GO:0038022;GO:0042048;GO:0004160;GO:0004456;GO:0009082;GO:0005887;GO:0050911;GO:0009255;GO:0007186;GO:0005829	K01690	proNOG00671	E	phosphogluconate dehydratase [Salmonella enterica subsp. enterica serovar Typhimurium str. LT2]	sp|P0ADF7|EDD_ECO57 Phosphogluconate dehydratase OS=Escherichia coli O157:H7 GN=edd PE=3 SV=1	GO:0042048//olfactory behavior;GO:0009082//branched-chain amino acid biosynthetic process;GO:0050911//detection of chemical stimulus involved in sensory perception of smell;GO:0009255//Entner-Doudoroff pathway through 6-phosphogluconate;GO:0007186//G protein-coupled receptor signaling pathway;	GO:0005887//integral component of plasma membrane;GO:0005829//cytosol;	GO:0038022//G protein-coupled olfactory receptor activity;GO:0004160//dihydroxy-acid dehydratase activity;GO:0004456//phosphogluconate dehydratase activity;	ko00030(Pentose phosphate pathway)
gene-STM2646	5511.52	10439.7	583.367	0.0558799	-4.16153	6.10669e-35	2.43157e-32	gi|1109557564|ref|NC_003197.2|	2785909	2786307	-	390	STM2646	GO:0005829;GO:0008861;GO:0006567;GO:0016829	K06866	proNOG34227	R	autonomous glycyl radical cofactor GrcA [Salmonella enterica subsp. enterica serovar Typhi str. CT18]	sp|B5F227|GRCA_SALA4 Autonomous glycyl radical cofactor OS=Salmonella agona (strain SL483) GN=grcA PE=3 SV=1	GO:0006567//threonine catabolic process;	GO:0005829//cytosol;	GO:0008861//formate C-acetyltransferase activity;GO:0016829//lyase activity;	-
gene-STM1803	1482.62	275.139	2690.1	9.77724	3.28943	1.53999e-32	5.62095e-30	gi|1109557564|ref|NC_003197.2|	1902683	1904086	-	1323	STM1803	GO:0008115;GO:0005886;GO:0055114;GO:0055130;GO:0008718	K00285	proNOG04385	E	D-amino acid dehydrogenase small subunit [Salmonella enterica subsp. enterica serovar Typhimurium str. LT2]	sp|B5FTN1|DADA_SALDC D-amino acid dehydrogenase small subunit OS=Salmonella dublin (strain CT_02021853) GN=dadA PE=3 SV=1	GO:0055114//obsolete oxidation-reduction process;GO:0055130//D-alanine catabolic process;	GO:0005886//plasma membrane;	GO:0008115//sarcosine oxidase activity;GO:0008718//D-amino-acid dehydrogenase activity;	ko00470(D-Amino acid metabolism);ko00360(Phenylalanine metabolism)
gene-STM0701	1651.66	2924.01	379.305	0.129721	-2.94652	8.60091e-31	2.89785e-28	gi|1109557564|ref|NC_003197.2|	763382	765590	-	2205	STM0701	GO:0004586;GO:0006520;GO:0005737	K01581	proNOG02388	E	ornithine decarboxylase [Salmonella enterica subsp. enterica serovar Typhimurium str. LT2]	sp|P24169|DCOS_ECOLI Ornithine decarboxylase, inducible OS=Escherichia coli (strain K12) GN=speF PE=2 SV=1	GO:0006520//cellular amino acid metabolic process;	GO:0005737//cytoplasm;	GO:0004586//ornithine decarboxylase activity;	ko00480(Glutathione metabolism);ko00330(Arginine and proline metabolism)
gene-STM2391	1996.89	368.471	3625.31	9.83882	3.29848	2.1555e-30	6.65975e-28	gi|1109557564|ref|NC_003197.2|	2502255	2503701	+	1338	STM2391	GO:0016021;GO:0006869;GO:0006355;GO:0043565;GO:0009279;GO:0003700	K06076	proNOG03924	I	long-chain fatty acid outer membrane transporter [Salmonella enterica subsp. enterica serovar Typhimurium str. LT2]	sp|Q8ZNA5|FADL_SALTY Long-chain fatty acid transport protein OS=Salmonella typhimurium (strain LT2 / SGSC1412 / ATCC 700720) GN=fadL PE=3 SV=2	GO:0006869//lipid transport;GO:0006355//regulation of transcription, DNA-templated;	GO:0016021//integral component of membrane;GO:0009279//cell outer membrane;	GO:0043565//sequence-specific DNA binding;GO:0003700//DNA-binding transcription factor activity;	-
gene-STM0458	292.721	548.484	36.9573	0.0673809	-3.89152	2.28074e-30	6.65975e-28	gi|1109557564|ref|NC_003197.2|	515101	516161	-	1061	STM0458	GO:0030170;GO:0005737;GO:0019344;GO:0016740;GO:0004124	K01738	proNOG09688	E	putative lyase [Salmonella enterica subsp. enterica serovar Typhimurium str. ST4/74]	sp|Q19374|YSL1_CAEEL Putative pyridoxal-phosphate dependent protein F13B12.4 OS=Caenorhabditis elegans GN=F13B12.4 PE=1 SV=1	GO:0019344//cysteine biosynthetic process;	GO:0005737//cytoplasm;	GO:0030170//pyridoxal phosphate binding;GO:0016740//transferase activity;GO:0004124//cysteine synthase activity;	ko00920(Sulfur metabolism);ko00270(Cysteine and methionine metabolism)
gene-STM3542	729.542	1419.35	39.7336	0.0279942	-5.15873	5.50584e-30	1.50722e-27	gi|1109557564|ref|NC_003197.2|	3711507	3712210	-	558	STM3542	GO:0005524;GO:0046316;GO:0005975;GO:0016310	K00851	proNOG42561	G	gluconate kinase 1 [Salmonella enterica subsp. enterica serovar Typhi str. CT18]	sp|P46859|GNTK_ECOLI Thermoresistant gluconokinase OS=Escherichia coli (strain K12) GN=gntK PE=1 SV=4	GO:0005975//carbohydrate metabolic process;GO:0016310//phosphorylation;	-	GO:0005524//ATP binding;GO:0046316//gluconokinase activity;	ko00030(Pentose phosphate pathway)
gene-STM3557	4229.98	910.815	7549.15	8.28835	3.05108	1.49534e-29	3.85269e-27	gi|1109557564|ref|NC_003197.2|	3726373	3727699	-	1323	STM3557	GO:0042597;GO:0006810;GO:0005215	K05813	proNOG00008	P	glycerol-3-phosphate transporter periplasmic binding protein [Salmonella enterica subsp. enterica serovar Typhi str. CT18]	sp|Q8XG55|UGPB_SALTI sn-glycerol-3-phosphate-binding periplasmic protein UgpB OS=Salmonella typhi GN=ugpB PE=3 SV=1	GO:0006810//transport;	GO:0042597//periplasmic space;	GO:0005215//transporter activity;	ko02010(ABC transporters)
gene-STM2190	1943.54	230.959	3656.12	15.8301	3.9846	8.15897e-28	1.98535e-25	gi|1109557564|ref|NC_003197.2|	2286616	2287675	-	1023	STM2190	GO:0008643;GO:0006935;GO:0042597;GO:0046872	K10540	proNOG07713	G	Galactose/methyl galactoside ABC transport [Salmonella enterica subsp. enterica serovar Heidelberg str. B182]	sp|P23905|DGAL_SALTY D-galactose-binding periplasmic protein OS=Salmonella typhimurium (strain LT2 / SGSC1412 / ATCC 700720) GN=mglB PE=1 SV=2	GO:0008643//carbohydrate transport;GO:0006935//chemotaxis;	GO:0042597//periplasmic space;	GO:0046872//metal ion binding;	ko02030(Bacterial chemotaxis);ko02010(ABC transporters)
gene-STM2543	10397.1	2452.39	18341.8	7.47915	2.90287	1.38176e-27	3.18533e-25	gi|1109557564|ref|NC_003197.2|	2681537	2682767	-	1221	STM2543	GO:0044571;GO:0051537;GO:0030170;GO:0046872;GO:0005737;GO:0031071	K04487	proNOG01721	E	cysteine desulfurase [Salmonella enterica subsp. enterica serovar Typhimurium str. LT2]	sp|B5F1C0|ISCS_SALA4 Cysteine desulfurase OS=Salmonella agona (strain SL483) GN=iscS PE=3 SV=1	GO:0044571//[2Fe-2S] cluster assembly;	GO:0005737//cytoplasm;	GO:0051537//2 iron, 2 sulfur cluster binding;GO:0030170//pyridoxal phosphate binding;GO:0046872//metal ion binding;GO:0031071//cysteine desulfurase activity;	ko04122(Sulfur relay system);ko00730(Thiamine metabolism)
gene-STM2614	779.854	153.041	1406.67	9.19147	3.20029	1.56095e-27	3.41847e-25	gi|1109557564|ref|NC_003197.2|	2760465	2761157	+	693	STM2614	-	K23941	proNOG79897	S	hypothetical protein STM2614 [Phage Gifsy-1]	-	-	-	-	ko05132(Salmonella infection)
gene-STM4452	4735.13	8080.59	1389.67	0.171976	-2.53972	7.55064e-27	1.57485e-24	gi|1109557564|ref|NC_003197.2|	4692571	4694720	-	2145	STM4452	GO:0055114;GO:0005524;GO:0006260;GO:0008998	K21636	proNOG08205	F	anaerobic ribonucleoside triphosphate reductase [Salmonella enterica subsp. enterica serovar Paratyphi C strain RKS4594]	sp|Q9L646|NRDD_SALTY Anaerobic ribonucleoside-triphosphate reductase OS=Salmonella typhimurium (strain LT2 / SGSC1412 / ATCC 700720) GN=nrdD PE=3 SV=1	GO:0055114//obsolete oxidation-reduction process;GO:0006260//DNA replication;	-	GO:0005524//ATP binding;GO:0008998//ribonucleoside-triphosphate reductase activity;	ko00240(Pyrimidine metabolism);ko00230(Purine metabolism)
gene-STM1238	11904.1	3014.01	20794.2	6.89919	2.78643	1.69945e-26	3.38344e-24	gi|1109557564|ref|NC_003197.2|	1324219	1325625	+	1275	STM1238	GO:0004450;GO:0000287;GO:0006099;GO:0006097;GO:0016787;GO:0051287	K00031	proNOG03313	C	isocitrate dehydrogenase [Salmonella enterica subsp. enterica serovar Typhimurium str. LT2]	sp|P08200|IDH_ECOLI Isocitrate dehydrogenase [NADP] OS=Escherichia coli (strain K12) GN=icd PE=1 SV=1	GO:0006099//tricarboxylic acid cycle;GO:0006097//glyoxylate cycle;	-	GO:0004450//isocitrate dehydrogenase (NADP+) activity;GO:0000287//magnesium ion binding;GO:0016787//hydrolase activity;GO:0051287//NAD binding;	ko05230(Central carbon metabolism in cancer);ko04146(Peroxisome);ko00720(Carbon fixation pathways in prokaryotes);ko00480(Glutathione metabolism);ko00020(Citrate cycle (TCA cycle))
gene-STM4149	3147.44	5372.37	922.511	0.171714	-2.54192	9.6681e-26	1.76602e-23	gi|1109557564|ref|NC_003197.2|	4363106	4363546	+	435	STM4149	GO:0006415;GO:0022625;GO:0015968;GO:0000027;GO:0070180;GO:0005515;GO:0003735	K02867	COG0080;proNOG04980;proNOG24789	SJ	hypothetical protein SARI_03513 [Salmonella enterica subsp. arizonae serovar 62:z4,z23:- str. RSK2980]	sp|A7ZUJ6|RL11_ECO24 50S ribosomal protein L11 OS=Escherichia coli O139:H28 (strain E24377A / ETEC) GN=rplK PE=3 SV=1	GO:0006415//translational termination;GO:0015968//stringent response;GO:0000027//ribosomal large subunit assembly;	GO:0022625//cytosolic large ribosomal subunit;	GO:0070180//large ribosomal subunit rRNA binding;GO:0005515//protein binding;GO:0003735//structural constituent of ribosome;	ko03010(Ribosome)
gene-STM4532	445.052	794.435	95.6685	0.120423	-3.05381	9.67682e-26	1.76602e-23	gi|1109557564|ref|NC_003197.2|	4787583	4789744	-	2157	STM4532	GO:0005887;GO:0009267;GO:0003676	K23676	proNOG04707	T	carbon starvation protein [Salmonella enterica subsp. enterica serovar Typhimurium str. LT2]	sp|P39396|YJIY_ECOLI Inner membrane protein YjiY OS=Escherichia coli (strain K12) GN=yjiY PE=1 SV=2	GO:0009267//cellular response to starvation;	GO:0005887//integral component of plasma membrane;	GO:0003676//nucleic acid binding;	-
gene-STM1244	1110.5	157.667	2063.33	13.0867	3.71002	1.74108e-25	3.05037e-23	gi|1109557564|ref|NC_003197.2|	1331166	1331437	-	270	STM1244	GO:0009405	K07805	-	-	virulence protein PAGD precursor [Salmonella enterica subsp. enterica serovar Typhimurium str. LT2]	sp|Q56029|PAGD_SALTY Virulence protein PagD OS=Salmonella typhimurium (strain LT2 / SGSC1412 / ATCC 700720) GN=pagD PE=4 SV=1	GO:0009405//obsolete pathogenesis;	-	-	ko02020(Two-component system)
gene-STM0964	7037.97	11888.3	2187.59	0.184011	-2.44214	6.58589e-25	1.10947e-22	gi|1109557564|ref|NC_003197.2|	1045269	1047768	+	2469	STM0964	GO:0030151;GO:0009389;GO:0051539;GO:0055114;GO:0009055	K07306	proNOG02759	C	anaerobic dimethyl sulfoxide reductase subunit A [Salmonella enterica subsp. enterica serovar Typhimurium str. LT2]	sp|P18775|DMSA_ECOLI Dimethyl sulfoxide reductase DmsA OS=Escherichia coli (strain K12) GN=dmsA PE=1 SV=2	GO:0055114//obsolete oxidation-reduction process;	-	GO:0030151//molybdenum ion binding;GO:0009389//dimethyl sulfoxide reductase activity;GO:0051539//4 iron, 4 sulfur cluster binding;GO:0009055//electron transfer activity;	ko00920(Sulfur metabolism)
gene-STM0552	180.264	24.2778	336.25	13.8501	3.79182	7.94094e-25	1.2882e-22	gi|1109557564|ref|NC_003197.2|	612709	613311	-	603	STM0552	GO:0006355;GO:0003677;GO:0009289	K08087	proNOG77335	K	fimbrial protein [Salmonella enterica subsp. enterica serovar Typhimurium str. LT2]	sp|P37928|FIMW_SALTY Fimbriae W protein OS=Salmonella typhimurium (strain LT2 / SGSC1412 / ATCC 700720) GN=fimW PE=4 SV=1	GO:0006355//regulation of transcription, DNA-templated;	GO:0009289//pilus;	GO:0003677//DNA binding;	-
gene-STM3883	1052.22	1886.59	217.856	0.115476	-3.11433	8.43142e-25	1.31891e-22	gi|1109557564|ref|NC_003197.2|	4093596	4094575	+	972	STM3883	GO:0005886;GO:0005524;GO:0016021;GO:0015145;GO:0015749	K10440	proNOG05289	G	Ribose ABC transport system permease protein RbsC [Salmonella enterica]	sp|P0AGI3|RBSC_ECO57 Ribose transport system permease protein RbsC OS=Escherichia coli O157:H7 GN=rbsC PE=3 SV=1	GO:0015749//monosaccharide transmembrane transport;	GO:0005886//plasma membrane;GO:0016021//integral component of membrane;	GO:0005524//ATP binding;GO:0015145//monosaccharide transmembrane transporter activity;	ko02010(ABC transporters)
gene-STM1749	60134.4	104769	15499.4	0.147938	-2.75694	8.10744e-24	1.2245e-21	gi|1109557564|ref|NC_003197.2|	1843110	1845800	+	2685	STM1749	GO:0046872;GO:0015976;GO:0004022;GO:0008774;GO:0055114;GO:0006066	K04072	proNOG04229	C	bifunctional acetaldehyde-CoA/alcohol dehydrogenase [Salmonella enterica subsp. enterica serovar Typhimurium str. LT2]	sp|P0A9Q8|ADHE_ECO57 Aldehyde-alcohol dehydrogenase OS=Escherichia coli O157:H7 GN=adhE PE=3 SV=2	GO:0015976//carbon utilization;GO:0055114//obsolete oxidation-reduction process;GO:0006066//alcohol metabolic process;	-	GO:0046872//metal ion binding;GO:0004022//alcohol dehydrogenase (NAD+) activity;GO:0008774//acetaldehyde dehydrogenase (acetylating) activity;	ko05146(Amoebiasis);ko00650(Butanoate metabolism);ko00626(Naphthalene degradation);ko00625(Chloroalkane and chloroalkene degradation);ko00620(Pyruvate metabolism);ko00350(Tyrosine metabolism);ko00071(Fatty acid degradation);ko00010(Glycolysis / Gluconeogenesis)
gene-STM4566	380.249	678.431	82.0674	0.120967	-3.04732	1.52381e-23	2.22476e-21	gi|1109557564|ref|NC_003197.2|	4819639	4821201	-	1557	STM4566	-	-	proNOG01698	S	hypothetical protein STM4566 [Salmonella enterica subsp. enterica serovar Typhimurium str. LT2]	sp|P37342|YJJI_ECOLI Uncharacterized protein YjjI OS=Escherichia coli (strain K12) GN=yjjI PE=4 SV=2	-	-	-	-
gene-STM4183	5566.55	859.643	10273.5	11.9508	3.57904	2.29031e-23	3.23598e-21	gi|1109557564|ref|NC_003197.2|	4401864	4403653	+	1626	STM4183	GO:0005737;GO:0006097;GO:0006099;GO:0016021;GO:0004474	K01638	proNOG101101	C	malate synthase [Salmonella enterica subsp. enterica serovar Paratyphi C strain RKS4594]	sp|P08997|MASY_ECOLI Malate synthase A OS=Escherichia coli (strain K12) GN=aceB PE=1 SV=1	GO:0006097//glyoxylate cycle;GO:0006099//tricarboxylic acid cycle;	GO:0005737//cytoplasm;GO:0016021//integral component of membrane;	GO:0004474//malate synthase activity;	ko00630(Glyoxylate and dicarboxylate metabolism);ko00620(Pyruvate metabolism)
gene-STM1025	1581.56	409.523	2753.59	6.72391	2.7493	3.88192e-23	5.31338e-21	gi|1109557564|ref|NC_003197.2|	1113128	1113583	-	456	STM1025	-	-	proNOG83709	S	hypothetical protein STM1025 [Salmonella enterica subsp. enterica serovar Typhimurium str. LT2]	-	-	-	-	-
gene-STM0066	830.194	204.296	1456.09	7.12737	2.83337	6.34316e-23	8.4191e-21	gi|1109557564|ref|NC_003197.2|	75812	77028	+	1173	STM0066	GO:0006541;GO:0005524;GO:0044205;GO:0000050;GO:0006526;GO:0006207;GO:0004088;GO:0005951	K01956	proNOG00136	F	carbamoyl phosphate synthase small subunit [Salmonella enterica subsp. enterica serovar Typhimurium str. ST4/74]	sp|P14845|CARA_SALTY Carbamoyl-phosphate synthase small chain OS=Salmonella typhimurium (strain LT2 / SGSC1412 / ATCC 700720) GN=carA PE=3 SV=2	GO:0006541//glutamine metabolic process;GO:0044205//'de novo' UMP biosynthetic process;GO:0000050//urea cycle;GO:0006526//arginine biosynthetic process;GO:0006207//'de novo' pyrimidine nucleobase biosynthetic process;	GO:0005951//carbamoyl-phosphate synthase complex;	GO:0005524//ATP binding;GO:0004088//carbamoyl-phosphate synthase (glutamine-hydrolyzing) activity;	ko00250(Alanine, aspartate and glutamate metabolism);ko00240(Pyrimidine metabolism)
gene-STM1349	13976.7	4015.72	23937.6	5.96098	2.57555	9.47699e-23	1.22086e-20	gi|1109557564|ref|NC_003197.2|	1427610	1430139	+	2403	STM1349	GO:0006090;GO:0006094;GO:0005524;GO:0016310;GO:0046872;GO:0008986	K01007	proNOG00251	G	phosphoenolpyruvate synthase [Salmonella enterica subsp. enterica serovar Typhimurium str. SL1344]	sp|P23538|PPSA_ECOLI Phosphoenolpyruvate synthase OS=Escherichia coli (strain K12) GN=ppsA PE=1 SV=5	GO:0006090//pyruvate metabolic process;GO:0006094//gluconeogenesis;GO:0016310//phosphorylation;	-	GO:0005524//ATP binding;GO:0046872//metal ion binding;GO:0008986//pyruvate, water dikinase activity;	ko00720(Carbon fixation pathways in prokaryotes);ko00680(Methane metabolism);ko00620(Pyruvate metabolism);ko00010(Glycolysis / Gluconeogenesis)
gene-STM2189	473.968	104.526	843.41	8.06891	3.01237	1.03064e-22	1.28978e-20	gi|1109557564|ref|NC_003197.2|	2284962	2286494	-	1527	STM2189	GO:0015757;GO:0005524;GO:0015407;GO:0043190;GO:0034219;GO:0005354	K10542	proNOG00668	P	galactose/methyl galaxtoside transporter ATP-binding protein [Salmonella enterica subsp. enterica serovar Typhimurium str. LT2]	sp|P23924|MGLA_SALTY Galactose/methyl galactoside import ATP-binding protein MglA OS=Salmonella typhimurium (strain LT2 / SGSC1412 / ATCC 700720) GN=mglA PE=1 SV=2	GO:0015757//galactose transmembrane transport;GO:0034219//carbohydrate transmembrane transport;	GO:0043190//ATP-binding cassette (ABC) transporter complex;	GO:0005524//ATP binding;GO:0015407//ABC-type monosaccharide transporter activity;GO:0005354//galactose transmembrane transporter activity;	ko02010(ABC transporters)
gene-STM1631	1921.8	530.787	3312.82	6.24134	2.64186	3.38981e-22	4.12427e-20	gi|1109557564|ref|NC_003197.2|	1721280	1722513	+	1233	STM1631	GO:0016298;GO:1903527;GO:0009405;GO:0044184;GO:0047178;GO:0005576;GO:0020002;GO:0034736;GO:0017048	K15349	proNOG34225	I	secreted effector protein [Salmonella enterica subsp. enterica serovar Typhimurium str. LT2]	sp|Q9FD10|SSEJ_SALTY Secreted effector protein SseJ OS=Salmonella typhimurium (strain LT2 / SGSC1412 / ATCC 700720) GN=sseJ PE=1 SV=1	GO:1903527//positive regulation of membrane tubulation;GO:0009405//obsolete pathogenesis;	GO:0044184//host cell late endosome;GO:0005576//extracellular region;GO:0020002//host cell plasma membrane;	GO:0016298//lipase activity;GO:0047178//glycerophospholipid acyltransferase (CoA-dependent) activity;GO:0034736//cholesterol O-acyltransferase activity;	ko05132(Salmonella infection)
gene-STM0999	4696.11	1371.25	8020.96	5.84937	2.54828	8.00856e-22	9.4804e-20	gi|1109557564|ref|NC_003197.2|	1089784	1090975	-	1116	STM0999	GO:0046930;GO:0009279;GO:0055085;GO:0006811;GO:0015288	K09476	proNOG04149	M	outer membrane protein F precursor [Salmonella enterica subsp. enterica serovar Typhimurium str. LT2]	sp|P37432|OMPF_SALTY Outer membrane protein F OS=Salmonella typhimurium (strain LT2 / SGSC1412 / ATCC 700720) GN=ompF PE=1 SV=2	GO:0055085//transmembrane transport;GO:0006811//ion transport;	GO:0046930//pore complex;GO:0009279//cell outer membrane;	GO:0015288//porin activity;	ko02020(Two-component system);ko01501(beta-Lactam resistance)
gene-STM2542	2418.98	688.389	4149.57	6.02794	2.59167	1.3405e-21	1.5451e-19	gi|1109557564|ref|NC_003197.2|	2681123	2681523	-	393	STM2542	GO:0005829;GO:0097428;GO:0044571;GO:0008198;GO:0016021;GO:0042802;GO:0036455;GO:0006879;GO:0051539;GO:0051537	K04488	proNOG33285	C	scaffold protein [Salmonella enterica subsp. enterica serovar Typhi str. CT18]	sp|P0ACD6|NIFU_ECO57 NifU-like protein OS=Escherichia coli O157:H7 GN=nifU PE=1 SV=1	GO:0097428//protein maturation by iron-sulfur cluster transfer;GO:0044571//[2Fe-2S] cluster assembly;GO:0006879//cellular iron ion homeostasis;	GO:0005829//cytosol;GO:0016021//integral component of membrane;	GO:0008198//ferrous iron binding;GO:0042802//identical protein binding;GO:0036455//iron-sulfur transferase activity;GO:0051539//4 iron, 4 sulfur cluster binding;GO:0051537//2 iron, 2 sulfur cluster binding;	-
gene-STM3948	529.312	914.57	144.053	0.157509	-2.66649	4.23122e-21	4.75199e-19	gi|1109557564|ref|NC_003197.2|	4153080	4153803	+	714	STM3948	-	K09921	proNOG01681	S	hypothetical protein STM3948 [Salmonella enterica subsp. enterica serovar Typhimurium str. LT2]	sp|P55886|YIGA_SALTY Uncharacterized protein YigA OS=Salmonella typhimurium (strain LT2 / SGSC1412 / ATCC 700720) GN=yigA PE=4 SV=2	-	-	-	-
gene-STM0965	238.742	427.463	50.0203	0.117017	-3.09521	7.9763e-21	8.73405e-19	gi|1109557564|ref|NC_003197.2|	1047767	1048396	+	624	STM0965	GO:0005737;GO:0055114;GO:0016491	K07307	proNOG07979	C	anaerobic dimethyl sulfoxide reductase subunit B [Salmonella enterica subsp. enterica serovar Typhi str. CT18]	sp|P18776|DMSB_ECOLI Anaerobic dimethyl sulfoxide reductase chain B OS=Escherichia coli (strain K12) GN=dmsB PE=1 SV=4	GO:0055114//obsolete oxidation-reduction process;	GO:0005737//cytoplasm;	GO:0016491//oxidoreductase activity;	ko00920(Sulfur metabolism)
gene-STM1328	3779.57	1152.84	6406.29	5.55695	2.47429	8.35687e-21	8.92091e-19	gi|1109557564|ref|NC_003197.2|	1407109	1408075	-	966	STM1328	GO:0046872	K09953	proNOG107843	S	outer membrane protein [Salmonella enterica subsp. enterica serovar Typhimurium str. LT2]	-	-	-	GO:0046872//metal ion binding;	ko00540(Lipopolysaccharide biosynthesis)
gene-STM2763	758.969	200.217	1317.72	6.58145	2.71841	8.5543e-21	8.92091e-19	gi|1109557564|ref|NC_003197.2|	2905473	2906075	+	603	STM2763	GO:0008979;GO:0043565;GO:0015074;GO:0006310;GO:0032359;GO:0075713	-	-	-	phage integrase family protein [Salmonella enterica subsp. enterica serovar Typhimurium str. T000240]	sp|P32053|INTA_ECOLI Prophage CP4-57 integrase OS=Escherichia coli (strain K12) GN=intA PE=1 SV=2	GO:0015074//DNA integration;GO:0006310//DNA recombination;GO:0032359//provirus excision;GO:0075713//establishment of integrated proviral latency;	-	GO:0008979//prophage integrase activity;GO:0043565//sequence-specific DNA binding;	-
gene-STM2544	4733.5	1459.92	8007.08	5.4846	2.45539	1.10403e-20	1.12457e-18	gi|1109557564|ref|NC_003197.2|	2682932	2683441	-	501	STM2544	GO:0006355;GO:0003690;GO:0005506;GO:0003700;GO:0051537	K13643	proNOG104234	K	DNA-binding transcriptional regulator IscR [Salmonella enterica subsp. enterica serovar Typhi str. CT18]	sp|Q57LG8|ISCR_SALCH HTH-type transcriptional regulator IscR OS=Salmonella choleraesuis (strain SC-B67) GN=iscR PE=3 SV=1	GO:0006355//regulation of transcription, DNA-templated;	-	GO:0003690//double-stranded DNA binding;GO:0005506//iron ion binding;GO:0003700//DNA-binding transcription factor activity;GO:0051537//2 iron, 2 sulfur cluster binding;	-
gene-STM1549	826.958	222.949	1430.97	6.41835	2.6822	1.56363e-20	1.55653e-18	gi|1109557564|ref|NC_003197.2|	1625998	1626399	-	396	STM1549	-	-	proNOG33104	J	putative translation initiation inhibitor [Salmonella enterica subsp. enterica serovar Typhimurium str. ST4/74]	sp|P39332|YJGH_ECOLI RutC family protein YjgH OS=Escherichia coli (strain K12) GN=yjgH PE=1 SV=1	-	-	-	-
gene-STM1206	249.058	445.366	52.7497	0.118441	-3.07776	4.29292e-20	4.17845e-18	gi|1109557564|ref|NC_003197.2|	1290742	1291129	+	375	STM1206	-	-	proNOG46509	R	outer membrane lipoprotein [Salmonella enterica subsp. enterica serovar Typhimurium str. LT2]	sp|P75946|YCFL_ECOLI Uncharacterized protein YcfL OS=Escherichia coli (strain K12) GN=ycfL PE=4 SV=1	-	-	-	-
gene-STM1539	758.366	212.355	1304.38	6.14245	2.61881	8.74573e-20	8.32746e-18	gi|1109557564|ref|NC_003197.2|	1613794	1614902	-	1109	STM1539	GO:0046872;GO:0008901;GO:0051539;GO:0033748;GO:0055114;GO:0009375;GO:0051538	K06282	proNOG01798	C	hydrogenase-1 small subunit [Salmonella enterica subsp. enterica serovar Typhimurium str. LT2]	sp|P31892|MBHS_CUPNH Uptake hydrogenase small subunit OS=Cupriavidus necator (strain ATCC 17699 / H16 / DSM 428 / Stanier 337) GN=hoxK PE=1 SV=1	GO:0055114//obsolete oxidation-reduction process;	GO:0009375//ferredoxin hydrogenase complex;	GO:0046872//metal ion binding;GO:0008901//ferredoxin hydrogenase activity;GO:0051539//4 iron, 4 sulfur cluster binding;GO:0033748//hydrogenase (acceptor) activity;GO:0051538//3 iron, 4 sulfur cluster binding;	ko02020(Two-component system);ko00633(Nitrotoluene degradation)
gene-STM3512	1420.88	2783.57	58.1908	0.0209051	-5.58	1.07938e-19	1.00589e-17	gi|1109557564|ref|NC_003197.2|	3670225	3671717	+	1341	STM3512	GO:0005887;GO:0015128;GO:0035429	K06155	proNOG03160	P	high-affinity gluconate permease [Salmonella enterica subsp. enterica serovar Typhimurium str. LT2]	sp|P39835|GNTT_ECOLI High-affinity gluconate transporter OS=Escherichia coli (strain K12) GN=gntT PE=1 SV=3	GO:0035429//gluconate transmembrane transport;	GO:0005887//integral component of plasma membrane;	GO:0015128//gluconate transmembrane transporter activity;	-
gene-STM0732	6788.66	396.153	13181.2	33.2729	5.05628	1.76365e-19	1.60933e-17	gi|1109557564|ref|NC_003197.2|	797906	798384	+	414	STM0732	GO:0009055;GO:0006099;GO:0045281;GO:0005886;GO:0046872;GO:0016021;GO:0008177	K00241	proNOG34336	C	succinate dehydrogenase cytochrome b556 large membrane subunit [Salmonella enterica subsp. enterica serovar Paratyphi B str. SPB7]	sp|P63726|DHSC_SALTI Succinate dehydrogenase cytochrome b556 subunit OS=Salmonella typhi GN=sdhC PE=3 SV=1	GO:0006099//tricarboxylic acid cycle;	GO:0045281//succinate dehydrogenase complex;GO:0005886//plasma membrane;GO:0016021//integral component of membrane;	GO:0009055//electron transfer activity;GO:0046872//metal ion binding;GO:0008177//succinate dehydrogenase (ubiquinone) activity;	ko00720(Carbon fixation pathways in prokaryotes);ko00650(Butanoate metabolism);ko00190(Oxidative phosphorylation);ko00020(Citrate cycle (TCA cycle))
gene-STM2585	9380.3	3021.55	15739	5.20894	2.38099	2.70269e-19	2.41588e-17	gi|1109557564|ref|NC_003197.2|	2731352	2731902	+	551	STM2585	GO:0016021	-	-	-	transposase-like protein [Phage Gifsy-1]	-	-	GO:0016021//integral component of membrane;	-	-
gene-STM4108	459.109	804.002	114.215	0.142058	-2.81544	2.83386e-19	2.48246e-17	gi|1109557564|ref|NC_003197.2|	4322716	4323833	-	1110	STM4108	GO:0046872;GO:0055114;GO:0008888	K00005	proNOG08938	C	glycerol dehydrogenase [Salmonella enterica subsp. enterica serovar Typhimurium str. LT2]	sp|P0A9S6|GLDA_ECOL6 Glycerol dehydrogenase OS=Escherichia coli O6:H1 (strain CFT073 / ATCC 700928 / UPEC) GN=gldA PE=3 SV=1	GO:0055114//obsolete oxidation-reduction process;	-	GO:0046872//metal ion binding;GO:0008888//glycerol dehydrogenase [NAD+] activity;	ko00640(Propanoate metabolism);ko00561(Glycerolipid metabolism)
gene-STM1489	812.994	1478.61	147.381	0.0996759	-3.32661	3.4718e-19	2.98167e-17	gi|1109557564|ref|NC_003197.2|	1566428	1567135	+	702	STM1489	GO:0004141;GO:0000287;GO:0009102;GO:0008375;GO:0005524;GO:0005737;GO:0016021	K01935	proNOG00940	H	dithiobiotin synthetase [Salmonella enterica subsp. enterica serovar Typhimurium str. LT2]	sp|Q8ZPK6|BIOD2_SALTY ATP-dependent dethiobiotin synthetase BioD 2 OS=Salmonella typhimurium (strain LT2 / SGSC1412 / ATCC 700720) GN=bioD2 PE=3 SV=1	GO:0009102//biotin biosynthetic process;	GO:0005737//cytoplasm;GO:0016021//integral component of membrane;	GO:0004141//dethiobiotin synthase activity;GO:0000287//magnesium ion binding;GO:0008375//acetylglucosaminyltransferase activity;GO:0005524//ATP binding;	ko00780(Biotin metabolism)
gene-STM0081	1266.66	367.639	2165.68	5.89079	2.55846	4.13762e-19	3.48515e-17	gi|1109557564|ref|NC_003197.2|	94123	94547	+	423	STM0081	-	-	proNOG87485	S	hypothetical protein STM0081 [Salmonella enterica subsp. enterica serovar Typhimurium str. LT2]	-	-	-	-	-
gene-STM1486	960.754	1810.56	110.951	0.0612803	-4.02843	4.70956e-19	3.85842e-17	gi|1109557564|ref|NC_003197.2|	1562694	1563958	-	1260	STM1486	GO:0055085;GO:0016310;GO:0008440;GO:0005215;GO:0016021	K08224	proNOG03557	G	membrane transport protein [Salmonella enterica subsp. enterica serovar Typhi str. CT18]	sp|P43531|YNFM_ECOLI Inner membrane transport protein YnfM OS=Escherichia coli (strain K12) GN=ynfM PE=1 SV=2	GO:0055085//transmembrane transport;GO:0016310//phosphorylation;	GO:0016021//integral component of membrane;	GO:0008440//inositol-1,4,5-trisphosphate 3-kinase activity;GO:0005215//transporter activity;	-
gene-STM0843	1521.13	2593.47	448.786	0.173044	-2.53079	4.75696e-19	3.85842e-17	gi|1109557564|ref|NC_003197.2|	911350	913795	-	2433	STM0843	GO:0043722;GO:0005975;GO:0008861;GO:0005829	-	proNOG01724	C	pyruvate formate lyase [Salmonella enterica subsp. enterica serovar Typhimurium str. LT2]	sp|P75793|PFLF_ECOLI Putative formate acetyltransferase 3 OS=Escherichia coli (strain K12) GN=ybiW PE=3 SV=1	GO:0005975//carbohydrate metabolic process;	GO:0005829//cytosol;	GO:0043722//4-hydroxyphenylacetate decarboxylase activity;GO:0008861//formate C-acetyltransferase activity;	-
gene-STM4126	3432.52	1112.23	5752.8	5.1723	2.37081	4.89688e-19	3.89969e-17	gi|1109557564|ref|NC_003197.2|	4343993	4345408	-	1407	STM4126	GO:0055114;GO:0006739;GO:0003957;GO:1902600;GO:0050660;GO:0005737;GO:0045454	K00322	proNOG06496	C	soluble pyridine nucleotide transhydrogenase [Salmonella enterica subsp. enterica serovar Typhi str. CT18]	sp|B5QXQ7|STHA_SALEP Soluble pyridine nucleotide transhydrogenase OS=Salmonella enteritidis PT4 (strain P125109) GN=sthA PE=3 SV=1	GO:0055114//obsolete oxidation-reduction process;GO:0006739//NADP metabolic process;GO:1902600//proton transmembrane transport;GO:0045454//cell redox homeostasis;	GO:0005737//cytoplasm;	GO:0003957//NAD(P)+ transhydrogenase (B-specific) activity;GO:0050660//flavin adenine dinucleotide binding;	ko00760(Nicotinate and nicotinamide metabolism)
gene-STM3274	206.872	370.432	43.3131	0.116926	-3.09633	5.43165e-19	4.24833e-17	gi|1109557564|ref|NC_003197.2|	3440269	3441275	+	1002	STM3274	GO:0006508;GO:0008233	K24844	proNOG01484	O	protease [Salmonella enterica subsp. enterica serovar Typhi str. CT18]	sp|P45527|YHBU_ECOLI Uncharacterized protease YhbU OS=Escherichia coli (strain K12) GN=yhbU PE=1 SV=1	GO:0006508//proteolysis;	-	GO:0008233//peptidase activity;	-
gene-STM4089	2826.53	4836.21	816.843	0.168902	-2.56575	1.10504e-18	8.49134e-17	gi|1109557564|ref|NC_003197.2|	4297589	4298074	-	486	STM4089	GO:0016021;GO:0005737;GO:0060702;GO:0060698;GO:0019899	K02553	proNOG47562	K	ribonuclease activity regulator protein RraA [Salmonella enterica subsp. enterica serovar Typhi str. CT18]	sp|B5F0S0|RRAA_SALA4 Regulator of ribonuclease activity A OS=Salmonella agona (strain SL483) GN=rraA PE=3 SV=1	GO:0060702//negative regulation of endoribonuclease activity;	GO:0016021//integral component of membrane;GO:0005737//cytoplasm;	GO:0060698//endoribonuclease inhibitor activity;GO:0019899//enzyme binding;	-
gene-STM3280	11593.4	18756.1	4430.69	0.236227	-2.08175	1.23603e-18	9.33419e-17	gi|1109557564|ref|NC_003197.2|	3446192	3448132	-	1941	STM3280	GO:0003723;GO:0070417;GO:0000027;GO:0010501;GO:0006355;GO:0003700;GO:0006401;GO:0004004;GO:0005524;GO:0005737;GO:0005634	K05592	COG0513;proNOG00124	L	ATP-dependent RNA helicase (dead-box protein) [Salmonella enterica subsp. enterica serovar Typhimurium str. D23580]	sp|Q8XA87|DEAD_ECO57 ATP-dependent RNA helicase DeaD OS=Escherichia coli O157:H7 GN=deaD PE=3 SV=3	GO:0070417//cellular response to cold;GO:0000027//ribosomal large subunit assembly;GO:0010501//RNA secondary structure unwinding;GO:0006355//regulation of transcription, DNA-templated;GO:0006401//RNA catabolic process;	GO:0005737//cytoplasm;GO:0005634//nucleus;	GO:0003723//RNA binding;GO:0003700//DNA-binding transcription factor activity;GO:0005524//ATP binding;	ko03018(RNA degradation)
gene-STM2034	205.283	367.001	43.5641	0.118703	-3.07457	1.46286e-18	1.08599e-16	gi|1109557564|ref|NC_003197.2|	2111463	2112428	-	966	STM2034	GO:0035461;GO:0016874;GO:0015889;GO:0009236;GO:0015420;GO:0005887;GO:0048472;GO:0022891	K02227	proNOG07292	H	cobalamin biosynthesis protein [Salmonella enterica subsp. enterica serovar Typhimurium str. LT2]	sp|Q05600|CBIB_SALTY Cobalamin biosynthesis protein CbiB OS=Salmonella typhimurium (strain LT2 / SGSC1412 / ATCC 700720) GN=cbiB PE=3 SV=1	GO:0035461//vitamin transmembrane transport;GO:0015889//cobalamin transport;GO:0009236//cobalamin biosynthetic process;	GO:0005887//integral component of plasma membrane;	GO:0016874//ligase activity;GO:0015420//ABC-type vitamin B12 transporter activity;GO:0048472//threonine-phosphate decarboxylase activity;	ko00860(Porphyrin metabolism)
gene-STM2789	313.327	79.6048	547.048	6.87205	2.78074	4.34747e-18	3.17366e-16	gi|1109557564|ref|NC_003197.2|	2937829	2938822	+	993	STM2789	GO:0005506	K15737	-	-	hypothetical protein SPC_2832 [Salmonella enterica subsp. enterica serovar Paratyphi C strain RKS4594]	sp|E1WA38|CSID_SALTS Protein CsiD OS=Salmonella typhimurium (strain SL1344) GN=csiD PE=3 SV=2	-	-	GO:0005506//iron ion binding;	ko00310(Lysine degradation)
gene-STM3150	3660.47	6005.35	1315.59	0.21907	-2.19054	4.63387e-18	3.32727e-16	gi|1109557564|ref|NC_003197.2|	3312651	3313785	-	1125	STM3150	GO:0016021;GO:0051539;GO:0008901;GO:0046872;GO:0033748;GO:0055114;GO:0009375;GO:0051538	K06282	proNOG01798	C	hydrogenase 2 small subunit [Salmonella enterica subsp. enterica serovar Typhi str. CT18]	sp|P69743|MBHT_ECO57 Hydrogenase-2 small chain OS=Escherichia coli O157:H7 GN=hybO PE=3 SV=1	GO:0055114//obsolete oxidation-reduction process;	GO:0016021//integral component of membrane;GO:0009375//ferredoxin hydrogenase complex;	GO:0051539//4 iron, 4 sulfur cluster binding;GO:0008901//ferredoxin hydrogenase activity;GO:0046872//metal ion binding;GO:0033748//hydrogenase (acceptor) activity;GO:0051538//3 iron, 4 sulfur cluster binding;	ko02020(Two-component system);ko00633(Nitrotoluene degradation)
gene-STM4275	1929.6	437.197	3422	7.82712	2.96848	5.91355e-18	4.17764e-16	gi|1109557564|ref|NC_003197.2|	4513730	4515703	-	1965	STM4275	GO:0006935;GO:0005524;GO:0019427;GO:0003987;GO:0016208;GO:0046872	K01895	proNOG00695	I	acetyl-CoA synthetase [Salmonella enterica subsp. enterica serovar Typhimurium str. LT2]	sp|Q8ZKF6|ACSA_SALTY Acetyl-coenzyme A synthetase OS=Salmonella typhimurium (strain LT2 / SGSC1412 / ATCC 700720) GN=acs PE=1 SV=1	GO:0006935//chemotaxis;GO:0019427//acetyl-CoA biosynthetic process from acetate;	-	GO:0005524//ATP binding;GO:0003987//acetate-CoA ligase activity;GO:0016208//AMP binding;GO:0046872//metal ion binding;	ko00720(Carbon fixation pathways in prokaryotes);ko00680(Methane metabolism);ko00640(Propanoate metabolism);ko00630(Glyoxylate and dicarboxylate metabolism);ko00620(Pyruvate metabolism);ko00010(Glycolysis / Gluconeogenesis)
gene-STM1304	413.751	115.054	712.448	6.19227	2.63047	6.58572e-18	4.57864e-16	gi|1109557564|ref|NC_003197.2|	1383392	1384436	+	1041	STM1304	GO:0019545;GO:0008791;GO:0019544	K00673	proNOG09451	E	arginine succinyltransferase [Salmonella enterica subsp. enterica serovar Typhimurium str. LT2]	sp|B5FJD7|ASTA_SALDC Arginine N-succinyltransferase OS=Salmonella dublin (strain CT_02021853) GN=astA PE=3 SV=1	GO:0019545//arginine catabolic process to succinate;GO:0019544//arginine catabolic process to glutamate;	-	GO:0008791//arginine N-succinyltransferase activity;	ko00330(Arginine and proline metabolism)
gene-STM3869	1447.32	473.895	2420.75	5.1082	2.35281	1.03678e-17	7.09543e-16	gi|1109557564|ref|NC_003197.2|	4078549	4079032	-	477	STM3869	GO:0042777;GO:0046933;GO:0016021;GO:0045263;GO:0005886	K02109	proNOG43068	C	ATP synthase F0F1 subunit B [Salmonella enterica subsp. enterica serovar Typhi str. CT18]	sp|B5EZ00|ATPF_SALA4 ATP synthase subunit b OS=Salmonella agona (strain SL483) GN=atpF PE=3 SV=1	GO:0042777//plasma membrane ATP synthesis coupled proton transport;	GO:0016021//integral component of membrane;GO:0045263//proton-transporting ATP synthase complex, coupling factor F(o);GO:0005886//plasma membrane;	GO:0046933//proton-transporting ATP synthase activity, rotational mechanism;	ko00195(Photosynthesis);ko00190(Oxidative phosphorylation)
gene-STM1633	925.388	288.357	1562.42	5.41836	2.43786	1.23229e-17	8.30373e-16	gi|1109557564|ref|NC_003197.2|	1723877	1724646	+	768	STM1633	-	K02030	proNOG30038	TE	periplasmic binding protein [Salmonella enterica subsp. enterica serovar Typhimurium str. LT2]	sp|P0AEN0|FLIY_ECOL6 Cystine-binding periplasmic protein OS=Escherichia coli O6:H1 (strain CFT073 / ATCC 700928 / UPEC) GN=fliY PE=3 SV=1	-	-	-	-
gene-STM2355	489.692	141.163	838.22	5.93795	2.56996	1.32669e-17	8.8044e-16	gi|1109557564|ref|NC_003197.2|	2465510	2466303	-	789	STM2355	GO:0006865;GO:0030288;GO:0005215	K10013	proNOG04100	E	lysine/arginine/ornithine transport protein [Salmonella enterica subsp. enterica serovar Typhimurium str. LT2]	sp|P02911|ARGT_SALTY Lysine-arginine-ornithine-binding periplasmic protein OS=Salmonella typhimurium (strain LT2 / SGSC1412 / ATCC 700720) GN=argT PE=1 SV=2	GO:0006865//amino acid transport;	GO:0030288//outer membrane-bounded periplasmic space;	GO:0005215//transporter activity;	ko02010(ABC transporters)
gene-STM4263	166.505	313.019	19.9924	0.0638698	-3.96872	1.38539e-17	9.05674e-16	gi|1109557564|ref|NC_003197.2|	4501553	4501847	-	288	STM4263	GO:0016021	-	proNOG56748	S	hypothetical protein STY4461 [Salmonella enterica subsp. enterica serovar Typhi str. CT18]	sp|P32700|YJCB_ECOLI Uncharacterized protein YjcB OS=Escherichia coli (strain K12) GN=yjcB PE=4 SV=2	-	GO:0016021//integral component of membrane;	-	-
gene-STM0498	2079.26	3368.71	789.807	0.234454	-2.09262	1.53101e-17	9.86148e-16	gi|1109557564|ref|NC_003197.2|	557948	560463	-	2508	STM0498	GO:0006152;GO:0005524;GO:0046872;GO:0043231;GO:0005887;GO:0004008;GO:0005829;GO:0060003;GO:0008477	K17686	proNOG00908	P	copper exporting ATPase [Salmonella enterica subsp. enterica serovar Typhimurium str. LT2]	sp|Q8ZR95|COPA_SALTY Copper-exporting P-type ATPase A OS=Salmonella typhimurium (strain LT2 / SGSC1412 / ATCC 700720) GN=copA PE=1 SV=3	GO:0006152//purine nucleoside catabolic process;GO:0060003//copper ion export;	GO:0043231//intracellular membrane-bounded organelle;GO:0005887//integral component of plasma membrane;GO:0005829//cytosol;	GO:0005524//ATP binding;GO:0046872//metal ion binding;GO:0008477//purine nucleosidase activity;	ko04978(Mineral absorption);ko04016(MAPK signaling pathway - plant);ko01524(Platinum drug resistance)
gene-STM3909	1092.68	1887.98	297.374	0.157509	-2.66649	2.24826e-17	1.42716e-15	gi|1109557564|ref|NC_003197.2|	4117247	4118865	+	1500	STM3909	GO:0000287;GO:0016853;GO:0055114;GO:0009097;GO:0004455;GO:0009099	K00053	proNOG00405	E	ketol-acid reductoisomerase [Salmonella enterica subsp. enterica serovar Typhimurium str. LT2]	sp|P05989|ILVC_SALTY Ketol-acid reductoisomerase OS=Salmonella typhimurium (strain LT2 / SGSC1412 / ATCC 700720) GN=ilvC PE=2 SV=4	GO:0055114//obsolete oxidation-reduction process;GO:0009097//isoleucine biosynthetic process;GO:0009099//valine biosynthetic process;	-	GO:0000287//magnesium ion binding;GO:0016853//isomerase activity;GO:0004455//ketol-acid reductoisomerase activity;	ko00770(Pantothenate and CoA biosynthesis);ko00290(Valine, leucine and isoleucine biosynthesis)
gene-STM3983	810.68	191.428	1429.93	7.4698	2.90107	2.93147e-17	1.83427e-15	gi|1109557564|ref|NC_003197.2|	4189323	4191593	-	2214	STM3983	GO:0006635;GO:0008692;GO:0004165;GO:0003857;GO:0050907;GO:0004300;GO:0016021;GO:0036125	K01825	proNOG00862	I	multifunctional fatty acid oxidation complex subunit alpha [Salmonella enterica subsp. enterica serovar Typhimurium str. LT2]	sp|Q9L6L5|FADB_SALTY Fatty acid oxidation complex subunit alpha OS=Salmonella typhimurium (strain LT2 / SGSC1412 / ATCC 700720) GN=fadB PE=3 SV=1	GO:0006635//fatty acid beta-oxidation;GO:0050907//detection of chemical stimulus involved in sensory perception;	GO:0016021//integral component of membrane;GO:0036125//fatty acid beta-oxidation multienzyme complex;	GO:0008692//3-hydroxybutyryl-CoA epimerase activity;GO:0004165//dodecenoyl-CoA delta-isomerase activity;GO:0003857//3-hydroxyacyl-CoA dehydrogenase activity;GO:0004300//enoyl-CoA hydratase activity;	ko00930(Caprolactam degradation);ko00903(Limonene and pinene degradation);ko00650(Butanoate metabolism);ko00640(Propanoate metabolism);ko00410(beta-Alanine metabolism);ko00380(Tryptophan metabolism);ko00362(Benzoate degradation);ko00310(Lysine degradation);ko00281(Geraniol degradation);ko00280(Valine, leucine and isoleucine degradation);ko00071(Fatty acid degradation)
gene-STM2387	968.668	1593.27	344.069	0.215952	-2.21122	4.49731e-17	2.7744e-15	gi|1109557564|ref|NC_003197.2|	2497410	2497905	-	492	STM2387	GO:0008969;GO:0006464;GO:0005829;GO:0016021;GO:0016311	K08296	proNOG39948	T	phosphohistidine phosphatase [Salmonella enterica subsp. enterica serovar Typhimurium str. LT2]	sp|P76502|SIXA_ECOLI Phosphohistidine phosphatase SixA OS=Escherichia coli (strain K12) GN=sixA PE=1 SV=1	GO:0006464//cellular protein modification process;GO:0016311//dephosphorylation;	GO:0005829//cytosol;GO:0016021//integral component of membrane;	-	-
gene-STM3474	1815.12	3546.82	83.4234	0.0235206	-5.40993	4.89384e-17	2.97709e-15	gi|1109557564|ref|NC_003197.2|	3623325	3626066	+	2568	STM3474	GO:0046872;GO:0051539;GO:0050660;GO:0020037;GO:0042128;GO:0008942;GO:0055114;GO:0050661	K00362	proNOG02270	C	nitrite reductase large subunit [Salmonella enterica subsp. enterica serovar Typhimurium str. LT2]	sp|P08201|NIRB_ECOLI Nitrite reductase (NADH) large subunit OS=Escherichia coli (strain K12) GN=nirB PE=3 SV=4	GO:0042128//nitrate assimilation;GO:0055114//obsolete oxidation-reduction process;	-	GO:0046872//metal ion binding;GO:0051539//4 iron, 4 sulfur cluster binding;GO:0050660//flavin adenine dinucleotide binding;GO:0020037//heme binding;GO:0008942//nitrite reductase [NAD(P)H] activity;GO:0050661//NADP binding;	ko00910(Nitrogen metabolism)
gene-STM1738	310.896	533.767	88.0249	0.164913	-2.60023	5.95394e-17	3.57236e-15	gi|1109557564|ref|NC_003197.2|	1832192	1832502	+	303	STM1738	-	K09780	proNOG51812	S	hypothetical protein STY1313 [Salmonella enterica subsp. enterica serovar Typhi str. CT18]	sp|P0AB56|YCII_ECOL6 Protein YciI OS=Escherichia coli O6:H1 (strain CFT073 / ATCC 700928 / UPEC) GN=yciI PE=3 SV=1	-	-	-	-
gene-STM0220	371.018	630.553	111.482	0.1768	-2.49981	7.99662e-17	4.73314e-15	gi|1109557564|ref|NC_003197.2|	257836	259043	+	1203	STM0220	GO:0051484;GO:0016853;GO:0070402;GO:0030145;GO:0055114;GO:0030604;GO:0016740	K00099	proNOG01279	I	1-deoxy-D-xylulose 5-phosphate reductoisomerase [Salmonella enterica subsp. enterica serovar Typhimurium str. 798]	sp|Q5PD59|DXR_SALPA 1-deoxy-D-xylulose 5-phosphate reductoisomerase OS=Salmonella paratyphi A (strain ATCC 9150 / SARB42) GN=dxr PE=3 SV=1	GO:0051484//isopentenyl diphosphate biosynthetic process, methylerythritol 4-phosphate pathway involved in terpenoid biosynthetic process;GO:0055114//obsolete oxidation-reduction process;	-	GO:0016853//isomerase activity;GO:0070402//NADPH binding;GO:0030145//manganese ion binding;GO:0030604//1-deoxy-D-xylulose-5-phosphate reductoisomerase activity;GO:0016740//transferase activity;	ko00900(Terpenoid backbone biosynthesis)
gene-STM0787	822.259	254.976	1389.54	5.4497	2.44618	1.62996e-16	9.51894e-15	gi|1109557564|ref|NC_003197.2|	851838	853067	+	1230	STM0787	GO:0005737;GO:0016021;GO:0019556;GO:0019557;GO:0050480;GO:0005506;GO:0008270	K01468	proNOG02147	Q	imidazolonepropionase [Salmonella enterica subsp. enterica serovar Typhimurium str. LT2]	sp|Q8ZQR2|HUTI_SALTY Imidazolonepropionase OS=Salmonella typhimurium (strain LT2 / SGSC1412 / ATCC 700720) GN=hutI PE=3 SV=1	GO:0019556//histidine catabolic process to glutamate and formamide;GO:0019557//histidine catabolic process to glutamate and formate;	GO:0005737//cytoplasm;GO:0016021//integral component of membrane;	GO:0050480//imidazolonepropionase activity;GO:0005506//iron ion binding;GO:0008270//zinc ion binding;	ko00340(Histidine metabolism)
gene-STM3218	3557.29	1166.94	5947.64	5.09678	2.34959	1.83346e-16	1.05665e-14	gi|1109557564|ref|NC_003197.2|	3384796	3386091	+	1296	STM3218	GO:0030170;GO:0033094;GO:0004587;GO:0009447;GO:0042802;GO:0006526;GO:0003992;GO:0005829	K09251	proNOG10154	E	putrescine--2-oxoglutarate aminotransferase [Salmonella enterica subsp. enterica serovar Newport str. SL254]	sp|B5F6B4|PAT_SALA4 Putrescine aminotransferase OS=Salmonella agona (strain SL483) GN=patA PE=3 SV=1	GO:0009447//putrescine catabolic process;GO:0006526//arginine biosynthetic process;	GO:0005829//cytosol;	GO:0030170//pyridoxal phosphate binding;GO:0033094//butane-1,4-diamine:2-oxoglutarate aminotransferase activity;GO:0004587//ornithine-oxo-acid transaminase activity;GO:0042802//identical protein binding;GO:0003992//N2-acetyl-L-ornithine:2-oxoglutarate 5-aminotransferase activity;	ko00330(Arginine and proline metabolism);ko00310(Lysine degradation)
gene-STM1818	928.277	311.618	1544.93	4.95778	2.30969	2.08186e-16	1.18422e-14	gi|1109557564|ref|NC_003197.2|	1915216	1916912	-	1692	STM1818	GO:0001676;GO:0005524;GO:0016020;GO:0004467	K01897	proNOG00194	QI	long-chain-fatty-acid--CoA ligase [Salmonella enterica subsp. enterica serovar Typhimurium str. ST4/74]	sp|P63522|LCFA_SALTI Long-chain-fatty-acid--CoA ligase OS=Salmonella typhi GN=fadD PE=3 SV=1	GO:0001676//long-chain fatty acid metabolic process;	GO:0016020//membrane;	GO:0005524//ATP binding;GO:0004467//long-chain fatty acid-CoA ligase activity;	ko04920(Adipocytokine signaling pathway);ko04714(Thermogenesis);ko04216(Ferroptosis);ko04146(Peroxisome);ko03320(PPAR signaling pathway);ko02024(Quorum sensing);ko00071(Fatty acid degradation);ko00061(Fatty acid biosynthesis)
gene-STM1884	438.888	735.689	142.088	0.193135	-2.37232	2.27681e-16	1.27852e-14	gi|1109557564|ref|NC_003197.2|	1976939	1977754	-	666	STM1884	GO:0008700;GO:0008675;GO:0008948;GO:0008152	K01625	proNOG32968	G	keto-hydroxyglutarate-aldolase/keto-deoxy-phosphogluconate aldolase [Salmonella enterica subsp. enterica serovar Typhimurium str. LT2]	sp|P0A957|ALKH_ECO57 KHG/KDPG aldolase OS=Escherichia coli O157:H7 GN=eda PE=3 SV=1	GO:0008152//metabolic process;	-	GO:0008700//4-hydroxy-2-oxoglutarate aldolase activity;GO:0008675//2-dehydro-3-deoxy-phosphogluconate aldolase activity;GO:0008948//oxaloacetate decarboxylase activity;	ko00630(Glyoxylate and dicarboxylate metabolism);ko00030(Pentose phosphate pathway)
gene-STM0734	2311.49	766.464	3856.52	5.03157	2.33101	2.57452e-16	1.41699e-14	gi|1109557564|ref|NC_003197.2|	798708	800491	+	1767	STM0734	GO:0006099;GO:0022900;GO:0050660;GO:0008177;GO:0005886	K00239	proNOG02544	C	succinate dehydrogenase flavoprotein subunit [Salmonella enterica subsp. enterica serovar Typhimurium str. LT2]	sp|Q8ZQU3|DHSA_SALTY Succinate dehydrogenase flavoprotein subunit OS=Salmonella typhimurium (strain LT2 / SGSC1412 / ATCC 700720) GN=sdhA PE=3 SV=1	GO:0006099//tricarboxylic acid cycle;GO:0022900//electron transport chain;	GO:0005886//plasma membrane;	GO:0050660//flavin adenine dinucleotide binding;GO:0008177//succinate dehydrogenase (ubiquinone) activity;	ko05134(Legionellosis);ko00720(Carbon fixation pathways in prokaryotes);ko00650(Butanoate metabolism);ko00190(Oxidative phosphorylation);ko00020(Citrate cycle (TCA cycle))
gene-STM1311	11107.4	4069.78	18145	4.45848	2.15655	2.58811e-16	1.41699e-14	gi|1109557564|ref|NC_003197.2|	1391028	1391497	+	366	STM1311	GO:0003677;GO:0019867;GO:0016021	K01627	proNOG54866	K	DNA-binding transcriptional activator OsmE [Salmonella enterica subsp. enterica serovar Typhi str. CT18]	sp|P0ADB2|OSME_ECO57 Osmotically-inducible lipoprotein E OS=Escherichia coli O157:H7 GN=osmE PE=4 SV=1	-	GO:0019867//outer membrane;GO:0016021//integral component of membrane;	GO:0003677//DNA binding;	ko00540(Lipopolysaccharide biosynthesis)
gene-STM2405	1676.54	2677.4	675.671	0.252361	-1.98644	3.16969e-16	1.71398e-14	gi|1109557564|ref|NC_003197.2|	2520387	2522046	-	1659	STM2405	GO:0000287;GO:0004737;GO:0047434;GO:0030976	K04103	proNOG02395	E	indolepyruvate decarboxylase [Salmonella enterica subsp. enterica serovar Typhimurium str. LT2]	sp|P23234|DCIP_ENTCL Indole-3-pyruvate decarboxylase OS=Enterobacter cloacae GN=ipdC PE=1 SV=1	-	-	GO:0000287//magnesium ion binding;GO:0004737//pyruvate decarboxylase activity;GO:0047434//indolepyruvate decarboxylase activity;GO:0030976//thiamine pyrophosphate binding;	ko00380(Tryptophan metabolism)
gene-STM0135	1278.48	2062.18	494.786	0.239934	-2.05929	4.61409e-16	2.4646e-14	gi|1109557564|ref|NC_003197.2|	158199	158627	+	429	STM0135	GO:0042597;GO:0005829;GO:0006417;GO:0045182	K13301	proNOG28273	K	SecA regulator SecM [Salmonella enterica subsp. enterica serovar Typhimurium str. LT2]	sp|Q8ZRT8|SECM_SALTY Secretion monitor OS=Salmonella typhimurium (strain LT2 / SGSC1412 / ATCC 700720) GN=secM PE=3 SV=2	GO:0006417//regulation of translation;	GO:0042597//periplasmic space;GO:0005829//cytosol;	GO:0045182//translation regulator activity;	ko03070(Bacterial secretion system);ko03060(Protein export)
gene-STM1638	1994.29	718.081	3270.5	4.55449	2.18729	5.13888e-16	2.71184e-14	gi|1109557564|ref|NC_003197.2|	1729109	1729546	+	438	STM1638	GO:0032259;GO:0008168	-	proNOG27179	Q	methyltransferase [Salmonella enterica subsp. enterica serovar Typhimurium str. D23580]	sp|P77460|YBCY_ECOLI Putative uncharacterized protein YbcY OS=Escherichia coli (strain K12) GN=ybcY PE=5 SV=2	GO:0032259//methylation;	-	GO:0008168//methyltransferase activity;	-
gene-STM3070	1484.51	2376.27	592.761	0.249451	-2.00317	7.53173e-16	3.92726e-14	gi|1109557564|ref|NC_003197.2|	3231883	3233099	-	1071	STM3070	GO:0051287;GO:0042823;GO:0005737;GO:0016021;GO:0006006;GO:0048001;GO:0008615;GO:0055114;GO:0050661	K03472	proNOG00541	G	erythrose 4-phosphate dehydrogenase [Salmonella enterica subsp. enterica serovar Typhi str. CT18]	sp|B5F5J5|E4PD_SALA4 D-erythrose-4-phosphate dehydrogenase OS=Salmonella agona (strain SL483) GN=epd PE=3 SV=1	GO:0042823//pyridoxal phosphate biosynthetic process;GO:0006006//glucose metabolic process;GO:0008615//pyridoxine biosynthetic process;GO:0055114//obsolete oxidation-reduction process;	GO:0005737//cytoplasm;GO:0016021//integral component of membrane;	GO:0051287//NAD binding;GO:0048001//erythrose-4-phosphate dehydrogenase activity;GO:0050661//NADP binding;	ko00750(Vitamin B6 metabolism)
gene-STM2245	295.88	83.4441	508.315	6.09168	2.60684	9.45468e-16	4.87194e-14	gi|1109557564|ref|NC_003197.2|	2345408	2345977	-	570	STM2245	GO:0016021	K12976	proNOG64415	M	outer membrane protein [Salmonella enterica subsp. enterica serovar Typhimurium str. LT2]	-	-	GO:0016021//integral component of membrane;	-	ko00540(Lipopolysaccharide biosynthesis)
gene-STM4513	528.235	975.354	81.1168	0.0831665	-3.58785	1.04652e-15	5.32997e-14	gi|1109557564|ref|NC_003197.2|	4767296	4767770	-	468	STM4513	GO:0005886;GO:0016021	-	proNOG22968	S	hypothetical protein STY4869 [Salmonella enterica subsp. enterica serovar Typhi str. CT18]	sp|P0AEI0|YJIG_ECO57 Inner membrane protein YjiG OS=Escherichia coli O157:H7 GN=yjiG PE=3 SV=1	-	GO:0005886//plasma membrane;GO:0016021//integral component of membrane;	-	-
gene-STM3473	424.877	762.579	87.1749	0.114316	-3.1289	1.34045e-15	6.74846e-14	gi|1109557564|ref|NC_003197.2|	3622069	3623260	+	1188	STM3473	GO:0005887;GO:0022891;GO:0055085	K06141	proNOG18988	G	hypothetical protein STM3473 [Salmonella enterica subsp. enterica serovar Typhimurium str. LT2]	sp|Q57J00|TSGA_SALCH Protein TsgA OS=Salmonella choleraesuis (strain SC-B67) GN=tsgA PE=3 SV=1	GO:0055085//transmembrane transport;	GO:0005887//integral component of plasma membrane;	-	-
gene-STM3704	4039.2	7249.02	829.376	0.114412	-3.12769	2.08299e-15	1.03676e-13	gi|1109557564|ref|NC_003197.2|	3897564	3899120	+	1551	STM3704	GO:0005737;GO:0016567;GO:0046537;GO:0004842;GO:0006007;GO:0006096;GO:0030145	K15633	proNOG03546	G	phosphoglyceromutase [Salmonella enterica subsp. enterica serovar Typhimurium str. LT2]	sp|Q5PBZ2|GPMI_SALPA 2,3-bisphosphoglycerate-independent phosphoglycerate mutase OS=Salmonella paratyphi A (strain ATCC 9150 / SARB42) GN=gpmI PE=3 SV=2	GO:0016567//protein ubiquitination;GO:0006007//glucose catabolic process;GO:0006096//glycolytic process;	GO:0005737//cytoplasm;	GO:0046537//2,3-bisphosphoglycerate-independent phosphoglycerate mutase activity;GO:0004842//ubiquitin-protein transferase activity;GO:0030145//manganese ion binding;	ko00680(Methane metabolism);ko00260(Glycine, serine and threonine metabolism);ko00010(Glycolysis / Gluconeogenesis)
gene-STM1499	1139.23	1823.92	454.537	0.249209	-2.00457	2.22973e-15	1.09733e-13	gi|1109557564|ref|NC_003197.2|	1576945	1579395	-	2448	STM1499	GO:0051539;GO:0030151;GO:0009389;GO:0009055;GO:0055114	K07309	proNOG02759	C	dimethyl sulfoxide reductase subunit A [Salmonella enterica subsp. enterica serovar Typhimurium str. LT2]	sp|P77374|YNFE_ECOLI Putative dimethyl sulfoxide reductase chain YnfE OS=Escherichia coli (strain K12) GN=ynfE PE=1 SV=1	GO:0055114//obsolete oxidation-reduction process;	-	GO:0051539//4 iron, 4 sulfur cluster binding;GO:0030151//molybdenum ion binding;GO:0009389//dimethyl sulfoxide reductase activity;GO:0009055//electron transfer activity;	ko00450(Selenocompound metabolism)
gene-STM3500	20856.9	8162.97	33550.9	4.11013	2.03918	2.4045e-15	1.17019e-13	gi|1109557564|ref|NC_003197.2|	3656520	3658193	+	1644	STM3500	GO:0005737;GO:0016301;GO:0006094;GO:0004612;GO:0005524;GO:0046872;GO:0016310	K01610	proNOG03124	C	phosphoenolpyruvate carboxykinase [Salmonella enterica subsp. enterica serovar Typhi str. CT18]	sp|B5F8L6|PCKA_SALA4 Phosphoenolpyruvate carboxykinase [ATP] OS=Salmonella agona (strain SL483) GN=pckA PE=3 SV=1	GO:0006094//gluconeogenesis;GO:0016310//phosphorylation;	GO:0005737//cytoplasm;	GO:0016301//kinase activity;GO:0004612//phosphoenolpyruvate carboxykinase (ATP) activity;GO:0005524//ATP binding;GO:0046872//metal ion binding;	ko00710(Carbon fixation in photosynthetic organisms);ko00620(Pyruvate metabolism);ko00020(Citrate cycle (TCA cycle));ko00010(Glycolysis / Gluconeogenesis)
gene-STM3885	1847	3092.45	601.552	0.194523	-2.36199	2.82376e-15	1.35913e-13	gi|1109557564|ref|NC_003197.2|	4095610	4096553	+	936	STM3885	GO:0016021;GO:0046835;GO:0006014;GO:0004747	K00852	proNOG00597	G	ribokinase [Salmonella enterica subsp. enterica serovar Typhimurium str. LT2]	sp|P0A9J7|RBSK_ECO57 Ribokinase OS=Escherichia coli O157:H7 GN=rbsK PE=3 SV=1	GO:0046835//carbohydrate phosphorylation;GO:0006014//D-ribose metabolic process;	GO:0016021//integral component of membrane;	GO:0004747//ribokinase activity;	ko00030(Pentose phosphate pathway)
gene-STM4342	516.858	846.778	186.939	0.220765	-2.17941	3.02778e-15	1.44149e-13	gi|1109557564|ref|NC_003197.2|	4583271	4584018	-	741	STM4342	GO:0051537;GO:0046872;GO:0051539;GO:0016021;GO:0008177;GO:0051538;GO:0009055;GO:0006099	K00245	proNOG03251	C	fumarate reductase iron-sulfur subunit [Salmonella enterica subsp. enterica serovar Typhimurium str. LT2]	sp|P0AC49|FRDB_ECO57 Fumarate reductase iron-sulfur subunit OS=Escherichia coli O157:H7 GN=frdB PE=3 SV=2	GO:0006099//tricarboxylic acid cycle;	GO:0016021//integral component of membrane;	GO:0051537//2 iron, 2 sulfur cluster binding;GO:0046872//metal ion binding;GO:0051539//4 iron, 4 sulfur cluster binding;GO:0008177//succinate dehydrogenase (ubiquinone) activity;GO:0051538//3 iron, 4 sulfur cluster binding;GO:0009055//electron transfer activity;	ko02020(Two-component system);ko00720(Carbon fixation pathways in prokaryotes);ko00650(Butanoate metabolism);ko00620(Pyruvate metabolism);ko00190(Oxidative phosphorylation);ko00020(Citrate cycle (TCA cycle))
gene-STM3809	5443.61	8562.97	2324.24	0.271429	-1.88135	3.63422e-15	1.7116e-13	gi|1109557564|ref|NC_003197.2|	4009928	4010356	-	420	STM3809	GO:0005737;GO:0050821	K04080	proNOG43983	O	heat shock protein IbpA [Salmonella enterica subsp. enterica serovar Typhi str. CT18]	sp|Q57I24|IBPA_SALCH Small heat shock protein IbpA OS=Salmonella choleraesuis (strain SC-B67) GN=ibpA PE=3 SV=1	GO:0050821//protein stabilization;	GO:0005737//cytoplasm;	-	-
gene-STM0460	488.742	804.767	172.718	0.214618	-2.22016	4.53835e-15	2.11468e-13	gi|1109557564|ref|NC_003197.2|	516755	518540	+	1779	STM0460	GO:0034040;GO:0016021;GO:0006869;GO:0005524;GO:0055085	K18889	proNOG00276	V	multidrug transporter membrane\ATP-binding components [Salmonella enterica subsp. enterica serovar Typhimurium str. LT2]	sp|P77265|MDLA_ECOLI Multidrug resistance-like ATP-binding protein MdlA OS=Escherichia coli (strain K12) GN=mdlA PE=3 SV=1	GO:0006869//lipid transport;GO:0055085//transmembrane transport;	GO:0016021//integral component of membrane;	GO:0034040//ATPase-coupled lipid transmembrane transporter activity;GO:0005524//ATP binding;	ko02010(ABC transporters)
gene-STM2043	266.027	454.304	77.7489	0.171138	-2.54676	5.26335e-15	2.42668e-13	gi|1109557564|ref|NC_003197.2|	2120844	2122682	+	1839	STM2043	-	-	proNOG16611	Q	propanediol dehydratase reactivation protein [Salmonella enterica subsp. enterica serovar Typhimurium str. LT2]	sp|O68195|DDRFA_KLEOK Diol dehydratase-reactivating factor alpha subunit OS=Klebsiella oxytoca (strain ATCC 8724 / DSM 4798 / JCM 20051 / NBRC 3318 / NRRL B-199 / KCTC 1686) GN=ddrA PE=1 SV=1	-	-	-	-
gene-STM1157	305.819	83.3663	528.272	6.33675	2.66374	6.22623e-15	2.84072e-13	gi|1109557564|ref|NC_003197.2|	1244849	1245437	-	576	STM1157	GO:0042597	-	proNOG33644	S	hypothetical protein STY1194 [Salmonella enterica subsp. enterica serovar Typhi str. CT18]	sp|A9MH07|YCEI_SALAR Protein YceI OS=Salmonella arizonae (strain ATCC BAA-731 / CDC346-86 / RSK2980) GN=yceI PE=3 SV=1	-	GO:0042597//periplasmic space;	-	-
gene-STM4567	402.912	662.556	143.267	0.216234	-2.20933	6.73582e-15	3.04153e-13	gi|1109557564|ref|NC_003197.2|	4821270	4822228	+	822	STM4567	GO:0046386;GO:0005737;GO:0016052;GO:0004139;GO:0009264	K01619	proNOG01114	F	deoxyribose-phosphate aldolase [Salmonella enterica subsp. enterica serovar Paratyphi B str. SPB7]	sp|B5FTC5|DEOC_SALDC Deoxyribose-phosphate aldolase OS=Salmonella dublin (strain CT_02021853) GN=deoC PE=3 SV=1	GO:0046386//deoxyribose phosphate catabolic process;GO:0016052//carbohydrate catabolic process;GO:0009264//deoxyribonucleotide catabolic process;	GO:0005737//cytoplasm;	GO:0004139//deoxyribose-phosphate aldolase activity;	ko00030(Pentose phosphate pathway)
gene-STM1893	400.008	661.661	138.354	0.209101	-2.25773	7.07485e-15	3.16203e-13	gi|1109557564|ref|NC_003197.2|	1988169	1988972	+	792	STM1893	GO:0005524;GO:0034993;GO:0042626;GO:0055085;GO:0005886;GO:0005639;GO:0010043;GO:0006998	K09816	proNOG02515	P	high-affinity zinc transporter membrane protein [Salmonella enterica subsp. enterica serovar Typhimurium str. LT2]	sp|P39832|ZNUB_ECOLI High-affinity zinc uptake system membrane protein ZnuB OS=Escherichia coli (strain K12) GN=znuB PE=1 SV=3	GO:0055085//transmembrane transport;GO:0010043//response to zinc ion;GO:0006998//nuclear envelope organization;	GO:0034993//meiotic nuclear membrane microtubule tethering complex;GO:0005886//plasma membrane;GO:0005639//integral component of nuclear inner membrane;	GO:0005524//ATP binding;GO:0042626//ATPase-coupled transmembrane transporter activity;	ko02010(ABC transporters)
gene-STM2183	965.113	1782.74	147.481	0.0827272	-3.59549	7.33716e-15	3.24614e-13	gi|1109557564|ref|NC_003197.2|	2279153	2280048	+	891	STM2183	GO:0004126;GO:0005829;GO:0008270;GO:0009972	K01489	proNOG06842	F	cytidine deaminase [Salmonella enterica subsp. enterica serovar Typhimurium str. LT2]	sp|B5R153|CDD_SALEP Cytidine deaminase OS=Salmonella enteritidis PT4 (strain P125109) GN=cdd PE=3 SV=1	GO:0009972//cytidine deamination;	GO:0005829//cytosol;	GO:0004126//cytidine deaminase activity;GO:0008270//zinc ion binding;	ko00983(Drug metabolism - other enzymes);ko00240(Pyrimidine metabolism)
gene-STM4325	3384.12	5323.68	1444.56	0.271347	-1.88179	7.48024e-15	3.27635e-13	gi|1109557564|ref|NC_003197.2|	4569545	4570859	-	1308	STM4325	GO:0015556;GO:0015740;GO:0005886;GO:0016021	K07791	proNOG02032	R	anaerobic C4-dicarboxylate transporter [Salmonella enterica subsp. enterica serovar Typhimurium str. LT2]	sp|P0ABN7|DCUA_ECO57 Anaerobic C4-dicarboxylate transporter DcuA OS=Escherichia coli O157:H7 GN=dcuA PE=3 SV=1	GO:0015740//C4-dicarboxylate transport;	GO:0005886//plasma membrane;GO:0016021//integral component of membrane;	GO:0015556//C4-dicarboxylate transmembrane transporter activity;	-
gene-STM1904	111.013	201.811	20.2145	0.100166	-3.31954	7.72414e-15	3.34241e-13	gi|1109557564|ref|NC_003197.2|	1998627	1999034	+	402	STM1904	GO:0004222;GO:0016021;GO:0006508	K07136	proNOG63166	S	hypothetical protein STY2112 [Salmonella enterica subsp. enterica serovar Typhi str. CT18]	sp|P64516|YECN_ECOL6 Inner membrane protein YecN OS=Escherichia coli O6:H1 (strain CFT073 / ATCC 700928 / UPEC) GN=yecN PE=3 SV=1	GO:0006508//proteolysis;	GO:0016021//integral component of membrane;	GO:0004222//metalloendopeptidase activity;	-
gene-STM0439	303.015	513.888	92.1424	0.179305	-2.47952	7.7837e-15	3.34241e-13	gi|1109557564|ref|NC_003197.2|	493355	494254	-	897	STM0439	GO:0016021;GO:0005886;GO:0008495;GO:0048034	K02257	proNOG04964	O	protoheme IX farnesyltransferase [Salmonella enterica subsp. enterica serovar Typhimurium str. LT2]	sp|Q57SC4|CYOE_SALCH Protoheme IX farnesyltransferase OS=Salmonella choleraesuis (strain SC-B67) GN=cyoE PE=3 SV=2	GO:0048034//heme O biosynthetic process;	GO:0016021//integral component of membrane;GO:0005886//plasma membrane;	GO:0008495//protoheme IX farnesyltransferase activity;	ko04714(Thermogenesis);ko00860(Porphyrin metabolism);ko00190(Oxidative phosphorylation)
gene-STM0484	882.741	1417.19	348.29	0.245761	-2.02467	8.21511e-15	3.49342e-13	gi|1109557564|ref|NC_003197.2|	540910	542838	+	1929	STM0484	GO:0005524;GO:0071897;GO:0006261;GO:0005663;GO:0009360;GO:0003689;GO:0003887	K02343	proNOG101484	L	DNA polymerase III subunits gamma and tau [Salmonella enterica subsp. enterica serovar Typhimurium str. LT2]	sp|P74876|DPO3X_SALTY DNA polymerase III subunit tau OS=Salmonella typhimurium (strain LT2 / SGSC1412 / ATCC 700720) GN=dnaX PE=3 SV=2	GO:0071897//DNA biosynthetic process;GO:0006261//DNA-dependent DNA replication;	GO:0005663//DNA replication factor C complex;GO:0009360//DNA polymerase III complex;	GO:0005524//ATP binding;GO:0003689//DNA clamp loader activity;GO:0003887//DNA-directed DNA polymerase activity;	ko03440(Homologous recombination);ko03430(Mismatch repair);ko03030(DNA replication)
gene-STM1876	232.904	63.8305	401.977	6.29756	2.65479	1.06977e-14	4.50536e-13	gi|1109557564|ref|NC_003197.2|	1970039	1970281	+	237	STM1876	GO:0006260;GO:0071897;GO:0003677;GO:0003887	K02345	proNOG55562	L	DNA polymerase III subunit theta [Salmonella enterica subsp. enterica serovar Typhi str. CT18]	sp|P0ABT0|HOLE_ECO57 DNA polymerase III subunit theta OS=Escherichia coli O157:H7 GN=holE PE=3 SV=1	GO:0006260//DNA replication;GO:0071897//DNA biosynthetic process;	-	GO:0003677//DNA binding;GO:0003887//DNA-directed DNA polymerase activity;	ko03440(Homologous recombination);ko03430(Mismatch repair);ko03030(DNA replication)
gene-STM1493	751.909	264.267	1239.55	4.69053	2.22975	1.0862e-14	4.531e-13	gi|1109557564|ref|NC_003197.2|	1570321	1571230	-	909	STM1493	GO:0071705;GO:0005215;GO:0042597;GO:0005886	K05845	proNOG06285	E	ABC transporter periplasmic protein [Salmonella enterica subsp. enterica serovar Typhimurium str. LT2]	sp|O32243|OPUCC_BACSU Glycine betaine/carnitine/choline-binding protein OpuCC OS=Bacillus subtilis (strain 168) GN=opuCC PE=1 SV=1	GO:0071705//nitrogen compound transport;	GO:0042597//periplasmic space;GO:0005886//plasma membrane;	GO:0005215//transporter activity;	ko02010(ABC transporters)
gene-STM1468	4356.72	1745.42	6968.02	3.99218	1.99718	1.21016e-14	5.00047e-13	gi|1109557564|ref|NC_003197.2|	1542178	1543824	+	1647	STM1468	GO:0006091;GO:0004333	K01676	-	-	class I fumarate hydratase [Salmonella enterica subsp. enterica serovar Typhimurium str. D23580]	sp|P40720|FUMA_SALTY Fumarate hydratase class I, aerobic OS=Salmonella typhimurium (strain LT2 / SGSC1412 / ATCC 700720) GN=fumA PE=3 SV=3	GO:0006091//generation of precursor metabolites and energy;	-	GO:0004333//fumarate hydratase activity;	ko00720(Carbon fixation pathways in prokaryotes);ko00620(Pyruvate metabolism);ko00020(Citrate cycle (TCA cycle))
gene-STM0687	510.881	173.639	848.124	4.88442	2.28819	1.38799e-14	5.68166e-13	gi|1109557564|ref|NC_003197.2|	749525	750943	+	1413	STM0687	GO:0009279;GO:0055085;GO:0015774;GO:0046930;GO:0006811;GO:0015288	-	proNOG08978	M	hypothetical protein STY0725 [Salmonella enterica subsp. enterica serovar Typhi str. CT18]	sp|Q7CQY4|CHIP_SALTY Chitoporin OS=Salmonella typhimurium (strain LT2 / SGSC1412 / ATCC 700720) GN=chiP PE=1 SV=1	GO:0055085//transmembrane transport;GO:0015774//polysaccharide transport;GO:0006811//ion transport;	GO:0009279//cell outer membrane;GO:0046930//pore complex;	GO:0015288//porin activity;	-
gene-STM4439	2695.29	1059.68	4330.89	4.08699	2.03104	1.55899e-14	6.32258e-13	gi|1109557564|ref|NC_003197.2|	4683282	4683681	+	393	STM4439	GO:0009055;GO:0022900;GO:0020037;GO:0005506;GO:0042597	K15536	proNOG38250	C	A Chain A, Crystal Structure Of Cytochrome B562 From Salmonella Enterica Subsp. Enterica Serovar Typhimurium Str. 14028s	sp|P63728|C562_SALTI Soluble cytochrome b562 OS=Salmonella typhi GN=cybC PE=3 SV=1	GO:0022900//electron transport chain;	GO:0042597//periplasmic space;	GO:0009055//electron transfer activity;GO:0020037//heme binding;GO:0005506//iron ion binding;	-
gene-STM1981	560.088	191.266	928.91	4.85665	2.27996	1.79563e-14	7.21548e-13	gi|1109557564|ref|NC_003197.2|	2066332	2067142	+	795	STM1981	GO:0016021;GO:0006605;GO:0009425;GO:0005886;GO:0044780	K02421	proNOG02186	N	flagellar biosynthesis protein FliR [Salmonella enterica subsp. enterica serovar Typhimurium str. LT2]	sp|P54702|FLIR_SALTY Flagellar biosynthetic protein FliR OS=Salmonella typhimurium (strain LT2 / SGSC1412 / ATCC 700720) GN=fliR PE=3 SV=2	GO:0006605//protein targeting;GO:0044780//bacterial-type flagellum assembly;	GO:0016021//integral component of membrane;GO:0009425//bacterial-type flagellum basal body;GO:0005886//plasma membrane;	-	ko02040(Flagellar assembly)
gene-STM1296	279.214	83.8141	474.615	5.6627	2.50149	1.82764e-14	7.27735e-13	gi|1109557564|ref|NC_003197.2|	1374917	1375482	+	558	STM1296	GO:0055114;GO:0016491	-	proNOG38185	C	hypothetical protein STY1818 [Salmonella enterica subsp. enterica serovar Typhi str. CT18]	sp|P0ACY2|YDJA_ECO57 Putative NAD(P)H nitroreductase YdjA OS=Escherichia coli O157:H7 GN=ydjA PE=3 SV=1	GO:0055114//obsolete oxidation-reduction process;	-	GO:0016491//oxidoreductase activity;	-
gene-STM3968	1859.64	3373.87	345.403	0.102376	-3.28805	1.93458e-14	7.63373e-13	gi|1109557564|ref|NC_003197.2|	4174799	4175638	+	786	STM3968	GO:0004850;GO:0044206;GO:0009166;GO:0005737	K00757	proNOG05997	F	uridine phosphorylase [Salmonella enterica subsp. enterica serovar Typhi str. CT18]	sp|P0A1F7|UDP_SALTI Uridine phosphorylase OS=Salmonella typhi GN=udp PE=3 SV=2	GO:0044206//UMP salvage;GO:0009166//nucleotide catabolic process;	GO:0005737//cytoplasm;	GO:0004850//uridine phosphorylase activity;	ko00983(Drug metabolism - other enzymes);ko00240(Pyrimidine metabolism)
gene-STM1960	50469.9	20340.4	80599.3	3.96253	1.98642	2.21437e-14	8.61583e-13	gi|1109557564|ref|NC_003197.2|	2049387	2050802	+	1410	STM1960	GO:0071973;GO:0005576;GO:0044781;GO:0009424;GO:0009421;GO:0007155	K02407	proNOG03147	N	flagellar capping protein [Salmonella enterica subsp. enterica serovar Typhimurium str. LT2]	sp|P16328|FLID_SALTY Flagellar hook-associated protein 2 OS=Salmonella typhimurium (strain LT2 / SGSC1412 / ATCC 700720) GN=fliD PE=1 SV=2	GO:0071973//bacterial-type flagellum-dependent cell motility;GO:0044781//bacterial-type flagellum organization;GO:0007155//cell adhesion;	GO:0005576//extracellular region;GO:0009424//bacterial-type flagellum hook;GO:0009421//bacterial-type flagellum filament cap;	-	ko02040(Flagellar assembly)
gene-STM3207	454.001	745.158	162.844	0.218536	-2.19406	2.2228e-14	8.61583e-13	gi|1109557564|ref|NC_003197.2|	3371947	3372570	+	618	STM3207	GO:0008654;GO:0043772;GO:0016021;GO:0004366;GO:0005886	K08591	proNOG01647	S	glycerol-3-phosphate acyltransferase PlsY [Salmonella enterica subsp. enterica serovar Schwarzengrund str. CVM19633]	sp|B5F6A3|PLSY_SALA4 Glycerol-3-phosphate acyltransferase OS=Salmonella agona (strain SL483) GN=plsY PE=3 SV=1	GO:0008654//phospholipid biosynthetic process;	GO:0016021//integral component of membrane;GO:0005886//plasma membrane;	GO:0043772//acyl-phosphate glycerol-3-phosphate acyltransferase activity;GO:0004366//glycerol-3-phosphate O-acyltransferase activity;	ko00564(Glycerophospholipid metabolism);ko00561(Glycerolipid metabolism)
gene-STM4514	1461.42	2534.23	388.619	0.153348	-2.70512	2.31396e-14	8.89048e-13	gi|1109557564|ref|NC_003197.2|	4767754	4768638	-	885	STM4514	GO:0016021	-	-	-	membrane protein [Salmonella enterica subsp. enterica serovar Typhimurium str. D23580]	sp|P39379|YJIH_ECOLI Uncharacterized protein YjiH OS=Escherichia coli (strain K12) GN=yjiH PE=4 SV=2	-	GO:0016021//integral component of membrane;	-	-
gene-STM0980	1068.81	1688.88	448.729	0.265696	-1.91215	4.36516e-14	1.66256e-12	gi|1109557564|ref|NC_003197.2|	1064803	1065680	+	699	STM0980	GO:0006220;GO:0046939;GO:0004127;GO:0005737;GO:0005524	K00945	proNOG02260	F	cytidylate kinase [Salmonella enterica subsp. enterica serovar Typhimurium str. LT2]	sp|Q8ZQC4|KCY_SALTY Cytidylate kinase OS=Salmonella typhimurium (strain LT2 / SGSC1412 / ATCC 700720) GN=cmk PE=3 SV=1	GO:0006220//pyrimidine nucleotide metabolic process;GO:0046939//nucleotide phosphorylation;	GO:0005737//cytoplasm;	GO:0004127//cytidylate kinase activity;GO:0005524//ATP binding;	ko00240(Pyrimidine metabolism)
gene-STM4343	5941.75	9211.27	2672.23	0.290104	-1.78536	4.78469e-14	1.80663e-12	gi|1109557564|ref|NC_003197.2|	4583998	4585927	-	1815	STM4343	GO:0016627;GO:0050660;GO:0022900;GO:0016021;GO:0009061	K00244	proNOG02544	C	fumarate reductase flavoprotein subunit [Salmonella enterica subsp. enterica serovar Paratyphi B str. SPB7]	sp|P00363|FRDA_ECOLI Fumarate reductase flavoprotein subunit OS=Escherichia coli (strain K12) GN=frdA PE=1 SV=3	GO:0022900//electron transport chain;GO:0009061//anaerobic respiration;	GO:0016021//integral component of membrane;	GO:0016627//oxidoreductase activity, acting on the CH-CH group of donors;GO:0050660//flavin adenine dinucleotide binding;	ko02020(Two-component system);ko00720(Carbon fixation pathways in prokaryotes);ko00650(Butanoate metabolism);ko00620(Pyruvate metabolism);ko00190(Oxidative phosphorylation);ko00020(Citrate cycle (TCA cycle))
gene-STM3057	470.679	764.164	177.194	0.23188	-2.10855	8.83864e-14	3.30883e-12	gi|1109557564|ref|NC_003197.2|	3218471	3219663	-	1185	STM3057	GO:0008681;GO:0055114;GO:0016709;GO:0006744;GO:0044550;GO:0071949	K03185	-	-	2-octaprenyl-6-methoxyphenyl hydroxylase [Salmonella enterica subsp. enterica serovar Choleraesuis str. SC-B67]	sp|P25534|UBIH_ECOLI 2-octaprenyl-6-methoxyphenol hydroxylase OS=Escherichia coli (strain K12) GN=ubiH PE=1 SV=2	GO:0055114//obsolete oxidation-reduction process;GO:0006744//ubiquinone biosynthetic process;GO:0044550//secondary metabolite biosynthetic process;	-	GO:0008681//2-octaprenyl-6-methoxyphenol hydroxylase activity;GO:0016709//oxidoreductase activity, acting on paired donors, with incorporation or reduction of molecular oxygen, NAD(P)H as one donor, and incorporation of one atom of oxygen;GO:0071949//FAD binding;	ko00130(Ubiquinone and other terpenoid-quinone biosynthesis)
gene-STM0504	1667.92	2620.1	715.748	0.273176	-1.8721	8.97932e-14	3.333e-12	gi|1109557564|ref|NC_003197.2|	564018	564872	-	855	STM0504	GO:0003700;GO:0006662;GO:0006355;GO:0015035;GO:0043565;GO:0043401;GO:0006457;GO:0045454;GO:0005634;GO:0005737;GO:0000103;GO:0008270;GO:0034599;GO:0016671;GO:0055114	K05838	proNOG00152	O	thioredoxin domain-containing protein [Salmonella enterica subsp. enterica serovar Newport str. SL254]	sp|P77395|YBBN_ECOLI Uncharacterized protein YbbN OS=Escherichia coli (strain K12) GN=ybbN PE=1 SV=2	GO:0006662//glycerol ether metabolic process;GO:0006355//regulation of transcription, DNA-templated;GO:0043401//steroid hormone mediated signaling pathway;GO:0006457//protein folding;GO:0045454//cell redox homeostasis;GO:0000103//sulfate assimilation;GO:0034599//cellular response to oxidative stress;GO:0055114//obsolete oxidation-reduction process;	GO:0005634//nucleus;GO:0005737//cytoplasm;	GO:0003700//DNA-binding transcription factor activity;GO:0015035//protein-disulfide reductase activity;GO:0043565//sequence-specific DNA binding;GO:0008270//zinc ion binding;GO:0016671//oxidoreductase activity, acting on a sulfur group of donors, disulfide as acceptor;	-
gene-STM2857	464.407	779.353	149.461	0.191776	-2.3825	1.11921e-13	4.11944e-12	gi|1109557564|ref|NC_003197.2|	3001351	3002483	+	1122	STM2857	GO:0046872	K04654	proNOG01802	O	hydrogenase isoenzyme formation protein HypD [Salmonella enterica subsp. enterica serovar Typhi str. CT18]	sp|P24192|HYPD_ECOLI Hydrogenase isoenzymes formation protein HypD OS=Escherichia coli (strain K12) GN=hypD PE=1 SV=1	-	-	GO:0046872//metal ion binding;	-
gene-STM3019	174.321	47.6317	301.011	6.31955	2.65982	1.19608e-13	4.36568e-12	gi|1109557564|ref|NC_003197.2|	3179664	3180851	-	1185	STM3019	GO:0003985;GO:0008152	K00626	proNOG00283	I	acetyl-CoA acetyltransferase [Salmonella enterica subsp. enterica serovar Typhimurium str. ST4/74]	sp|Q46939|YQEF_ECOLI Probable acetyl-CoA acetyltransferase OS=Escherichia coli (strain K12) GN=yqeF PE=3 SV=2	GO:0008152//metabolic process;	-	GO:0003985//acetyl-CoA C-acetyltransferase activity;	ko04975(Fat digestion and absorption);ko02020(Two-component system);ko00900(Terpenoid backbone biosynthesis);ko00720(Carbon fixation pathways in prokaryotes);ko00650(Butanoate metabolism);ko00630(Glyoxylate and dicarboxylate metabolism);ko00620(Pyruvate metabolism);ko00380(Tryptophan metabolism);ko00362(Benzoate degradation);ko00310(Lysine degradation);ko00280(Valine, leucine and isoleucine degra…
gene-STM4289	2193.27	748.415	3638.13	4.86111	2.28129	1.30688e-13	4.73067e-12	gi|1109557564|ref|NC_003197.2|	4530183	4530530	-	342	STM4289	GO:0006032;GO:0005975;GO:0005829;GO:0004568;GO:0005576;GO:0016021;GO:0008061	K06193	proNOG41961	P	hypothetical protein STY4488 [Salmonella enterica subsp. enterica serovar Typhi str. CT18]	sp|P0AFJ3|PHNA_ECO57 Protein PhnA OS=Escherichia coli O157:H7 GN=phnA PE=4 SV=1	GO:0006032//chitin catabolic process;GO:0005975//carbohydrate metabolic process;	GO:0005829//cytosol;GO:0005576//extracellular region;GO:0016021//integral component of membrane;	GO:0004568//chitinase activity;GO:0008061//chitin binding;	-
gene-STM3055	3775.4	1075.33	6475.48	6.02188	2.59021	1.32117e-13	4.74321e-12	gi|1109557564|ref|NC_003197.2|	3215594	3216838	-	1119	STM3055	GO:0004047;GO:0019464;GO:0032259;GO:0008483	K00605	proNOG00825	E	glycine cleavage system aminomethyltransferase T [Salmonella enterica subsp. enterica serovar Typhi str. CT18]	sp|B5F5I0|GCST_SALA4 Aminomethyltransferase OS=Salmonella agona (strain SL483) GN=gcvT PE=3 SV=1	GO:0019464//glycine decarboxylation via glycine cleavage system;GO:0032259//methylation;	-	GO:0004047//aminomethyltransferase activity;GO:0008483//transaminase activity;	ko00670(One carbon pool by folate);ko00630(Glyoxylate and dicarboxylate metabolism);ko00260(Glycine, serine and threonine metabolism)
gene-STM3124	142.747	35.866	249.627	6.96	2.79909	1.36522e-13	4.86151e-12	gi|1109557564|ref|NC_003197.2|	3284090	3284780	+	690	STM3124	GO:0003677;GO:0006355	-	proNOG29569	K	LysR family transcriptional regulator [Salmonella enterica subsp. enterica serovar Typhimurium str. 798]	sp|P54794|MOAR_ENTAE Monoamine regulon transcriptional regulator OS=Enterobacter aerogenes GN=moaR PE=4 SV=1	GO:0006355//regulation of transcription, DNA-templated;	-	GO:0003677//DNA binding;	-
gene-STM3262	834.575	321.28	1347.87	4.19531	2.06878	1.69477e-13	5.98637e-12	gi|1109557564|ref|NC_003197.2|	3431463	3432249	+	780	STM3262	GO:0004190;GO:0003677;GO:0005622;GO:0003700;GO:0006355;GO:0006508	K02436	proNOG12307	K	galactitol utilization operon transcriptional repressor [Salmonella enterica subsp. enterica serovar Typhimurium str. LT2]	sp|P36930|GATR_ECOLI Galactitol utilization operon repressor OS=Escherichia coli (strain K12) GN=gatR PE=4 SV=2	GO:0006355//regulation of transcription, DNA-templated;GO:0006508//proteolysis;	GO:0005622//intracellular anatomical structure;	GO:0004190//aspartic-type endopeptidase activity;GO:0003677//DNA binding;GO:0003700//DNA-binding transcription factor activity;	-
gene-STM1091	108498	46862.4	170134	3.63051	1.86017	2.44241e-13	8.51268e-12	gi|1109557564|ref|NC_003197.2|	1178219	1179912	-	1692	STM1091	GO:0020003;GO:0016311;GO:0045740;GO:0045859;GO:0023057;GO:0042577;GO:0071944;GO:0030308;GO:0009405;GO:0005515	K13085	proNOG22580	R	secreted effector protein [Salmonella enterica subsp. enterica serovar Typhimurium str. ST4/74]	sp|O30916|SOPB_SALTY Inositol phosphate phosphatase SopB OS=Salmonella typhimurium (strain LT2 / SGSC1412 / ATCC 700720) GN=sopB PE=1 SV=2	GO:0016311//dephosphorylation;GO:0045740//positive regulation of DNA replication;GO:0045859//regulation of protein kinase activity;GO:0023057//negative regulation of signaling;GO:0030308//negative regulation of cell growth;GO:0009405//obsolete pathogenesis;	GO:0020003//symbiont-containing vacuole;GO:0071944//cell periphery;	GO:0042577//lipid phosphatase activity;GO:0005515//protein binding;	ko05132(Salmonella infection);ko05131(Shigellosis);ko05100(Bacterial invasion of epithelial cells)
gene-STM1055	545.627	164.81	926.445	5.62129	2.4909	2.44885e-13	8.51268e-12	gi|1109557564|ref|NC_003197.2|	1142554	1143243	-	690	STM1055	-	-	-	-	hypothetical protein STM1055 [Salmonella enterica subsp. enterica serovar Typhimurium str. LT2]	-	-	-	-	-
gene-STM0543	1398.56	575.571	2221.55	3.85973	1.9485	3.03762e-13	1.04762e-11	gi|1109557564|ref|NC_003197.2|	604107	604675	+	564	STM0543	GO:0009289;GO:0007155	K07345	proNOG41021	S	fimbrin [Salmonella enterica subsp. enterica serovar Typhimurium str. LT2]	sp|P37921|FIMA1_SALTY Type-1 fimbrial protein, A chain OS=Salmonella typhimurium (strain LT2 / SGSC1412 / ATCC 700720) GN=fimA PE=1 SV=2	GO:0007155//cell adhesion;	GO:0009289//pilus;	-	ko05133(Pertussis);ko05131(Shigellosis)
gene-STM1215	595.05	948.897	241.203	0.254193	-1.97601	4.23696e-13	1.44984e-11	gi|1109557564|ref|NC_003197.2|	1297772	1298751	-	972	STM1215	GO:0016740	K19236	proNOG07629	S	hypothetical protein STM1215 [Salmonella enterica subsp. enterica serovar Typhimurium str. LT2]	sp|P75954|YCFS_ECOLI Probable L,D-transpeptidase YcfS OS=Escherichia coli (strain K12) GN=ycfS PE=1 SV=1	-	-	GO:0016740//transferase activity;	ko01503(Cationic antimicrobial peptide (CAMP) resistance)
gene-STM0627	193.488	328.958	58.0186	0.176371	-2.50332	5.22003e-13	1.76804e-11	gi|1109557564|ref|NC_003197.2|	690394	691790	-	1392	STM0627	GO:0005886;GO:0016021;GO:0015556;GO:0015740	K03326	proNOG07997	C	dicarboxylate transporter [Salmonella enterica]	sp|Q8FJZ8|DCUC_ECOL6 Anaerobic C4-dicarboxylate transporter DcuC OS=Escherichia coli O6:H1 (strain CFT073 / ATCC 700928 / UPEC) GN=dcuC PE=3 SV=1	GO:0015740//C4-dicarboxylate transport;	GO:0005886//plasma membrane;GO:0016021//integral component of membrane;	GO:0015556//C4-dicarboxylate transmembrane transporter activity;	-
gene-STM1685	372.196	605.833	138.558	0.228706	-2.12843	5.24761e-13	1.76804e-11	gi|1109557564|ref|NC_003197.2|	1778921	1780337	-	1410	STM1685	GO:0005524	K06918	-	-	putative ATP-binding protein [Salmonella enterica subsp. enterica serovar Typhimurium str. D23580]	sp|P76046|YCJX_ECOLI Uncharacterized protein YcjX OS=Escherichia coli (strain K12) GN=ycjX PE=1 SV=1	-	-	GO:0005524//ATP binding;	-
gene-STM3133	569.099	213.122	925.077	4.3406	2.11789	5.32673e-13	1.781e-11	gi|1109557564|ref|NC_003197.2|	3293152	3294035	-	884	STM3133	GO:0008270;GO:0016810;GO:0043565;GO:0005634;GO:0006355;GO:0003700	-	proNOG03825	R	amidohydrolase [Salmonella enterica subsp. enterica serovar Typhimurium str. LT2]	sp|P54608|YHCX_BACSU UPF0012 hydrolase YhcX OS=Bacillus subtilis (strain 168) GN=yhcX PE=3 SV=2	GO:0006355//regulation of transcription, DNA-templated;	GO:0005634//nucleus;	GO:0008270//zinc ion binding;GO:0016810//hydrolase activity, acting on carbon-nitrogen (but not peptide) bonds;GO:0043565//sequence-specific DNA binding;GO:0003700//DNA-binding transcription factor activity;	-
gene-STM0739	689.137	1093.27	285.004	0.260689	-1.9396	6.11905e-13	2.03041e-11	gi|1109557564|ref|NC_003197.2|	807066	807949	+	876	STM0739	GO:0006104;GO:0005524;GO:0004775;GO:0048037;GO:0006105;GO:0009142;GO:0005829;GO:0006099;GO:0009361	K01902	proNOG00883	C	succinyl-CoA synthetase subunit alpha [Salmonella enterica subsp. enterica serovar Typhimurium str. LT2]	sp|P0AGF1|SUCD_ECO57 Succinyl-CoA ligase [ADP-forming] subunit alpha OS=Escherichia coli O157:H7 GN=sucD PE=3 SV=2	GO:0006104//succinyl-CoA metabolic process;GO:0006105//succinate metabolic process;GO:0009142//nucleoside triphosphate biosynthetic process;GO:0006099//tricarboxylic acid cycle;	GO:0005829//cytosol;GO:0009361//succinate-CoA ligase complex (ADP-forming);	GO:0005524//ATP binding;GO:0004775//succinate-CoA ligase (ADP-forming) activity;GO:0048037//obsolete cofactor binding;	ko00720(Carbon fixation pathways in prokaryotes);ko00660(C5-Branched dibasic acid metabolism);ko00640(Propanoate metabolism);ko00020(Citrate cycle (TCA cycle))
gene-STM2984	373.879	615.709	132.048	0.214465	-2.22119	9.98393e-13	3.28794e-11	gi|1109557564|ref|NC_003197.2|	3135952	3137167	+	1212	STM2984	GO:0016829;GO:0008483;GO:0031071;GO:0016226	K01766	proNOG01607	E	cysteine sulfinate desulfinase [Salmonella enterica subsp. enterica serovar Typhimurium str. LT2]	sp|Q46925|CSDA_ECOLI Cysteine sulfinate desulfinase OS=Escherichia coli (strain K12) GN=csdA PE=1 SV=1	GO:0016226//iron-sulfur cluster assembly;	-	GO:0016829//lyase activity;GO:0008483//transaminase activity;GO:0031071//cysteine desulfurase activity;	-
gene-STM3049	630.482	1000.47	260.495	0.260373	-1.94135	1.07052e-12	3.49916e-11	gi|1109557564|ref|NC_003197.2|	3208020	3208691	-	666	STM3049	GO:0016021;GO:0019835;GO:0008270	K11068	proNOG02058	R	hypothetical protein STY3205 [Salmonella enterica subsp. enterica serovar Typhi str. CT18]	sp|P67155|YQFA_ECO57 UPF0073 inner membrane protein YqfA OS=Escherichia coli O157:H7 GN=yqfA PE=3 SV=1	GO:0019835//cytolysis;	GO:0016021//integral component of membrane;	GO:0008270//zinc ion binding;	-
gene-STM1709	1205.93	1876.89	534.968	0.28503	-1.81082	1.16054e-12	3.76531e-11	gi|1109557564|ref|NC_003197.2|	1802685	1803005	-	315	STM1709	GO:0008653;GO:0005887	K08992	proNOG54704	S	hypothetical protein STY1342 [Salmonella enterica subsp. enterica serovar Typhi str. CT18]	sp|P0ACV4|YCIS_ECOLI Inner membrane protein YciS OS=Escherichia coli (strain K12) GN=yciS PE=1 SV=1	GO:0008653//lipopolysaccharide metabolic process;	GO:0005887//integral component of plasma membrane;	-	-
gene-STM1026	183.799	54.2165	313.382	5.78018	2.53111	1.28543e-12	4.13983e-11	gi|1109557564|ref|NC_003197.2|	1113938	1114456	-	519	STM1026	-	K23941	-	-	hypothetical protein [Salmonella enterica]	-	-	-	-	ko05132(Salmonella infection)
gene-STM1224	2117.74	895.788	3339.68	3.72821	1.89848	1.42639e-12	4.5603e-11	gi|1109557564|ref|NC_003197.2|	1309834	1310844	-	1011	STM1224	GO:0005515;GO:1903527;GO:0009405;GO:0016020;GO:0005576;GO:0030430;GO:0020002;GO:0032880	K15347	-	-	secreted effector protein [Salmonella enterica subsp. enterica serovar Typhimurium str. LT2]	sp|Q56061|SIFA_SALTY Secreted effector protein SifA OS=Salmonella typhimurium (strain LT2 / SGSC1412 / ATCC 700720) GN=sifA PE=1 SV=1	GO:1903527//positive regulation of membrane tubulation;GO:0009405//obsolete pathogenesis;GO:0032880//regulation of protein localization;	GO:0016020//membrane;GO:0005576//extracellular region;GO:0030430//host cell cytoplasm;GO:0020002//host cell plasma membrane;	GO:0005515//protein binding;	ko05132(Salmonella infection)
gene-STM0515	174.133	50.8393	297.427	5.85035	2.54852	1.46065e-12	4.63598e-11	gi|1109557564|ref|NC_003197.2|	575994	576488	+	489	STM0515	GO:0000256;GO:0006145;GO:0050385;GO:0004848	K01483	proNOG44219	F	ureidoglycolate hydrolase [Salmonella enterica subsp. enterica serovar Typhimurium str. LT2]	sp|Q8ZR87|ALLA_SALTY Ureidoglycolate hydrolase OS=Salmonella typhimurium (strain LT2 / SGSC1412 / ATCC 700720) GN=allA PE=3 SV=1	GO:0000256//allantoin catabolic process;GO:0006145//purine nucleobase catabolic process;	-	GO:0050385//ureidoglycolate lyase activity;GO:0004848//ureidoglycolate hydrolase activity;	ko00230(Purine metabolism)
gene-STM1996	2727.97	4934.46	521.472	0.10568	-3.24223	1.61878e-12	5.07427e-11	gi|1109557564|ref|NC_003197.2|	2079222	2079448	-	219	STM1996	GO:0006355;GO:0005737;GO:0003677	K03704	proNOG61702	K	cold-shock protein [Salmonella enterica subsp. enterica serovar Typhimurium str. LT2]	sp|E1WGN1|CSPJ_SALTS Cold shock-like protein CspJ OS=Salmonella typhimurium (strain SL1344) GN=cspJ PE=2 SV=1	GO:0006355//regulation of transcription, DNA-templated;	GO:0005737//cytoplasm;	GO:0003677//DNA binding;	-
gene-STM4327	283.973	465.911	102.035	0.219	-2.191	1.62191e-12	5.07427e-11	gi|1109557564|ref|NC_003197.2|	4572699	4573214	+	516	STM4327	GO:0016021	K07113	-	-	FxsA protein [Salmonella enterica subsp. enterica serovar Gallinarum str. 287/91]	sp|P37147|FXSA_ECOLI UPF0716 protein FxsA OS=Escherichia coli (strain K12) GN=fxsA PE=1 SV=2	-	GO:0016021//integral component of membrane;	-	-
gene-STM1435	703.25	1098.83	307.668	0.279996	-1.83652	1.76407e-12	5.47988e-11	gi|1109557564|ref|NC_003197.2|	1512441	1512861	-	414	STM1435	GO:0004462;GO:0016853;GO:0046872	K01759	proNOG33840	E	glyoxalase I [Salmonella enterica subsp. enterica serovar Typhi str. CT18]	sp|P0A1Q3|LGUL_SALTI Lactoylglutathione lyase OS=Salmonella typhi GN=gloA PE=3 SV=1	-	-	GO:0004462//lactoylglutathione lyase activity;GO:0016853//isomerase activity;GO:0046872//metal ion binding;	ko00620(Pyruvate metabolism)
gene-STM0709	1708.5	2643.09	773.899	0.2928	-1.77201	1.88318e-12	5.80868e-11	gi|1109557564|ref|NC_003197.2|	774771	776202	+	1428	STM0709	GO:0003677;GO:0003904;GO:0006281;GO:0000166;GO:0018298	K01669	proNOG00072	L	deoxyribodipyrimidine photolyase [Salmonella enterica subsp. enterica serovar Typhimurium str. LT2]	sp|P25078|PHR_SALTY Deoxyribodipyrimidine photo-lyase OS=Salmonella typhimurium (strain LT2 / SGSC1412 / ATCC 700720) GN=phrB PE=1 SV=2	GO:0006281//DNA repair;GO:0018298//protein-chromophore linkage;	-	GO:0003677//DNA binding;GO:0003904//deoxyribodipyrimidine photo-lyase activity;GO:0000166//nucleotide binding;	-
gene-STM1161	1898.02	2921.88	874.155	0.299176	-1.74094	1.92414e-12	5.89351e-11	gi|1109557564|ref|NC_003197.2|	1247641	1247907	-	261	STM1161	GO:0005829;GO:0008139;GO:0005654;GO:0008565;GO:0006607;GO:0003676;GO:0005643	-	proNOG53724	T	conserved hypothetical protein [Salmonella enterica subsp. enterica serovar Paratyphi A str. ATCC 9150]	sp|P0AB34|BSSS_ECOL6 Biofilm regulator BssS OS=Escherichia coli O6:H1 (strain CFT073 / ATCC 700928 / UPEC) GN=bssS PE=3 SV=1	GO:0006607//NLS-bearing protein import into nucleus;	GO:0005829//cytosol;GO:0005654//nucleoplasm;GO:0005643//nuclear pore;	GO:0008139//nuclear localization sequence binding;GO:0008565//obsolete protein transporter activity;GO:0003676//nucleic acid binding;	-
gene-STM0957	829.644	1296.51	362.781	0.279814	-1.83746	2.2616e-12	6.87904e-11	gi|1109557564|ref|NC_003197.2|	1033351	1035117	-	1767	STM0957	GO:0034040;GO:0033227;GO:0016021;GO:0051033;GO:0006869;GO:0042883;GO:0005524;GO:0055085	K16013	proNOG00208	V	cysteine/glutathione ABC transporter membrane/ATP-binding protein [Salmonella enterica subsp. enterica serovar Typhimurium str. LT2]	sp|P29018|CYDD_ECOLI ATP-binding/permease protein CydD OS=Escherichia coli (strain K12) GN=cydD PE=1 SV=3	GO:0033227//dsRNA transport;GO:0006869//lipid transport;GO:0042883//cysteine transport;GO:0055085//transmembrane transport;	GO:0016021//integral component of membrane;	GO:0034040//ATPase-coupled lipid transmembrane transporter activity;GO:0051033//RNA transmembrane transporter activity;GO:0005524//ATP binding;	ko02010(ABC transporters)
gene-STM3807	465.009	740.102	189.916	0.256608	-1.96236	2.5133e-12	7.5919e-11	gi|1109557564|ref|NC_003197.2|	4007539	4009213	-	1668	STM3807	GO:0016021;GO:0043266;GO:0005886;GO:0008324;GO:0098655;GO:0015459	K07085	proNOG02996	P	hypothetical protein STM3807 [Salmonella enterica subsp. enterica serovar Typhimurium str. LT2]	sp|B4SY75|YIDE_SALNS Putative transport protein YidE OS=Salmonella newport (strain SL254) GN=yidE PE=3 SV=1	GO:0043266//regulation of potassium ion transport;GO:0098655//cation transmembrane transport;	GO:0016021//integral component of membrane;GO:0005886//plasma membrane;	GO:0008324//cation transmembrane transporter activity;GO:0015459//potassium channel regulator activity;	-
gene-STM0416	297.975	486.821	109.129	0.224167	-2.15735	2.70861e-12	8.12584e-11	gi|1109557564|ref|NC_003197.2|	469833	470948	+	1104	STM0416	GO:0055114;GO:0008835;GO:0050661;GO:0005829;GO:0008270;GO:0008703;GO:0009231;GO:0009451	K11752	proNOG00727	H	bifunctional diaminohydroxyphosphoribosylaminopyrimidine deaminase/5-amino-6-(5-phosphoribosylamino)uracil reductase [Salmonella enterica subsp. enterica serovar Typhimurium str. LT2]	sp|P25539|RIBD_ECOLI Riboflavin biosynthesis protein RibD OS=Escherichia coli (strain K12) GN=ribD PE=1 SV=1	GO:0055114//obsolete oxidation-reduction process;GO:0009231//riboflavin biosynthetic process;GO:0009451//RNA modification;	GO:0005829//cytosol;	GO:0008835//diaminohydroxyphosphoribosylaminopyrimidine deaminase activity;GO:0050661//NADP binding;GO:0008270//zinc ion binding;GO:0008703//5-amino-6-(5-phosphoribosylamino)uracil reductase activity;	ko02024(Quorum sensing);ko00740(Riboflavin metabolism)
gene-STM3726	433.722	692.807	174.637	0.252071	-1.9881	4.05146e-12	1.20717e-10	gi|1109557564|ref|NC_003197.2|	3921143	3921963	-	816	STM3726	GO:0006284;GO:0003684;GO:0008270;GO:0008534;GO:0006289	K10563	proNOG00472	L	formamidopyrimidine-DNA glycosylase [Salmonella enterica subsp. enterica serovar Typhimurium str. LT2]	sp|B4T9C0|FPG_SALHS Formamidopyrimidine-DNA glycosylase OS=Salmonella heidelberg (strain SL476) GN=mutM PE=3 SV=1	GO:0006284//base-excision repair;GO:0006289//nucleotide-excision repair;	-	GO:0003684//damaged DNA binding;GO:0008270//zinc ion binding;GO:0008534//oxidized purine nucleobase lesion DNA N-glycosylase activity;	ko03410(Base excision repair)
gene-STM1522	361.815	625.61	98.021	0.156681	-2.6741	4.66496e-12	1.38057e-10	gi|1109557564|ref|NC_003197.2|	1598895	1600085	-	1191	STM1522	GO:0034219;GO:0016021;GO:0015144;GO:0005886	K08159	proNOG00851	G	sugar efflux transporter [Salmonella enterica subsp. enterica serovar Typhimurium str. LT2]	sp|P58531|SOTB_SALTY Probable sugar efflux transporter OS=Salmonella typhimurium (strain LT2 / SGSC1412 / ATCC 700720) GN=sotB PE=3 SV=1	GO:0034219//carbohydrate transmembrane transport;	GO:0016021//integral component of membrane;GO:0005886//plasma membrane;	GO:0015144//carbohydrate transmembrane transporter activity;	-
gene-STM3226	836.729	1329.98	343.48	0.25826	-1.9531	4.8214e-12	1.4173e-10	gi|1109557564|ref|NC_003197.2|	3395189	3395863	+	669	STM3226	GO:0016021	-	proNOG04276	S	hypothetical protein STM3226 [Salmonella enterica subsp. enterica serovar Typhimurium str. LT2]	sp|P0AA65|YQJA_ECO57 Inner membrane protein YqjA OS=Escherichia coli O157:H7 GN=yqjA PE=3 SV=1	-	GO:0016021//integral component of membrane;	-	-
gene-STM0388	252.603	416.088	89.1188	0.214183	-2.22309	5.14064e-12	1.50107e-10	gi|1109557564|ref|NC_003197.2|	440687	441391	+	570	STM0388	GO:0004765;GO:0000287;GO:0016310;GO:0009423;GO:0005524;GO:0019632;GO:0009073;GO:0005737	K00891	proNOG10367	E	shikimate kinase II [Salmonella enterica subsp. enterica serovar Typhi str. CT18]	sp|B5EWS0|AROL_SALA4 Shikimate kinase 2 OS=Salmonella agona (strain SL483) GN=aroL PE=3 SV=1	GO:0016310//phosphorylation;GO:0009423//chorismate biosynthetic process;GO:0019632//shikimate metabolic process;GO:0009073//aromatic amino acid family biosynthetic process;	GO:0005737//cytoplasm;	GO:0004765//shikimate kinase activity;GO:0000287//magnesium ion binding;GO:0005524//ATP binding;	ko00400(Phenylalanine, tyrosine and tryptophan biosynthesis)
gene-STM4257	555.41	207.667	903.152	4.34904	2.1207	6.47754e-12	1.87892e-10	gi|1109557564|ref|NC_003197.2|	4477865	4478505	+	639	STM4257	GO:0015031;GO:0008565;GO:0016021	-	proNOG84051	S	hypothetical protein STM4257 [Salmonella enterica subsp. enterica serovar Typhimurium str. LT2]	-	GO:0015031//protein transport;	GO:0016021//integral component of membrane;	GO:0008565//obsolete protein transporter activity;	-
gene-STM1924	840.437	1305.21	375.665	0.28782	-1.79676	6.87771e-12	1.98187e-10	gi|1109557564|ref|NC_003197.2|	2021133	2021723	-	585	STM1924	GO:0003677;GO:0008270;GO:1902208;GO:0045893;GO:0005737	K02402	-	-	flagellar transcriptional activator [Salmonella enterica subsp. enterica serovar Paratyphi A str. ATCC 9150]	sp|O52222|FLHC_SALTY Flagellar transcriptional regulator FlhC OS=Salmonella typhimurium (strain LT2 / SGSC1412 / ATCC 700720) GN=flhC PE=2 SV=1	GO:1902208//regulation of bacterial-type flagellum assembly;GO:0045893//positive regulation of transcription, DNA-templated;	GO:0005737//cytoplasm;	GO:0003677//DNA binding;GO:0008270//zinc ion binding;	ko02040(Flagellar assembly);ko02026(Biofilm formation - Escherichia coli);ko02024(Quorum sensing);ko02020(Two-component system)
gene-STM2924	11514.9	5220.08	17809.7	3.41177	1.77052	7.25264e-12	2.07625e-10	gi|1109557564|ref|NC_003197.2|	3065501	3066506	-	999	STM2924	GO:0001123;GO:0003677;GO:0016987;GO:0006950;GO:0003700;GO:0016779;GO:0005737;GO:0006355	K03087	proNOG00183;COG0568	K	RNA polymerase sigma factor RpoS [Salmonella enterica subsp. enterica serovar Typhi str. CT18]	sp|P0A2E7|RPOS_SALDU RNA polymerase sigma factor RpoS OS=Salmonella dublin GN=rpoS PE=3 SV=1	GO:0006950//response to stress;GO:0006355//regulation of transcription, DNA-templated;	GO:0005737//cytoplasm;	GO:0003677//DNA binding;GO:0016987//sigma factor activity;GO:0003700//DNA-binding transcription factor activity;GO:0016779//nucleotidyltransferase activity;	ko05111(Biofilm formation - Vibrio cholerae);ko02026(Biofilm formation - Escherichia coli)
gene-STM1651	3703.05	5609.32	1796.78	0.320322	-1.64241	7.72128e-12	2.19605e-10	gi|1109557564|ref|NC_003197.2|	1742108	1745643	+	3531	STM1651	GO:0006086;GO:0022404;GO:0030976;GO:0016021;GO:0002064;GO:0042335;GO:0006979;GO:0005506;GO:0022900;GO:0019164;GO:0051539	K03737	proNOG02740	C	pyruvate-flavodoxin oxidoreductase [Salmonella enterica subsp. enterica serovar Typhimurium str. LT2]	sp|P52647|NIFJ_ECOLI Probable pyruvate-flavodoxin oxidoreductase OS=Escherichia coli (strain K12) GN=ydbK PE=3 SV=2	GO:0006086//acetyl-CoA biosynthetic process from pyruvate;GO:0022404//molting cycle process;GO:0002064//epithelial cell development;GO:0042335//cuticle development;GO:0006979//response to oxidative stress;GO:0022900//electron transport chain;	GO:0016021//integral component of membrane;	GO:0030976//thiamine pyrophosphate binding;GO:0005506//iron ion binding;GO:0019164//pyruvate synthase activity;GO:0051539//4 iron, 4 sulfur cluster binding;	ko00720(Carbon fixation pathways in prokaryotes);ko00650(Butanoate metabolism);ko00620(Pyruvate metabolism);ko00020(Citrate cycle (TCA cycle));ko00010(Glycolysis / Gluconeogenesis)
gene-PSLT043	1192.66	1839.38	545.929	0.2968	-1.75244	7.99047e-12	2.25795e-10	gi|1114422000|ref|NC_003277.2|	34149	35174	-	1026	PSLT043	GO:0016310;GO:0016301	-	proNOG20048	U	type II secretion system protein [Salmonella enterica subsp. enterica serovar Typhimurium str. LT2]	sp|P45754|GSPA_AERHY General secretion pathway protein A OS=Aeromonas hydrophila GN=exeA PE=3 SV=1	GO:0016310//phosphorylation;	-	GO:0016301//kinase activity;	-
gene-STM3208	383.797	615.633	151.962	0.246839	-2.01836	8.36609e-12	2.34894e-10	gi|1109557564|ref|NC_003197.2|	3372821	3373849	-	1020	STM3208	GO:0000166;GO:0004222;GO:0002949;GO:0005737;GO:0006508;GO:0061711;GO:0000408;GO:0005506	K01409	proNOG01590	O	DNA-binding/iron metalloprotein/AP endonuclease [Salmonella enterica subsp. enterica serovar Typhimurium str. LT2]	sp|B5F6A4|GCP_SALA4 Probable tRNA threonylcarbamoyladenosine biosynthesis protein Gcp OS=Salmonella agona (strain SL483) GN=gcp PE=3 SV=1	GO:0002949//tRNA threonylcarbamoyladenosine modification;GO:0006508//proteolysis;	GO:0005737//cytoplasm;GO:0000408//EKC/KEOPS complex;	GO:0000166//nucleotide binding;GO:0004222//metalloendopeptidase activity;GO:0061711//N(6)-L-threonylcarbamoyladenine synthase activity;GO:0005506//iron ion binding;	-
gene-STM2801	2414.76	1048.24	3781.27	3.60725	1.8509	8.90721e-12	2.48494e-10	gi|1109557564|ref|NC_003197.2|	2948813	2949174	-	357	STM2801	-	-	proNOG39551	S	A Chain A, Solution Nmr Structure Of The Putative Cytoplasmic Protein Ygac From Salmonella Typhimurium. Northeast Structural Genomics Target Str72	sp|P0AD55|YGAC_ECO57 Uncharacterized protein YgaC OS=Escherichia coli O157:H7 GN=ygaC PE=4 SV=1	-	-	-	-
gene-STM4092	1302.04	1990.95	613.133	0.30796	-1.69918	1.0186e-11	2.82371e-10	gi|1109557564|ref|NC_003197.2|	4300504	4301047	-	537	STM4092	GO:0009376;GO:0006695;GO:0004298;GO:0016310;GO:0005777;GO:0019287;GO:0005839;GO:0004631;GO:0046872;GO:0051603	K01419	proNOG01755	O	ATP-dependent protease peptidase subunit [Salmonella enterica subsp. enterica serovar Typhi str. CT18]	sp|B5F0S3|HSLV_SALA4 ATP-dependent protease subunit HslV OS=Salmonella agona (strain SL483) GN=hslV PE=3 SV=1	GO:0006695//cholesterol biosynthetic process;GO:0016310//phosphorylation;GO:0019287//isopentenyl diphosphate biosynthetic process, mevalonate pathway;GO:0051603//proteolysis involved in cellular protein catabolic process;	GO:0009376//HslUV protease complex;GO:0005777//peroxisome;GO:0005839//proteasome core complex;	GO:0004298//threonine-type endopeptidase activity;GO:0004631//phosphomevalonate kinase activity;GO:0046872//metal ion binding;	-
gene-STM0004	445.111	703.649	186.574	0.265152	-1.91511	1.18066e-11	3.23788e-10	gi|1109557564|ref|NC_003197.2|	3722	5020	+	1287	STM0004	GO:0009088;GO:0005737;GO:0004795;GO:0030170	K01733	proNOG00771	E	threonine synthase [Salmonella enterica subsp. enterica serovar Typhimurium str. LT2]	sp|P00934|THRC_ECOLI Threonine synthase OS=Escherichia coli (strain K12) GN=thrC PE=1 SV=1	GO:0009088//threonine biosynthetic process;	GO:0005737//cytoplasm;	GO:0004795//threonine synthase activity;GO:0030170//pyridoxal phosphate binding;	ko00750(Vitamin B6 metabolism);ko00260(Glycine, serine and threonine metabolism)
gene-STM1255	278.527	456.938	100.116	0.219101	-2.19033	1.18279e-11	3.23788e-10	gi|1109557564|ref|NC_003197.2|	1339105	1340747	+	1641	STM1255	GO:0015833;GO:0055085;GO:0043190;GO:0030288;GO:0015197	K02035	proNOG07652	E	ABC transporter periplasmic substrate-binding protein [Salmonella enterica subsp. enterica serovar Typhimurium str. LT2]	sp|P06109|XP55_STRLI Protein XP55 OS=Streptomyces lividans GN=xp55 PE=3 SV=1	GO:0015833//peptide transport;GO:0055085//transmembrane transport;	GO:0043190//ATP-binding cassette (ABC) transporter complex;GO:0030288//outer membrane-bounded periplasmic space;	-	ko02024(Quorum sensing)
gene-STM0366	6839.56	3143.37	10535.7	3.35173	1.74491	1.20527e-11	3.27893e-10	gi|1109557564|ref|NC_003197.2|	415665	415952	+	282	STM0366	-	-	proNOG57172	S	hypothetical protein STY0398 [Salmonella enterica subsp. enterica serovar Typhi str. CT18]	sp|P75694|YAHO_ECOLI Uncharacterized protein YahO OS=Escherichia coli (strain K12) GN=yahO PE=3 SV=1	-	-	-	-
gene-STM1201	307.996	496.229	119.764	0.241347	-2.05082	1.23437e-11	3.33737e-10	gi|1109557564|ref|NC_003197.2|	1284238	1285256	+	1005	STM1201	GO:0009360;GO:0005663;GO:0006261;GO:0071897;GO:0003887;GO:0003689;GO:0008408;GO:0090305	K02341	proNOG12500	L	DNA polymerase III subunit delta&apos; [Salmonella enterica subsp. enterica serovar Typhimurium str. LT2]	sp|P28631|HOLB_ECOLI DNA polymerase III subunit delta&apos; OS=Escherichia coli (strain K12) GN=holB PE=1 SV=2	GO:0006261//DNA-dependent DNA replication;GO:0071897//DNA biosynthetic process;GO:0090305//nucleic acid phosphodiester bond hydrolysis;	GO:0009360//DNA polymerase III complex;GO:0005663//DNA replication factor C complex;	GO:0003887//DNA-directed DNA polymerase activity;GO:0003689//DNA clamp loader activity;GO:0008408//3'-5' exonuclease activity;	ko03440(Homologous recombination);ko03430(Mismatch repair);ko03030(DNA replication)
gene-STM0039	1532.62	2347.48	717.761	0.305758	-1.70954	1.31263e-11	3.52718e-10	gi|1109557564|ref|NC_003197.2|	46083	47356	+	1191	STM0039	GO:0015081;GO:0016021;GO:0005886;GO:0006883;GO:0006885;GO:0035725;GO:0015992;GO:0015491	K03313	proNOG03927	P	pH-dependent sodium/proton antiporter [Salmonella enterica subsp. enterica serovar Typhimurium str. LT2]	sp|Q57TM1|NHAA_SALCH Na(+)/H(+) antiporter NhaA OS=Salmonella choleraesuis (strain SC-B67) GN=nhaA PE=3 SV=1	GO:0006883//cellular sodium ion homeostasis;GO:0006885//regulation of pH;GO:0035725//sodium ion transmembrane transport;	GO:0016021//integral component of membrane;GO:0005886//plasma membrane;	GO:0015081//sodium ion transmembrane transporter activity;GO:0015491//cation:cation antiporter activity;	-
gene-STM2031	74.6948	139.29	10.1001	0.0725115	-3.78565	1.32697e-11	3.54397e-10	gi|1109557564|ref|NC_003197.2|	2109082	2109694	-	612	STM2031	GO:0046025;GO:0008276;GO:0006479;GO:0009236	K03399	proNOG101736	H	cobalt-precorrin-6Y C(5)-methyltransferase [Salmonella enterica subsp. enterica serovar Typhi str. CT18]	sp|P0A2H2|CBIE_SALTI Probable cobalt-precorrin-6Y C(5)-methyltransferase OS=Salmonella typhi GN=cbiE PE=3 SV=1	GO:0006479//protein methylation;GO:0009236//cobalamin biosynthetic process;	-	GO:0046025//precorrin-6Y C5,15-methyltransferase (decarboxylating) activity;GO:0008276//protein methyltransferase activity;	ko00860(Porphyrin metabolism)
gene-STM0968	204.405	340.619	68.1903	0.200195	-2.32052	1.4339e-11	3.79665e-10	gi|1109557564|ref|NC_003197.2|	1049598	1050759	+	1155	STM0968	GO:0055085;GO:0016021;GO:0005215;GO:0005886	K08219	proNOG101701	G	MFS family transporter protein [Salmonella enterica subsp. enterica serovar Typhimurium str. LT2]	sp|B4T132|YCAD_SALNS Uncharacterized MFS-type transporter YcaD OS=Salmonella newport (strain SL254) GN=ycaD PE=3 SV=1	GO:0055085//transmembrane transport;	GO:0016021//integral component of membrane;GO:0005886//plasma membrane;	GO:0005215//transporter activity;	-
gene-STM0982	3803.67	1211.76	6395.59	5.27792	2.39997	1.43891e-11	3.79665e-10	gi|1109557564|ref|NC_003197.2|	1067568	1067907	+	309	STM0982	GO:0043565;GO:0005694;GO:0045892;GO:0006310;GO:0045893;GO:0006417;GO:0016021;GO:0005829	K05788	proNOG51621;COG0776	LK	integration host factor subunit beta [Salmonella enterica subsp. enterica serovar Typhi str. CT18]	sp|A8AIH1|IHFB_CITK8 Integration host factor subunit beta OS=Citrobacter koseri (strain ATCC BAA-895 / CDC 4225-83 / SGSC4696) GN=ihfB PE=3 SV=1	GO:0045892//negative regulation of transcription, DNA-templated;GO:0006310//DNA recombination;GO:0045893//positive regulation of transcription, DNA-templated;GO:0006417//regulation of translation;	GO:0005694//chromosome;GO:0016021//integral component of membrane;GO:0005829//cytosol;	GO:0043565//sequence-specific DNA binding;	-
gene-STM1269	680.573	277.404	1083.74	3.90674	1.96596	1.52933e-11	4.01105e-10	gi|1109557564|ref|NC_003197.2|	1349836	1350388	+	552	STM1269	GO:0042597;GO:0004106;GO:0003333;GO:0016021;GO:0046417;GO:0015171	K04093	proNOG48178	E	chorismate mutase [Salmonella enterica]	sp|Q93LJ4|CHMU_SALTM Monofunctional chorismate mutase OS=Salmonella typhimurium GN=aroQ PE=1 SV=1	GO:0003333//amino acid transmembrane transport;GO:0046417//chorismate metabolic process;	GO:0042597//periplasmic space;GO:0016021//integral component of membrane;	GO:0004106//chorismate mutase activity;GO:0015171//amino acid transmembrane transporter activity;	ko00400(Phenylalanine, tyrosine and tryptophan biosynthesis)
gene-STM2446	1510.73	2309.52	711.946	0.308266	-1.69775	1.54307e-11	4.02301e-10	gi|1109557564|ref|NC_003197.2|	2557627	2558537	-	906	STM2446	GO:0004601;GO:0098869;GO:0055114;GO:0020037	K07223	proNOG09625	P	putative iron-dependent peroxidase [Salmonella enterica]	sp|P76536|YFEX_ECOLI Probable deferrochelatase/peroxidase YfeX OS=Escherichia coli (strain K12) GN=yfeX PE=1 SV=2	GO:0098869//cellular oxidant detoxification;GO:0055114//obsolete oxidation-reduction process;	-	GO:0004601//peroxidase activity;GO:0020037//heme binding;	-
gene-STM2265	159.34	267.325	51.3545	0.192105	-2.38003	1.56684e-11	4.06082e-10	gi|1109557564|ref|NC_003197.2|	2363133	2364246	-	1086	STM2265	GO:0043565;GO:0006307;GO:0008270;GO:0003684;GO:0003700;GO:0003908;GO:0006355;GO:0032259	K10778	proNOG52142	L	O6-methylguanine-DNA methyltransferase/transcription activator/repressor [Salmonella enterica subsp. enterica serovar Typhimurium str. LT2]	sp|P26189|ADA_SALTY Regulatory protein ada OS=Salmonella typhimurium (strain LT2 / SGSC1412 / ATCC 700720) GN=ada PE=3 SV=2	GO:0006307//DNA dealkylation involved in DNA repair;GO:0006355//regulation of transcription, DNA-templated;GO:0032259//methylation;	-	GO:0043565//sequence-specific DNA binding;GO:0008270//zinc ion binding;GO:0003684//damaged DNA binding;GO:0003700//DNA-binding transcription factor activity;GO:0003908//methylated-DNA-[protein]-cysteine S-methyltransferase activity;	-
gene-STM4415	10495.1	3137.61	17852.7	5.68989	2.5084	1.63348e-11	4.20862e-10	gi|1109557564|ref|NC_003197.2|	4655513	4656524	-	1005	STM4415	GO:0000287;GO:0016311;GO:0042132;GO:0006094;GO:0005737	K03841	proNOG00237	G	fructose-1,6-bisphosphatase [Salmonella enterica subsp. enterica serovar Typhimurium str. LT2]	sp|B5F3E2|F16PA_SALA4 Fructose-1,6-bisphosphatase class 1 OS=Salmonella agona (strain SL483) GN=fbp PE=3 SV=1	GO:0016311//dephosphorylation;GO:0006094//gluconeogenesis;	GO:0005737//cytoplasm;	GO:0000287//magnesium ion binding;GO:0042132//fructose 1,6-bisphosphate 1-phosphatase activity;	ko04922(Glucagon signaling pathway);ko04910(Insulin signaling pathway);ko04152(AMPK signaling pathway);ko00710(Carbon fixation in photosynthetic organisms);ko00680(Methane metabolism);ko00051(Fructose and mannose metabolism);ko00030(Pentose phosphate pathway);ko00010(Glycolysis / Gluconeogenesis)
gene-STM1113	459.014	728.252	189.776	0.26059	-1.94014	1.68711e-11	4.32137e-10	gi|1109557564|ref|NC_003197.2|	1200137	1200504	+	368	STM1113	GO:0016021	-	proNOG70172	S	suppression of copper sensitivity protein A [Salmonella enterica subsp. enterica serovar Typhimurium str. LT2]	-	-	GO:0016021//integral component of membrane;	-	-
gene-STM0877	344.04	120.057	568.024	4.7313	2.24224	1.87259e-11	4.76857e-10	gi|1109557564|ref|NC_003197.2|	948375	949500	+	1119	STM0877	GO:0015846;GO:0019808;GO:0016021;GO:0042597	K11073	proNOG01778	E	putrescine transporter subunit: periplasmic-binding component of ABC superfamily [Salmonella enterica subsp. enterica serovar Paratyphi B str. SPB7]	sp|P31133|POTF_ECOLI Putrescine-binding periplasmic protein OS=Escherichia coli (strain K12) GN=potF PE=1 SV=3	GO:0015846//polyamine transport;	GO:0016021//integral component of membrane;GO:0042597//periplasmic space;	GO:0019808//polyamine binding;	ko02010(ABC transporters)
gene-STM0819	487.772	762.468	213.076	0.279455	-1.83931	2.26601e-11	5.73706e-10	gi|1109557564|ref|NC_003197.2|	884685	885370	-	681	STM0819	GO:0060070;GO:0043565;GO:0008013;GO:0006357;GO:0003700;GO:0005667;GO:0044212	K23777	proNOG17639	K	DNA-binding transcriptional regulator [Salmonella enterica subsp. enterica serovar Typhimurium str. LT2]	sp|P0ACU0|YBIH_ECOLI Uncharacterized HTH-type transcriptional regulator YbiH OS=Escherichia coli (strain K12) GN=ybiH PE=4 SV=1	GO:0060070//canonical Wnt signaling pathway;GO:0006357//regulation of transcription by RNA polymerase II;	GO:0005667//transcription regulator complex;	GO:0043565//sequence-specific DNA binding;GO:0008013//beta-catenin binding;GO:0003700//DNA-binding transcription factor activity;	-
gene-STM3426	20967.3	8637.8	33296.7	3.85477	1.94664	2.80984e-11	7.07305e-10	gi|1109557564|ref|NC_003197.2|	3589421	3589829	-	399	STM3426	GO:0003735;GO:0043488;GO:0022627;GO:0006412;GO:0019843	K02994	COG0096;proNOG34076	J	hypothetical protein CKO_04718 [Citrobacter koseri ATCC BAA-895]	sp|A8AQK2|RS8_CITK8 30S ribosomal protein S8 OS=Citrobacter koseri (strain ATCC BAA-895 / CDC 4225-83 / SGSC4696) GN=rpsH PE=3 SV=1	GO:0043488//regulation of mRNA stability;GO:0006412//translation;	GO:0022627//cytosolic small ribosomal subunit;	GO:0003735//structural constituent of ribosome;GO:0019843//rRNA binding;	ko03010(Ribosome)
gene-STM0846	611.665	959.324	264.006	0.2752	-1.86145	3.05815e-11	7.63756e-10	gi|1109557564|ref|NC_003197.2|	915714	916962	-	1248	STM0846	GO:0032324;GO:0061599;GO:0018315;GO:0005737;GO:0006777;GO:0046872;GO:0061598	K03750	-	-	molybdopterin biosynthesis MoeA protein [Salmonella enterica subsp. enterica serovar Typhimurium str. D23580]	sp|Q56066|MOEA_SALTY Molybdopterin molybdenumtransferase OS=Salmonella typhimurium (strain LT2 / SGSC1412 / ATCC 700720) GN=moeA PE=3 SV=2	GO:0032324//molybdopterin cofactor biosynthetic process;GO:0018315//molybdenum incorporation into molybdenum-molybdopterin complex;GO:0006777//Mo-molybdopterin cofactor biosynthetic process;	GO:0005737//cytoplasm;	GO:0061599//molybdopterin molybdotransferase activity;GO:0046872//metal ion binding;GO:0061598//molybdopterin adenylyltransferase activity;	ko00790(Folate biosynthesis)
gene-STM4189	682.993	1051.77	314.213	0.298746	-1.74301	3.06897e-11	7.63756e-10	gi|1109557564|ref|NC_003197.2|	4412285	4413933	+	1638	STM4189	GO:0030643;GO:0044341;GO:0005886;GO:0035435;GO:0035725;GO:0005315;GO:0015321;GO:0005436;GO:0005737;GO:0016021	K03324	proNOG02228	P	transporter [Salmonella enterica subsp. enterica serovar Typhimurium str. LT2]	sp|P40730|YJBB_SALTY Uncharacterized protein YjbB OS=Salmonella typhimurium (strain LT2 / SGSC1412 / ATCC 700720) GN=yjbB PE=4 SV=2	GO:0030643//cellular phosphate ion homeostasis;GO:0044341//sodium-dependent phosphate transport;GO:0035435//phosphate ion transmembrane transport;GO:0035725//sodium ion transmembrane transport;	GO:0005886//plasma membrane;GO:0005737//cytoplasm;GO:0016021//integral component of membrane;	GO:0005315//inorganic phosphate transmembrane transporter activity;GO:0005436//sodium:phosphate symporter activity;	-
gene-STM0487	5064.55	7592.96	2536.15	0.334014	-1.58202	3.21941e-11	7.96668e-10	gi|1109557564|ref|NC_003197.2|	543905	545803	+	1899	STM0487	GO:0005524;GO:0005737;GO:0006457;GO:0051082;GO:0006950	K04079	proNOG03627	O	heat shock protein HtpG [Salmonella enterica subsp. enterica serovar Typhimurium str. D23580]	sp|P58480|HTPG_SALTY Chaperone protein HtpG OS=Salmonella typhimurium (strain LT2 / SGSC1412 / ATCC 700720) GN=htpG PE=3 SV=1	GO:0006457//protein folding;GO:0006950//response to stress;	GO:0005737//cytoplasm;	GO:0005524//ATP binding;GO:0051082//unfolded protein binding;	ko05418(Fluid shear stress and atherosclerosis);ko05417(Lipid and atherosclerosis);ko05215(Prostate cancer);ko05207(Chemical carcinogenesis - receptor activation);ko05200(Pathways in cancer);ko05132(Salmonella infection);ko04915(Estrogen signaling pathway);ko04914(Progesterone-mediated oocyte maturation);ko04659(Th17 cell differentiation);ko04657(IL-17 signaling pathway);ko04626(Plant-pathogen in…
gene-STM2205	613.558	1166.92	60.1957	0.0515851	-4.2769	3.3369e-11	8.17273e-10	gi|1109557564|ref|NC_003197.2|	2305285	2306234	-	945	STM2205	GO:0009024;GO:0008662;GO:0005524;GO:0046835	K00882	proNOG04018	G	1-phosphofructokinase [Salmonella enterica subsp. enterica serovar Typhi str. CT18]	sp|P0AEX1|K1PF_ECO57 1-phosphofructokinase OS=Escherichia coli O157:H7 GN=fruK PE=3 SV=1	GO:0046835//carbohydrate phosphorylation;	-	GO:0009024//tagatose-6-phosphate kinase activity;GO:0008662//1-phosphofructokinase activity;GO:0005524//ATP binding;	ko02060(Phosphotransferase system (PTS));ko00051(Fructose and mannose metabolism)
gene-STM0442	2938.04	1377.19	4498.88	3.26672	1.70784	3.34e-11	8.17273e-10	gi|1109557564|ref|NC_003197.2|	495190	497193	-	1998	STM0442	GO:0005506;GO:0020037;GO:0009060;GO:0016021;GO:0004129;GO:1902600;GO:0016682;GO:0070469	K02298	proNOG00013	C	cytochrome o ubiquinol oxidase subunit I [Salmonella enterica subsp. enterica serovar Typhi str. CT18]	sp|P0ABJ0|CYOB_ECO57 Ubiquinol oxidase subunit 1 OS=Escherichia coli O157:H7 GN=cyoB PE=3 SV=1	GO:0009060//aerobic respiration;GO:1902600//proton transmembrane transport;	GO:0016021//integral component of membrane;GO:0070469//respirasome;	GO:0005506//iron ion binding;GO:0020037//heme binding;GO:0004129//cytochrome-c oxidase activity;GO:0016682//oxidoreductase activity, acting on diphenols and related substances as donors, oxygen as acceptor;	ko00190(Oxidative phosphorylation)
gene-STM4187	527.698	174.546	880.851	5.04653	2.33529	3.79724e-11	9.23996e-10	gi|1109557564|ref|NC_003197.2|	4407224	4408060	-	831	STM4187	GO:0045892;GO:0003700;GO:0003677;GO:0006097	K13641	proNOG10675	K	IclR family transcriptional regulator [Salmonella enterica subsp. enterica serovar Typhimurium str. LT2]	sp|P17430|ICLR_SALTY Acetate operon repressor OS=Salmonella typhimurium (strain LT2 / SGSC1412 / ATCC 700720) GN=iclR PE=4 SV=2	GO:0045892//negative regulation of transcription, DNA-templated;GO:0006097//glyoxylate cycle;	-	GO:0003700//DNA-binding transcription factor activity;GO:0003677//DNA binding;	-
gene-STM0871	470.615	899.015	42.2157	0.0469578	-4.41249	4.3363e-11	1.04934e-09	gi|1109557564|ref|NC_003197.2|	944656	945045	+	384	STM0871	GO:0016021	-	proNOG45269	S	inner membrane protein [Salmonella enterica subsp. enterica serovar Typhimurium str. LT2]	sp|P64440|YBJM_ECO57 Inner membrane protein YbjM OS=Escherichia coli O157:H7 GN=ybjM PE=3 SV=1	-	GO:0016021//integral component of membrane;	-	-
gene-STM0557	696.074	80.0503	1312.1	16.3909	4.03483	4.44868e-11	1.07062e-09	gi|1109557564|ref|NC_003197.2|	614807	616459	-	1653	STM0557	GO:0016021;GO:0016567;GO:0004842	-	proNOG71146	S	inner membrane protein [Salmonella enterica subsp. enterica serovar Typhimurium str. LT2]	-	GO:0016567//protein ubiquitination;	GO:0016021//integral component of membrane;	GO:0004842//ubiquitin-protein transferase activity;	-
gene-STM0853	10253.9	15216.2	5291.59	0.34776	-1.52384	4.83885e-11	1.15337e-09	gi|1109557564|ref|NC_003197.2|	925072	925471	+	390	STM0853	GO:0005744;GO:0016021;GO:0032981;GO:0030150;GO:0033617	K19688	proNOG60471	T	biofilm formation regulatory protein BssR [Salmonella enterica subsp. enterica serovar Typhi str. CT18]	sp|P0AAY2|BSSR_ECO57 Biofilm regulator BssR OS=Escherichia coli O157:H7 GN=bssR PE=3 SV=1	GO:0032981//mitochondrial respiratory chain complex I assembly;GO:0030150//protein import into mitochondrial matrix;GO:0033617//mitochondrial cytochrome c oxidase assembly;	GO:0005744//TIM23 mitochondrial import inner membrane translocase complex;GO:0016021//integral component of membrane;	-	-
gene-STM3506	4173.82	7220.44	1127.2	0.156113	-2.67934	4.84519e-11	1.15337e-09	gi|1109557564|ref|NC_003197.2|	3664147	3666465	+	2319	STM3506	GO:1903874;GO:0055072;GO:0005886;GO:0016021;GO:0015093;GO:0005525	K04759	proNOG00843	P	ferrous iron transport protein B [Salmonella enterica subsp. enterica serovar Typhimurium str. LT2]	sp|P74884|FEOB_SALTY Ferrous iron transport protein B OS=Salmonella typhimurium (strain LT2 / SGSC1412 / ATCC 700720) GN=feoB PE=3 SV=2	GO:0055072//iron ion homeostasis;	GO:0005886//plasma membrane;GO:0016021//integral component of membrane;	GO:0015093//ferrous iron transmembrane transporter activity;GO:0005525//GTP binding;	-
gene-STM0779	740.229	1140.03	340.432	0.298617	-1.74363	4.87656e-11	1.15456e-09	gi|1109557564|ref|NC_003197.2|	844445	845245	-	795	STM0779	GO:0003677;GO:0030151;GO:0006355;GO:0016021;GO:0003700;GO:0015689	K02019	proNOG01318	K	DNA-binding transcriptional regulator ModE [Salmonella enterica subsp. enterica serovar Typhimurium str. LT2]	sp|P0A9G9|MODE_ECO57 Transcriptional regulator ModE OS=Escherichia coli O157:H7 GN=modE PE=3 SV=1	GO:0006355//regulation of transcription, DNA-templated;GO:0015689//molybdate ion transport;	GO:0016021//integral component of membrane;	GO:0003677//DNA binding;GO:0030151//molybdenum ion binding;GO:0003700//DNA-binding transcription factor activity;	-
gene-STM2858	176.407	300.703	52.1116	0.173299	-2.52866	5.10619e-11	1.20243e-09	gi|1109557564|ref|NC_003197.2|	3002516	3003490	+	975	STM2858	GO:0016021	K04655	proNOG02528	O	hydrogenase isoenzymes formation protein HypE [Salmonella enterica subsp. enterica serovar Typhimurium str. D23580]	sp|P24193|HYPE_ECOLI Hydrogenase isoenzymes formation protein HypE OS=Escherichia coli (strain K12) GN=hypE PE=1 SV=2	-	GO:0016021//integral component of membrane;	-	-
gene-STM3835	6740.78	10079.5	3402.05	0.337521	-1.56695	5.40186e-11	1.26525e-09	gi|1109557564|ref|NC_003197.2|	4038868	4041293	-	2421	STM3835	GO:0006268;GO:0009330;GO:0003677;GO:0016021;GO:0046677;GO:0005694;GO:0003918;GO:0000287;GO:0005737;GO:0005524;GO:0009295;GO:0007059;GO:0006265	K02470	proNOG01322	L	DNA gyrase subunit B [Salmonella enterica subsp. enterica serovar Typhi str. CT18]	sp|P0A2I4|GYRB_SALTI DNA gyrase subunit B OS=Salmonella typhi GN=gyrB PE=3 SV=2	GO:0006268//DNA unwinding involved in DNA replication;GO:0046677//response to antibiotic;GO:0007059//chromosome segregation;GO:0006265//DNA topological change;	GO:0009330//DNA topoisomerase type II (double strand cut, ATP-hydrolyzing) complex;GO:0016021//integral component of membrane;GO:0005694//chromosome;GO:0005737//cytoplasm;GO:0009295//nucleoid;	GO:0003677//DNA binding;GO:0003918//DNA topoisomerase type II (double strand cut, ATP-hydrolyzing) activity;GO:0000287//magnesium ion binding;GO:0005524//ATP binding;	-
gene-STM2785	138.371	26.0739	250.668	9.61372	3.2651	5.51605e-11	1.28512e-09	gi|1109557564|ref|NC_003197.2|	2933765	2934446	-	681	STM2785	GO:0006355;GO:0005622;GO:0000160;GO:0003677	K07774	proNOG09272	T	regulatory protein [Salmonella enterica subsp. enterica serovar Typhimurium str. LT2]	sp|E1WA34|TCTD_SALTS Transcriptional regulatory protein tctD OS=Salmonella typhimurium (strain SL1344) GN=tctD PE=3 SV=1	GO:0006355//regulation of transcription, DNA-templated;GO:0000160//phosphorelay signal transduction system;	GO:0005622//intracellular anatomical structure;	GO:0003677//DNA binding;	ko02020(Two-component system)
gene-STM3886	881.387	1421.43	341.34	0.240137	-2.05807	5.93981e-11	1.37617e-09	gi|1109557564|ref|NC_003197.2|	4096545	4097555	+	999	STM3886	GO:0006355;GO:0003700;GO:0003677	K02529	proNOG00972	K	transcriptional repressor RbsR [Salmonella enterica subsp. enterica serovar Typhimurium str. LT2]	sp|P0ACQ2|RBSR_ECO57 Ribose operon repressor OS=Escherichia coli O157:H7 GN=rbsR PE=3 SV=2	GO:0006355//regulation of transcription, DNA-templated;	-	GO:0003700//DNA-binding transcription factor activity;GO:0003677//DNA binding;	-
gene-STM3275	137.538	231.841	43.2343	0.186482	-2.42289	5.96969e-11	1.37617e-09	gi|1109557564|ref|NC_003197.2|	3441247	3442162	+	903	STM3275	GO:0008233;GO:0006508;GO:0015074;GO:0003676	K24845	-	-	hypothetical protein [Salmonella enterica subsp. enterica serovar Typhimurium str. D23580]	sp|P45475|YHBV_ECOLI Uncharacterized protein YhbV OS=Escherichia coli (strain K12) GN=yhbV PE=4 SV=2	GO:0006508//proteolysis;GO:0015074//DNA integration;	-	GO:0008233//peptidase activity;GO:0003676//nucleic acid binding;	-
gene-STM4082	185.635	62.9	308.371	4.90255	2.29353	6.36482e-11	1.45958e-09	gi|1109557564|ref|NC_003197.2|	4291158	4291766	-	603	STM4082	-	-	proNOG33284	S	hypothetical protein STM4082 [Salmonella enterica subsp. enterica serovar Typhimurium str. LT2]	sp|P32160|YIIQ_ECOLI Uncharacterized protein YiiQ OS=Escherichia coli (strain K12) GN=yiiQ PE=4 SV=1	-	-	-	-
gene-STM1100	383.334	153.064	613.604	4.00879	2.00317	7.49664e-11	1.71017e-09	gi|1109557564|ref|NC_003197.2|	1187494	1187938	-	445	STM1100	GO:0045892;GO:0003700;GO:0010124;GO:0044212	-	proNOG33513	K	4-hydroxyphenylacetate catabolism [Salmonella enterica subsp. enterica serovar Typhimurium str. LT2]	sp|P62573|HPCR_ECOLX Homoprotocatechuate degradative operon repressor OS=Escherichia coli GN=hpcR PE=4 SV=1	GO:0045892//negative regulation of transcription, DNA-templated;GO:0010124//phenylacetate catabolic process;	-	GO:0003700//DNA-binding transcription factor activity;	-
gene-STM2444	184.741	60.4549	309.027	5.1117	2.3538	7.54697e-11	1.71273e-09	gi|1109557564|ref|NC_003197.2|	2555424	2556546	-	1041	STM2444	GO:0015419;GO:0030288;GO:1902358;GO:0008271	K02048	proNOG01948	P	thiosulfate transporter subunit [Salmonella enterica subsp. enterica serovar Typhimurium str. LT2]	sp|P41031|CYSP_SALTY Thiosulfate-binding protein OS=Salmonella typhimurium (strain LT2 / SGSC1412 / ATCC 700720) GN=cysP PE=3 SV=2	GO:1902358//sulfate transmembrane transport;	GO:0030288//outer membrane-bounded periplasmic space;	GO:0015419//ABC-type sulfate transporter activity;GO:0008271//secondary active sulfate transmembrane transporter activity;	ko02010(ABC transporters);ko00920(Sulfur metabolism)
gene-STM3477	365.362	578.837	151.886	0.262399	-1.93017	7.64187e-11	1.72533e-09	gi|1109557564|ref|NC_003197.2|	3627463	3628849	+	1380	STM3477	GO:0032259;GO:0043115;GO:0016021;GO:0009236;GO:0051287;GO:0055114;GO:0051266;GO:0019354;GO:0004851	K02302	proNOG00886	H	siroheme synthase [Salmonella enterica subsp. enterica serovar Typhimurium str. LT2]	sp|P25924|CYSG_SALTY Siroheme synthase OS=Salmonella typhimurium (strain LT2 / SGSC1412 / ATCC 700720) GN=cysG PE=1 SV=1	GO:0032259//methylation;GO:0009236//cobalamin biosynthetic process;GO:0055114//obsolete oxidation-reduction process;GO:0019354//siroheme biosynthetic process;	GO:0016021//integral component of membrane;	GO:0043115//precorrin-2 dehydrogenase activity;GO:0051287//NAD binding;GO:0051266//sirohydrochlorin ferrochelatase activity;GO:0004851//uroporphyrin-III C-methyltransferase activity;	ko00860(Porphyrin metabolism)
gene-STM4568	689.971	1060.74	319.199	0.30092	-1.73255	8.33314e-11	1.87175e-09	gi|1109557564|ref|NC_003197.2|	4822340	4823674	+	1329	STM4568	GO:0046104;GO:0005829;GO:0004645;GO:0016154;GO:0006220;GO:0009032;GO:0006206	K00758	proNOG01348	F	thymidine phosphorylase [Salmonella enterica subsp. enterica serovar Paratyphi B str. SPB7]	sp|B5FTC6|TYPH_SALDC Thymidine phosphorylase OS=Salmonella dublin (strain CT_02021853) GN=deoA PE=3 SV=1	GO:0046104//thymidine metabolic process;GO:0006220//pyrimidine nucleotide metabolic process;GO:0006206//pyrimidine nucleobase metabolic process;	GO:0005829//cytosol;	GO:0004645//1,4-alpha-oligoglucan phosphorylase activity;GO:0016154//pyrimidine-nucleoside phosphorylase activity;GO:0009032//thymidine phosphorylase activity;	ko05219(Bladder cancer);ko00983(Drug metabolism - other enzymes);ko00240(Pyrimidine metabolism)
gene-STM1385	220.657	403.095	38.2202	0.0948168	-3.39871	8.54577e-11	1.90972e-09	gi|1109557564|ref|NC_003197.2|	1470424	1471176	-	753	STM1385	GO:0005886;GO:0055114;GO:0016491;GO:0042597;GO:0005737;GO:0051539;GO:0046872	K08358	proNOG02687	C	tetrathionate reductase subunit B [Salmonella enterica subsp. enterica serovar Typhi str. CT18]	sp|Q7CQM9|TTRB_SALTY Tetrathionate reductase subunit B OS=Salmonella typhimurium (strain LT2 / SGSC1412 / ATCC 700720) GN=ttrB PE=1 SV=1	GO:0055114//obsolete oxidation-reduction process;	GO:0005886//plasma membrane;GO:0042597//periplasmic space;GO:0005737//cytoplasm;	GO:0016491//oxidoreductase activity;GO:0051539//4 iron, 4 sulfur cluster binding;GO:0046872//metal ion binding;	ko02020(Two-component system);ko00920(Sulfur metabolism)
gene-STM3870	446.931	173.218	720.645	4.16034	2.0567	9.47775e-11	2.10723e-09	gi|1109557564|ref|NC_003197.2|	4079079	4079330	-	246	STM3870	GO:0015986;GO:0008289;GO:0005886;GO:0046961;GO:0015991;GO:0045263;GO:0016021;GO:0046933	K02110	proNOG105105;COG0636	C	ATP synthase F0F1 subunit C [Escherichia coli O157:H7 str. EDL933]	sp|A8ACP3|ATPL_CITK8 ATP synthase subunit c OS=Citrobacter koseri (strain ATCC BAA-895 / CDC 4225-83 / SGSC4696) GN=atpE PE=3 SV=1	GO:0015986//ATP synthesis coupled proton transport;	GO:0005886//plasma membrane;GO:0045263//proton-transporting ATP synthase complex, coupling factor F(o);GO:0016021//integral component of membrane;	GO:0008289//lipid binding;GO:0046961//proton-transporting ATPase activity, rotational mechanism;GO:0046933//proton-transporting ATP synthase activity, rotational mechanism;	ko00195(Photosynthesis);ko00190(Oxidative phosphorylation)
gene-STM1214	1770.34	3335.32	205.35	0.0615682	-4.02167	1.21157e-10	2.68014e-09	gi|1109557564|ref|NC_003197.2|	1297406	1297675	+	264	STM1214	-	K12151	proNOG57771	M	multiple stress resistance protein BhsA [Salmonella enterica]	sp|P0AB42|BHSA_ECO57 Multiple stress resistance protein BhsA OS=Escherichia coli O157:H7 GN=bhsA PE=3 SV=1	-	-	-	-
gene-STM3187	2145.6	3210.97	1080.24	0.33642	-1.57166	1.44358e-10	3.17732e-09	gi|1109557564|ref|NC_003197.2|	3350249	3350933	+	678	STM3187	-	-	proNOG07112	S	hypothetical protein SARI_04442 [Salmonella enterica subsp. arizonae serovar 62:z4,z23:- str. RSK2980]	sp|B5F680|YGIB_SALA4 UPF0441 protein YgiB OS=Salmonella agona (strain SL483) GN=ygiB PE=3 SV=1	-	-	-	-
gene-STM1383	410.398	640.578	180.218	0.281336	-1.82963	1.90586e-10	4.17384e-09	gi|1109557564|ref|NC_003197.2|	1466346	1469416	-	3063	STM1383	GO:0016491;GO:0051539;GO:0030151;GO:0042597;GO:0005886;GO:0055114	K08357	proNOG02932	C	tetrathionate reductase complex subunit A [Salmonella enterica subsp. enterica serovar Typhimurium str. LT2]	sp|Q9Z4S6|TTRA_SALTY Tetrathionate reductase subunit A OS=Salmonella typhimurium (strain LT2 / SGSC1412 / ATCC 700720) GN=ttrA PE=1 SV=1	GO:0055114//obsolete oxidation-reduction process;	GO:0042597//periplasmic space;GO:0005886//plasma membrane;	GO:0016491//oxidoreductase activity;GO:0051539//4 iron, 4 sulfur cluster binding;GO:0030151//molybdenum ion binding;	ko02020(Two-component system);ko00920(Sulfur metabolism)
gene-STM2855	1177.81	1893.22	462.395	0.244237	-2.03365	1.95105e-10	4.25154e-09	gi|1109557564|ref|NC_003197.2|	3000215	3001099	+	879	STM2855	GO:0006461;GO:0051604;GO:0003924;GO:0016151	K04652	proNOG101322	OK	hydrogenase nickel incorporation protein HypB [Salmonella enterica subsp. enterica serovar Typhimurium str. LT2]	sp|P0AAN4|HYPB_ECOL6 Hydrogenase isoenzymes nickel incorporation protein HypB OS=Escherichia coli O6:H1 (strain CFT073 / ATCC 700928 / UPEC) GN=hypB PE=3 SV=1	GO:0051604//protein maturation;	-	GO:0003924//GTPase activity;GO:0016151//nickel cation binding;	-
gene-STM1801	768.766	1170.83	366.705	0.313202	-1.67484	1.97716e-10	4.2871e-09	gi|1109557564|ref|NC_003197.2|	1899787	1901536	+	1740	STM1801	GO:0006884;GO:0015459;GO:0015386;GO:0071805;GO:0050660;GO:1902600;GO:0016614;GO:0005887;GO:0055114;GO:0043266	K02420	proNOG00617	P	potassium/proton antiporter [Salmonella enterica subsp. enterica serovar Typhi str. CT18]	sp|B5F4E6|CVRA_SALA4 Cell volume regulation protein A OS=Salmonella agona (strain SL483) GN=cvrA PE=3 SV=1	GO:0006884//cell volume homeostasis;GO:0071805//potassium ion transmembrane transport;GO:1902600//proton transmembrane transport;GO:0055114//obsolete oxidation-reduction process;GO:0043266//regulation of potassium ion transport;	GO:0005887//integral component of plasma membrane;	GO:0015459//potassium channel regulator activity;GO:0015386//potassium:proton antiporter activity;GO:0050660//flavin adenine dinucleotide binding;GO:0016614//oxidoreductase activity, acting on CH-OH group of donors;	ko02040(Flagellar assembly)
gene-STM3162	658.065	1180.07	136.062	0.1153	-3.11653	2.20665e-10	4.76114e-09	gi|1109557564|ref|NC_003197.2|	3322318	3322988	+	666	STM3162	GO:0016021;GO:0005886	-	proNOG09966	S	DedA family integral membrane protein [Salmonella enterica subsp. enterica serovar Typhi str. CT18]	sp|P0A1F5|YGHB_SALTI Inner membrane protein YghB OS=Salmonella typhi GN=yghB PE=3 SV=1	-	GO:0016021//integral component of membrane;GO:0005886//plasma membrane;	-	-
gene-STM0862	1664.63	786.01	2543.25	3.23565	1.69406	2.32385e-10	4.98945e-09	gi|1109557564|ref|NC_003197.2|	934630	935267	-	633	STM0862	GO:0006749;GO:0004364;GO:0005737	K00799	proNOG29663	O	glutathione S-transferase [Salmonella enterica subsp. enterica serovar Typhimurium str. LT2]	sp|P0ACA8|GSTB_ECOL6 Glutathione S-transferase GstB OS=Escherichia coli O6:H1 (strain CFT073 / ATCC 700928 / UPEC) GN=gstB PE=3 SV=1	GO:0006749//glutathione metabolic process;	GO:0005737//cytoplasm;	GO:0004364//glutathione transferase activity;	ko05418(Fluid shear stress and atherosclerosis);ko05225(Hepatocellular carcinoma);ko05208(Chemical carcinogenesis - reactive oxygen species);ko05207(Chemical carcinogenesis - receptor activation);ko05204(Chemical carcinogenesis - DNA adducts);ko05200(Pathways in cancer);ko04212(Longevity regulating pathway - worm);ko01524(Platinum drug resistance);ko00983(Drug metabolism - other enzymes);ko00982(…
gene-STM3006	320.607	520.758	120.456	0.231309	-2.1121	2.70943e-10	5.78892e-09	gi|1109557564|ref|NC_003197.2|	3164250	3164977	+	720	STM3006	GO:0005886;GO:0016021	-	proNOG02880	P	hypothetical protein [Salmonella enterica subsp. enterica serovar Typhimurium str. D23580]	sp|P67129|YGDQ_ECO57 UPF0053 inner membrane protein YgdQ OS=Escherichia coli O157:H7 GN=ygdQ PE=3 SV=1	-	GO:0005886//plasma membrane;GO:0016021//integral component of membrane;	-	-
gene-STM3273	1096.51	1644.1	548.924	0.333874	-1.58262	3.6338e-10	7.72623e-09	gi|1109557564|ref|NC_003197.2|	3439539	3440078	-	531	STM3273	-	K24843	proNOG27694	I	lipid carrier protein [Salmonella enterica subsp. enterica serovar Typhimurium str. LT2]	sp|P64601|YHBT_ECO57 Uncharacterized protein YhbT OS=Escherichia coli O157:H7 GN=yhbT PE=4 SV=1	-	-	-	-
gene-STM1574	383.496	598.098	168.895	0.282386	-1.82426	3.66492e-10	7.75476e-09	gi|1109557564|ref|NC_003197.2|	1656803	1658295	-	1493	STM1574	GO:0055085;GO:0016021;GO:0005886	K08167	proNOG11234	P	methyl viologen resistance [Salmonella enterica subsp. enterica serovar Typhimurium str. LT2]	sp|D0ZXQ3|SMVA_SALT1 Methyl viologen resistance protein SmvA OS=Salmonella typhimurium (strain 14028s / SGSC 2262) GN=smvA PE=1 SV=1	GO:0055085//transmembrane transport;	GO:0016021//integral component of membrane;GO:0005886//plasma membrane;	-	-
gene-STM2670	228.507	367.189	89.8253	0.24463	-2.03133	3.72565e-10	7.84537e-09	gi|1109557564|ref|NC_003197.2|	2811478	2812684	-	1095	STM2670	GO:0003849;GO:0009423;GO:0009073	K01626	proNOG00680	E	3-deoxy-7-phosphoheptulonate synthase [Salmonella enterica]	sp|P0A1B6|AROF_SALTI Phospho-2-dehydro-3-deoxyheptonate aldolase, Tyr-sensitive OS=Salmonella typhi GN=aroF PE=3 SV=1	GO:0009423//chorismate biosynthetic process;GO:0009073//aromatic amino acid family biosynthetic process;	-	GO:0003849//3-deoxy-7-phosphoheptulonate synthase activity;	ko02024(Quorum sensing);ko00400(Phenylalanine, tyrosine and tryptophan biosynthesis)
gene-STM3399	916.454	415.059	1417.85	3.41602	1.77232	3.91466e-10	8.20393e-09	gi|1109557564|ref|NC_003197.2|	3572480	3573043	+	561	STM3399	GO:0016740	-	proNOG33080	R	A Chain A, Structure Of The Yrda Ferripyochelin Binding Protein From Salmonella Enterica	sp|P0A9W9|YRDA_ECOLI Protein YrdA OS=Escherichia coli (strain K12) GN=yrdA PE=1 SV=1	-	-	GO:0016740//transferase activity;	-
gene-STM4356	328.867	516.056	141.678	0.274541	-1.86491	4.12064e-10	8.59447e-09	gi|1109557564|ref|NC_003197.2|	4598214	4599930	+	1572	STM4356	GO:0046872;GO:0016301;GO:0005524;GO:0052855;GO:0016310;GO:0016853	K23997	proNOG01871	G	hypothetical protein STM4356 [Salmonella enterica subsp. enterica serovar Typhimurium str. LT2]	sp|P31806|NNR_ECOLI Bifunctional NAD(P)H-hydrate repair enzyme Nnr OS=Escherichia coli (strain K12) GN=nnr PE=1 SV=2	GO:0016310//phosphorylation;	-	GO:0046872//metal ion binding;GO:0016301//kinase activity;GO:0005524//ATP binding;GO:0052855//ADP-dependent NAD(P)H-hydrate dehydratase activity;GO:0016853//isomerase activity;	-
gene-STM0387	122.416	225.745	19.0884	0.0845576	-3.56392	4.20198e-10	8.72259e-09	gi|1109557564|ref|NC_003197.2|	440194	440661	+	462	STM0387	-	K09768	proNOG33633	S	hypothetical protein STY0420 [Salmonella enterica subsp. enterica serovar Typhi str. CT18]	sp|B5EWR9|YAII_SALA4 UPF0178 protein YaiI OS=Salmonella agona (strain SL483) GN=yaiI PE=3 SV=1	-	-	-	-
gene-STM4266	143.713	239.363	48.062	0.200791	-2.31623	4.3752e-10	9.03933e-09	gi|1109557564|ref|NC_003197.2|	4504334	4504854	+	483	STM4266	GO:0006355;GO:0015074;GO:0051537;GO:0006979;GO:0008270;GO:0003677	K13639	proNOG42404	K	SoxR protein [Salmonella enterica subsp. enterica serovar Typhi str. CT18]	sp|P0A2R1|SOXR_SALTI Redox-sensitive transcriptional activator SoxR OS=Salmonella typhi GN=soxR PE=3 SV=1	GO:0006355//regulation of transcription, DNA-templated;GO:0015074//DNA integration;GO:0006979//response to oxidative stress;	-	GO:0051537//2 iron, 2 sulfur cluster binding;GO:0008270//zinc ion binding;GO:0003677//DNA binding;	-
gene-STM0802	571.388	1030.6	112.178	0.108847	-3.19963	4.83455e-10	9.94146e-09	gi|1109557564|ref|NC_003197.2|	870632	871630	+	996	STM0802	GO:0032324;GO:0016829;GO:0051539;GO:0046872;GO:0019008;GO:0061597;GO:0006777;GO:0005525	K03639	proNOG00244	H	molybdenum cofactor biosynthesis protein A [Salmonella enterica subsp. enterica serovar Typhi str. CT18]	sp|B5F079|MOAA_SALA4 Cyclic pyranopterin monophosphate synthase OS=Salmonella agona (strain SL483) GN=moaA PE=3 SV=1	GO:0032324//molybdopterin cofactor biosynthetic process;GO:0006777//Mo-molybdopterin cofactor biosynthetic process;	GO:0019008//molybdopterin synthase complex;	GO:0016829//lyase activity;GO:0051539//4 iron, 4 sulfur cluster binding;GO:0046872//metal ion binding;GO:0061597//obsolete cyclic pyranopterin monophosphate synthase activity;GO:0005525//GTP binding;	ko04122(Sulfur relay system);ko00790(Folate biosynthesis)
gene-STM2935	151.761	52.3272	251.195	4.80047	2.26317	4.96716e-10	1.01395e-08	gi|1109557564|ref|NC_003197.2|	3074398	3075386	-	933	STM2935	GO:0004781;GO:0000103;GO:0019419;GO:0070814;GO:0005524	K00957	proNOG00395	P	sulfate adenylyltransferase subunit 2 [Salmonella enterica subsp. enterica serovar Paratyphi C strain RKS4594]	sp|B5F416|CYSD_SALA4 Sulfate adenylyltransferase subunit 2 OS=Salmonella agona (strain SL483) GN=cysD PE=3 SV=1	GO:0000103//sulfate assimilation;GO:0019419//sulfate reduction;GO:0070814//hydrogen sulfide biosynthetic process;	-	GO:0004781//sulfate adenylyltransferase (ATP) activity;GO:0005524//ATP binding;	ko00920(Sulfur metabolism);ko00450(Selenocompound metabolism);ko00261(Monobactam biosynthesis);ko00230(Purine metabolism)
gene-STM4512	1232.67	1844.25	621.094	0.336773	-1.57015	4.97717e-10	1.01395e-08	gi|1109557564|ref|NC_003197.2|	4766111	4767294	-	1179	STM4512	GO:0005737;GO:0006508;GO:0008798;GO:0046872;GO:0008237;GO:0016810	K01305	proNOG07418	R	isoaspartyl dipeptidase [Salmonella enterica subsp. enterica serovar Typhimurium str. LT2]	sp|P39377|IADA_ECOLI Isoaspartyl dipeptidase OS=Escherichia coli (strain K12) GN=iadA PE=1 SV=1	GO:0006508//proteolysis;	GO:0005737//cytoplasm;	GO:0008798//beta-aspartyl-peptidase activity;GO:0046872//metal ion binding;GO:0008237//metallopeptidase activity;GO:0016810//hydrolase activity, acting on carbon-nitrogen (but not peptide) bonds;	-
gene-STM2295	745.029	343.734	1146.32	3.33491	1.73765	6.88966e-10	1.39707e-08	gi|1109557564|ref|NC_003197.2|	2402583	2403021	+	432	STM2295	GO:0004170;GO:0047840;GO:0000287	K12944	proNOG28598	F	A Chain A, 1.75 Angstrom Resolution Crystal Structure Of A Putative Ntp Pyrophosphohydrolase (Yfao) From Salmonella Typhimurium Lt2	sp|B5FNT5|NUDI_SALDC Nucleoside triphosphatase NudI OS=Salmonella dublin (strain CT_02021853) GN=nudI PE=3 SV=1	-	-	GO:0004170//dUTP diphosphatase activity;GO:0047840//dCTP diphosphatase activity;GO:0000287//magnesium ion binding;	-
gene-STM0830	3169.42	1546.15	4792.69	3.09977	1.63216	7.16194e-10	1.44559e-08	gi|1109557564|ref|NC_003197.2|	896267	897024	-	753	STM0830	GO:0004970;GO:0035235;GO:0016020;GO:0006810	K10036	proNOG07210	TE	glutamine ABC transporter periplasmic protein [Salmonella enterica subsp. enterica serovar Typhi str. CT18]	sp|P0AEQ5|GLNH_ECO57 Glutamine-binding periplasmic protein OS=Escherichia coli O157:H7 GN=glnH PE=3 SV=1	GO:0035235//ionotropic glutamate receptor signaling pathway;GO:0006810//transport;	GO:0016020//membrane;	GO:0004970//ionotropic glutamate receptor activity;	ko02010(ABC transporters)
gene-STM0146	318.003	498.923	137.084	0.27476	-1.86376	7.25728e-10	1.45811e-08	gi|1109557564|ref|NC_003197.2|	169341	169917	+	570	STM0146	GO:0009253;GO:0008745;GO:0071555;GO:0009254;GO:0046872;GO:0005737;GO:0016021;GO:0006810	K03806	proNOG33102	V	N-acetyl-anhydromuranmyl-L-alanine amidase [Salmonella enterica subsp. enterica serovar Typhimurium str. LT2]	sp|P0CL03|AMPD_SALTY 1,6-anhydro-N-acetylmuramyl-L-alanine amidase AmpD OS=Salmonella typhimurium (strain LT2 / SGSC1412 / ATCC 700720) GN=ampD PE=3 SV=1	GO:0009253//peptidoglycan catabolic process;GO:0071555//cell wall organization;GO:0009254//peptidoglycan turnover;GO:0006810//transport;	GO:0005737//cytoplasm;GO:0016021//integral component of membrane;	GO:0008745//N-acetylmuramoyl-L-alanine amidase activity;GO:0046872//metal ion binding;	-
gene-STM3535	351.23	548.748	153.712	0.280113	-1.83592	7.50452e-10	1.5009e-08	gi|1109557564|ref|NC_003197.2|	3701391	3702835	-	1440	STM3535	GO:0005978;GO:0033201;GO:0009011;GO:0004373	K00703	proNOG04010	G	glycogen synthase [Salmonella enterica subsp. enterica serovar Typhimurium str. LT2]	sp|B5F8Q1|GLGA_SALA4 Glycogen synthase OS=Salmonella agona (strain SL483) GN=glgA PE=3 SV=1	GO:0005978//glycogen biosynthetic process;	-	GO:0033201//alpha-1,4-glucan synthase activity;GO:0009011//starch synthase activity;GO:0004373//glycogen (starch) synthase activity;	ko02026(Biofilm formation - Escherichia coli);ko00500(Starch and sucrose metabolism)
gene-STM2800	2489.37	3771.46	1207.27	0.320106	-1.64338	8.13225e-10	1.61906e-08	gi|1109557564|ref|NC_003197.2|	2948316	2948778	+	456	STM2800	GO:1902475;GO:0032973;GO:0005887;GO:0034639	-	proNOG35365	U	inner membrane protein [Salmonella enterica subsp. enterica serovar Typhimurium str. LT2]	sp|Q8ZML6|ALAE_SALTY L-alanine exporter AlaE OS=Salmonella typhimurium (strain LT2 / SGSC1412 / ATCC 700720) GN=alaE PE=3 SV=1	GO:1902475//L-alpha-amino acid transmembrane transport;GO:0032973//amino acid export across plasma membrane;	GO:0005887//integral component of plasma membrane;	GO:0034639//L-amino acid efflux transmembrane transporter activity;	-
gene-STM1509	613.128	1141.89	84.3701	0.0738866	-3.75854	8.5121e-10	1.68701e-08	gi|1109557564|ref|NC_003197.2|	1587595	1587812	-	210	STM1509	-	-	proNOG62256	S	hypothetical protein SARI_01446 [Salmonella enterica subsp. arizonae serovar 62:z4,z23:- str. RSK2980]	sp|P64465|YDFZ_ECO57 Putative selenoprotein YdfZ OS=Escherichia coli O157:H7 GN=ydfZ PE=4 SV=1	-	-	-	-
gene-STM1795	5135.71	1501.82	8769.59	5.83931	2.5458	1.05483e-09	2.08115e-08	gi|1109557564|ref|NC_003197.2|	1893520	1894850	+	1331	STM1795	GO:0055114;GO:0016639;GO:0006520	K00261	proNOG02682	E	glutamic dehyrogenase-like protein [Salmonella enterica subsp. enterica serovar Typhimurium str. LT2]	sp|P96110|DHE3_THEMA Glutamate dehydrogenase OS=Thermotoga maritima (strain ATCC 43589 / MSB8 / DSM 3109 / JCM 10099) GN=gdhA PE=1 SV=4	GO:0055114//obsolete oxidation-reduction process;GO:0006520//cellular amino acid metabolic process;	-	GO:0016639//oxidoreductase activity, acting on the CH-NH2 group of donors, NAD or NADP as acceptor;	ko04964(Proximal tubule bicarbonate reclamation);ko04217(Necroptosis);ko00910(Nitrogen metabolism);ko00250(Alanine, aspartate and glutamate metabolism);ko00220(Arginine biosynthesis)
gene-STM0513	1412.93	2093.31	732.545	0.349946	-1.51479	1.15143e-09	2.26155e-08	gi|1109557564|ref|NC_003197.2|	573689	574801	-	1101	STM0513	GO:0070329;GO:0005524;GO:0043828	K06917	proNOG01046	R	tRNA 2-selenouridine synthase [Salmonella enterica subsp. enterica serovar Typhimurium str. LT2]	sp|Q8ZR88|SELU_SALTY tRNA 2-selenouridine synthase OS=Salmonella typhimurium (strain LT2 / SGSC1412 / ATCC 700720) GN=selU PE=1 SV=1	GO:0070329//tRNA seleno-modification;	-	GO:0005524//ATP binding;GO:0043828//tRNA 2-selenouridine synthase activity;	-
gene-STM2802	4023.88	1429.36	6618.4	4.63032	2.21111	1.29737e-09	2.53682e-08	gi|1109557564|ref|NC_003197.2|	2949313	2949651	+	339	STM2802	GO:0016021	-	proNOG48527	S	hypothetical protein STM2802 [Salmonella enterica subsp. enterica serovar Typhimurium str. LT2]	sp|P0ADQ9|YGAM_ECO57 Uncharacterized protein YgaM OS=Escherichia coli O157:H7 GN=ygaM PE=3 SV=2	-	GO:0016021//integral component of membrane;	-	-
gene-STM1291	609.551	210.147	1008.95	4.80118	2.26339	1.39129e-09	2.70837e-08	gi|1109557564|ref|NC_003197.2|	1369983	1370434	+	450	STM1291	GO:0055114;GO:0030091;GO:0033743;GO:0006979;GO:0008270	K07305	proNOG42307	O	methionine sulfoxide reductase B [Salmonella enterica subsp. enterica serovar Typhi str. CT18]	sp|B5FJF9|MSRB_SALDC Peptide methionine sulfoxide reductase MsrB OS=Salmonella dublin (strain CT_02021853) GN=msrB PE=3 SV=1	GO:0055114//obsolete oxidation-reduction process;GO:0030091//protein repair;GO:0006979//response to oxidative stress;	-	GO:0033743//peptide-methionine (R)-S-oxide reductase activity;GO:0008270//zinc ion binding;	-
gene-STM2348	379.648	164.612	594.683	3.61264	1.85305	1.49155e-09	2.89069e-08	gi|1109557564|ref|NC_003197.2|	2459625	2460278	-	651	STM2348	GO:0006749;GO:0004364;GO:0005737	K00799	proNOG27937	O	glutathione S-transferase [Salmonella enterica]	sp|P77544|YFCF_ECOLI Glutathione S-transferase YfcF OS=Escherichia coli (strain K12) GN=yfcF PE=1 SV=1	GO:0006749//glutathione metabolic process;	GO:0005737//cytoplasm;	GO:0004364//glutathione transferase activity;	ko05418(Fluid shear stress and atherosclerosis);ko05225(Hepatocellular carcinoma);ko05208(Chemical carcinogenesis - reactive oxygen species);ko05207(Chemical carcinogenesis - receptor activation);ko05204(Chemical carcinogenesis - DNA adducts);ko05200(Pathways in cancer);ko04212(Longevity regulating pathway - worm);ko01524(Platinum drug resistance);ko00983(Drug metabolism - other enzymes);ko00982(…
gene-STM0774	414.29	639.12	189.46	0.296439	-1.75419	1.52241e-09	2.93751e-08	gi|1109557564|ref|NC_003197.2|	838376	839537	-	1149	STM0774	GO:0000287;GO:0046835;GO:0006012;GO:0016021;GO:0005737;GO:0005524;GO:0004335	K00849	proNOG08331	G	galactokinase [Salmonella enterica subsp. enterica serovar Typhimurium str. LT2]	sp|B4SZH7|GAL1_SALNS Galactokinase OS=Salmonella newport (strain SL254) GN=galK PE=3 SV=1	GO:0046835//carbohydrate phosphorylation;GO:0006012//galactose metabolic process;	GO:0016021//integral component of membrane;GO:0005737//cytoplasm;	GO:0000287//magnesium ion binding;GO:0005524//ATP binding;GO:0004335//galactokinase activity;	ko00520(Amino sugar and nucleotide sugar metabolism);ko00052(Galactose metabolism)
gene-STM3549	262.182	418.449	105.916	0.253115	-1.98213	1.73899e-09	3.3407e-08	gi|1109557564|ref|NC_003197.2|	3718421	3719398	+	978	STM3549	GO:0016021	K09936	proNOG19428	S	inner membrane protein [Salmonella enterica subsp. enterica serovar Typhimurium str. LT2]	-	-	GO:0016021//integral component of membrane;	-	ko02024(Quorum sensing)
gene-STM1956	5529.48	2653.95	8405	3.16697	1.6631	1.86236e-09	3.56206e-08	gi|1109557564|ref|NC_003197.2|	2044744	2045477	-	726	STM1956	GO:0030435;GO:0001123;GO:0003677;GO:0016987;GO:0009405;GO:0005515;GO:0003700;GO:0005737;GO:0006355;GO:0003899	K02405	proNOG05914	K	flagellar biosynthesis sigma factor, partial [Salmonella enterica]	sp|P0A2E9|FLIA_SALTI RNA polymerase sigma factor FliA OS=Salmonella typhi GN=fliA PE=3 SV=1	GO:0030435//sporulation resulting in formation of a cellular spore;GO:0009405//obsolete pathogenesis;GO:0006355//regulation of transcription, DNA-templated;	GO:0005737//cytoplasm;	GO:0003677//DNA binding;GO:0016987//sigma factor activity;GO:0005515//protein binding;GO:0003700//DNA-binding transcription factor activity;GO:0003899//DNA-directed 5'-3' RNA polymerase activity;	ko05111(Biofilm formation - Vibrio cholerae);ko02040(Flagellar assembly);ko02026(Biofilm formation - Escherichia coli);ko02025(Biofilm formation - Pseudomonas aeruginosa);ko02020(Two-component system)
gene-STM2309	895.811	1652.04	139.577	0.0844871	-3.56512	2.09305e-09	3.9859e-08	gi|1109557564|ref|NC_003197.2|	2415625	2417307	-	1677	STM2309	GO:0005524;GO:0030976;GO:0016829;GO:0006468;GO:0030145;GO:0009234;GO:0004672;GO:0000287;GO:0070204	K02551	proNOG00934	H	2-succinyl-5-enolpyruvyl-6-hydroxy-3-cyclohexene-1-carboxylate synthase [Salmonella enterica subsp. enterica serovar Typhimurium str. LT2]	sp|B5R2Z0|MEND_SALEP 2-succinyl-5-enolpyruvyl-6-hydroxy-3-cyclohexene-1-carboxylate synthase OS=Salmonella enteritidis PT4 (strain P125109) GN=menD PE=3 SV=1	GO:0006468//protein phosphorylation;GO:0009234//menaquinone biosynthetic process;	-	GO:0005524//ATP binding;GO:0030976//thiamine pyrophosphate binding;GO:0016829//lyase activity;GO:0030145//manganese ion binding;GO:0004672//protein kinase activity;GO:0000287//magnesium ion binding;GO:0070204//2-succinyl-5-enolpyruvyl-6-hydroxy-3-cyclohexene-1-carboxylic-acid synthase activity;	ko00130(Ubiquinone and other terpenoid-quinone biosynthesis)
gene-STM0730	12152.2	6300.98	18003.3	2.85723	1.51462	2.21416e-09	4.19827e-08	gi|1109557564|ref|NC_003197.2|	795957	797303	-	1308	STM0730	GO:0004108;GO:0006099;GO:0005737	K01647	proNOG00742	C	type II citrate synthase [Salmonella enterica subsp. enterica serovar Typhimurium str. LT2]	sp|O68883|CISY_SALTY Citrate synthase OS=Salmonella typhimurium (strain LT2 / SGSC1412 / ATCC 700720) GN=gltA PE=3 SV=1	GO:0006099//tricarboxylic acid cycle;	GO:0005737//cytoplasm;	GO:0004108//citrate (Si)-synthase activity;	ko00630(Glyoxylate and dicarboxylate metabolism);ko00020(Citrate cycle (TCA cycle))
gene-STM2350	880.499	1315.06	445.935	0.339097	-1.56023	2.29773e-09	4.33795e-08	gi|1109557564|ref|NC_003197.2|	2461174	2462078	+	900	STM2350	GO:0003824;GO:0051301;GO:0050662	K07071	proNOG00224	R	sugar nucleotide epimerase [Salmonella enterica subsp. enterica serovar Typhimurium str. LT2]	sp|P77775|YFCH_ECOLI Epimerase family protein YfcH OS=Escherichia coli (strain K12) GN=yfcH PE=3 SV=1	GO:0051301//cell division;	-	GO:0003824//catalytic activity;GO:0050662//obsolete coenzyme binding;	-
gene-STM2894	611.306	968.569	254.043	0.262287	-1.93078	2.47284e-09	4.63844e-08	gi|1109557564|ref|NC_003197.2|	3036684	3037979	-	1296	STM2894	GO:0030254;GO:0016021;GO:0047624;GO:0009405;GO:0005515;GO:0030257;GO:0015992;GO:0016887;GO:0005524;GO:0005737;GO:0044780;GO:0006754	K22506	proNOG01287	NU	ATP synthase SpaL [Salmonella enterica subsp. enterica serovar Typhi str. CT18]	sp|P0A1C0|SPAL_SALTI Probable ATP synthase SpaL OS=Salmonella typhi GN=spaL PE=3 SV=1	GO:0030254//protein secretion by the type III secretion system;GO:0009405//obsolete pathogenesis;GO:0044780//bacterial-type flagellum assembly;GO:0006754//ATP biosynthetic process;	GO:0016021//integral component of membrane;GO:0030257//type III protein secretion system complex;GO:0005737//cytoplasm;	GO:0047624//adenosine-tetraphosphatase activity;GO:0005515//protein binding;GO:0016887//ATP hydrolysis activity;GO:0005524//ATP binding;	-
gene-STM3112	796.3	373.098	1219.5	3.26858	1.70866	2.47807e-09	4.63844e-08	gi|1109557564|ref|NC_003197.2|	3270160	3271245	+	1086	STM3112	GO:0071555;GO:0009279;GO:0000270;GO:0016837;GO:0016998;GO:0016798;GO:0008933	K08306	proNOG05562	M	murein transglycosylase C [Salmonella enterica subsp. enterica serovar Typhimurium str. LT2]	sp|Q5PMM0|MLTC_SALPA Membrane-bound lytic murein transglycosylase C OS=Salmonella paratyphi A (strain ATCC 9150 / SARB42) GN=mltC PE=3 SV=2	GO:0071555//cell wall organization;GO:0000270//peptidoglycan metabolic process;GO:0016998//cell wall macromolecule catabolic process;	GO:0009279//cell outer membrane;	GO:0016837//carbon-oxygen lyase activity, acting on polysaccharides;GO:0016798//hydrolase activity, acting on glycosyl bonds;GO:0008933//lytic transglycosylase activity;	-
gene-STM4290	907.166	1345.3	469.033	0.348647	-1.52016	2.61462e-09	4.87321e-08	gi|1109557564|ref|NC_003197.2|	4530938	4532488	+	1527	STM4290	GO:0055085;GO:0015293;GO:0016021;GO:0005975;GO:0005886;GO:0004553	K03762	proNOG02766	G	putative proline/betaine transporter [Salmonella enterica subsp. enterica serovar Weltevreden str. 2007-60-3289-1]	sp|P40862|PROP_SALTY Proline/betaine transporter OS=Salmonella typhimurium (strain LT2 / SGSC1412 / ATCC 700720) GN=proP PE=3 SV=2	GO:0055085//transmembrane transport;GO:0005975//carbohydrate metabolic process;	GO:0016021//integral component of membrane;GO:0005886//plasma membrane;	GO:0015293//symporter activity;GO:0004553//hydrolase activity, hydrolyzing O-glycosyl compounds;	-
gene-STM1001	258.275	105.929	410.621	3.87639	1.95472	2.63794e-09	4.89584e-08	gi|1109557564|ref|NC_003197.2|	1093083	1093550	-	468	STM1001	GO:0043565;GO:0003700;GO:0005622;GO:0006355	-	proNOG45246	K	leucine response regulator [Salmonella enterica subsp. enterica serovar Typhimurium str. LT2]	sp|P55658|Y4TD_RHISN Uncharacterized HTH-type transcriptional regulator y4tD OS=Rhizobium sp. (strain NGR234) GN=NGR_a01550 PE=4 SV=1	GO:0006355//regulation of transcription, DNA-templated;	GO:0005622//intracellular anatomical structure;	GO:0043565//sequence-specific DNA binding;GO:0003700//DNA-binding transcription factor activity;	-
gene-STM2121	280.455	441.383	119.527	0.270801	-1.8847	2.79535e-09	5.16608e-08	gi|1109557564|ref|NC_003197.2|	2206884	2207479	-	588	STM2121	GO:0005737;GO:0015949;GO:0006229;GO:0006226;GO:0009220;GO:0008829	K01494	proNOG00837;proNOG104445	F	deoxycytidine triphosphate deaminase [Salmonella enterica subsp. enterica serovar Typhi str. CT18]	sp|B5EXU9|DCD_SALA4 Deoxycytidine triphosphate deaminase OS=Salmonella agona (strain SL483) GN=dcd PE=3 SV=1	GO:0015949//nucleobase-containing small molecule interconversion;GO:0006229//dUTP biosynthetic process;GO:0006226//dUMP biosynthetic process;GO:0009220//pyrimidine ribonucleotide biosynthetic process;	GO:0005737//cytoplasm;	GO:0008829//dCTP deaminase activity;	ko00240(Pyrimidine metabolism)
gene-STM3782	332.767	511.902	153.633	0.300122	-1.73638	2.98442e-09	5.49234e-08	gi|1109557564|ref|NC_003197.2|	3982242	3983606	-	1365	STM3782	GO:0015796;GO:0005886;GO:0090584;GO:0016021;GO:0009401;GO:0015577;GO:0034219	K02775	proNOG02075	G	PTS system galactitol-specific enzyme IIC component [Salmonella enterica subsp. enterica serovar Typhimurium str. LT2]	sp|P69832|PTKC_ECO57 Galactitol permease IIC component OS=Escherichia coli O157:H7 GN=gatC PE=3 SV=1	GO:0015796//galactitol transport;GO:0009401//phosphoenolpyruvate-dependent sugar phosphotransferase system;GO:0034219//carbohydrate transmembrane transport;	GO:0005886//plasma membrane;GO:0016021//integral component of membrane;	GO:0090584//protein-phosphocysteine-galactitol-phosphotransferase system transporter activity;GO:0015577//galactitol transmembrane transporter activity;	ko02060(Phosphotransferase system (PTS));ko00052(Galactose metabolism)
gene-STM1819	185.588	298.871	72.3043	0.241925	-2.04737	3.05487e-09	5.59846e-08	gi|1109557564|ref|NC_003197.2|	1917106	1917700	-	588	STM1819	GO:0019867	K07285	proNOG65025	M	lipoprotein [Salmonella enterica subsp. enterica serovar Typhi str. CT18]	sp|P0AA92|YEAY_ECOL6 Uncharacterized lipoprotein YeaY OS=Escherichia coli O6:H1 (strain CFT073 / ATCC 700928 / UPEC) GN=yeaY PE=4 SV=1	-	GO:0019867//outer membrane;	-	-
gene-STM1190	3233.39	4728.19	1738.59	0.367707	-1.44337	3.12129e-09	5.69636e-08	gi|1109557564|ref|NC_003197.2|	1275222	1275784	+	540	STM1190	GO:0061630;GO:0042787;GO:0000209;GO:0043161;GO:0008270;GO:0005840	K07040	proNOG01659	S	hypothetical protein STY1229 [Salmonella enterica subsp. enterica serovar Typhi str. CT18]	sp|P0A1T3|YCED_SALTI Uncharacterized protein YceD OS=Salmonella typhi GN=yceD PE=4 SV=1	GO:0000209//protein polyubiquitination;GO:0043161//proteasome-mediated ubiquitin-dependent protein catabolic process;	GO:0005840//ribosome;	GO:0061630//ubiquitin protein ligase activity;GO:0008270//zinc ion binding;	-
gene-STM1755	370.06	147.614	592.506	4.01388	2.005	3.1872e-09	5.79251e-08	gi|1109557564|ref|NC_003197.2|	1851040	1851511	+	465	STM1755	GO:0007606;GO:0004888;GO:0007165;GO:0016021	K09858	-	-	hypothetical protein SeHA_C1945 [Salmonella enterica subsp. enterica serovar Heidelberg str. SL476]	sp|Q8ZP43|YCHJ_SALTY UPF0225 protein YchJ OS=Salmonella typhimurium (strain LT2 / SGSC1412 / ATCC 700720) GN=ychJ PE=3 SV=1	GO:0007606//sensory perception of chemical stimulus;GO:0007165//signal transduction;	GO:0016021//integral component of membrane;	GO:0004888//transmembrane signaling receptor activity;	-
gene-STM3003	1192.99	1761.25	624.722	0.354703	-1.49532	3.45252e-09	6.24877e-08	gi|1109557564|ref|NC_003197.2|	3159915	3162181	-	2247	STM3003	GO:0009401;GO:0008965;GO:0016310;GO:0046872;GO:0016301;GO:0005737	K08484	proNOG02134	G	fused phosphoenolpyruvate-protein phosphotransferase PtsP/GAF domain [Salmonella enterica subsp. enterica serovar Typhimurium str. LT2]	sp|P37178|PT1P_SALTY Phosphoenolpyruvate-protein phosphotransferase PtsP OS=Salmonella typhimurium (strain LT2 / SGSC1412 / ATCC 700720) GN=ptsP PE=3 SV=2	GO:0009401//phosphoenolpyruvate-dependent sugar phosphotransferase system;GO:0016310//phosphorylation;	GO:0005737//cytoplasm;	GO:0008965//phosphoenolpyruvate-protein phosphotransferase activity;GO:0046872//metal ion binding;GO:0016301//kinase activity;	ko02060(Phosphotransferase system (PTS))
gene-STM0772	5924.91	2922.69	8927.14	3.05443	1.6109	3.92088e-09	7.06726e-08	gi|1109557564|ref|NC_003197.2|	836366	837131	-	759	STM0772	GO:0043456;GO:0005829;GO:0006096;GO:0006094;GO:0046538	K01834	proNOG03770	G	phosphoglyceromutase [Salmonella enterica subsp. enterica serovar Typhimurium str. LT2]	sp|B5F050|GPMA_SALA4 2,3-bisphosphoglycerate-dependent phosphoglycerate mutase OS=Salmonella agona (strain SL483) GN=gpmA PE=3 SV=1	GO:0043456//regulation of pentose-phosphate shunt;GO:0006096//glycolytic process;GO:0006094//gluconeogenesis;	GO:0005829//cytosol;	GO:0046538//2,3-bisphosphoglycerate-dependent phosphoglycerate mutase activity;	ko05230(Central carbon metabolism in cancer);ko04922(Glucagon signaling pathway);ko00680(Methane metabolism);ko00260(Glycine, serine and threonine metabolism);ko00010(Glycolysis / Gluconeogenesis)
gene-STM0319	1524.58	514.272	2534.89	4.92908	2.30132	3.9663e-09	7.11983e-08	gi|1109557564|ref|NC_003197.2|	364517	364930	+	408	STM0319	GO:0003677;GO:0005737;GO:0045893	K11926	proNOG33639	K	DNA-binding transcriptional regulator Crl [Salmonella enterica subsp. enterica serovar Typhi str. CT18]	sp|B4T7Q2|CRL_SALHS Sigma factor-binding protein Crl OS=Salmonella heidelberg (strain SL476) GN=crl PE=3 SV=1	GO:0045893//positive regulation of transcription, DNA-templated;	GO:0005737//cytoplasm;	GO:0003677//DNA binding;	-
gene-STM2393	337.795	144.075	531.514	3.68914	1.88328	4.09453e-09	7.32001e-08	gi|1109557564|ref|NC_003197.2|	2504792	2505747	+	948	STM2393	GO:0005887;GO:0015513;GO:0015707	K21990	proNOG04126	P	hypothetical protein STM2393 [Salmonella enterica subsp. enterica serovar Typhimurium str. LT2]	sp|P37327|YFDC_ECOLI Inner membrane protein YfdC OS=Escherichia coli (strain K12) GN=yfdC PE=1 SV=1	GO:0015707//nitrite transport;	GO:0005887//integral component of plasma membrane;	GO:0015513//high-affinity secondary active nitrite transmembrane transporter activity;	-
gene-STM0166	2664.4	1366.35	3962.46	2.90004	1.53607	4.16322e-09	7.41071e-08	gi|1109557564|ref|NC_003197.2|	195016	195889	-	867	STM0166	GO:0008295;GO:0005829;GO:0004766	K00797	proNOG04092	E	spermidine synthase [Salmonella enterica subsp. enterica serovar Typhimurium str. LT2]	sp|B5F815|SPEE_SALA4 Spermidine synthase OS=Salmonella agona (strain SL483) GN=speE PE=3 SV=1	GO:0008295//spermidine biosynthetic process;	GO:0005829//cytosol;	GO:0004766//spermidine synthase activity;	ko00480(Glutathione metabolism);ko00330(Arginine and proline metabolism);ko00270(Cysteine and methionine metabolism)
gene-STM1855	13595.9	5976.85	21215	3.54953	1.82763	4.1791e-09	7.41071e-08	gi|1109557564|ref|NC_003197.2|	1952009	1952738	-	729	STM1855	GO:0005096;GO:0005085;GO:0009405;GO:0005515;GO:0090630;GO:0005576;GO:0031532	K13741	proNOG76289	T	type III-secreted effector protein [Salmonella enterica subsp. enterica serovar Typhimurium str. LT2]	sp|Q7CQD4|SOPE2_SALTY Guanine nucleotide exchange factor sopE2 OS=Salmonella typhimurium (strain LT2 / SGSC1412 / ATCC 700720) GN=sopE2 PE=1 SV=3	GO:0009405//obsolete pathogenesis;GO:0090630//activation of GTPase activity;GO:0031532//actin cytoskeleton reorganization;	GO:0005576//extracellular region;	GO:0005096//GTPase activator activity;GO:0005085//guanyl-nucleotide exchange factor activity;GO:0005515//protein binding;	ko05132(Salmonella infection);ko05100(Bacterial invasion of epithelial cells)
gene-STM0451	1178.7	578.741	1778.65	3.07332	1.6198	4.33764e-09	7.66083e-08	gi|1109557564|ref|NC_003197.2|	508058	508378	+	296	STM0451	GO:0005829;GO:0045893;GO:0030261;GO:0003677;GO:0045892;GO:0042802	K03530	proNOG51815	L	transcriptional regulator HU subunit beta [Salmonella enterica subsp. enterica serovar Typhi str. CT18]	sp|P0A1R9|DBHB_SALTI DNA-binding protein HU-beta OS=Salmonella typhi GN=hupB PE=3 SV=1	GO:0045893//positive regulation of transcription, DNA-templated;GO:0030261//chromosome condensation;GO:0045892//negative regulation of transcription, DNA-templated;	GO:0005829//cytosol;	GO:0003677//DNA binding;GO:0042802//identical protein binding;	-
gene-STM1130	175.013	62.8704	287.156	4.56743	2.19138	4.66415e-09	8.2044e-08	gi|1109557564|ref|NC_003197.2|	1219449	1220609	+	1161	STM1130	GO:0005975;GO:0046872;GO:0016857;GO:0042597	K17948	proNOG21781	S	N-acetylneuraminic acid mutarotase [Salmonella enterica subsp. enterica serovar Typhimurium str. LT2]	sp|Q8ZQ34|NANM_SALTY N-acetylneuraminate epimerase OS=Salmonella typhimurium (strain LT2 / SGSC1412 / ATCC 700720) GN=nanM PE=3 SV=1	GO:0005975//carbohydrate metabolic process;	GO:0042597//periplasmic space;	GO:0046872//metal ion binding;GO:0016857//racemase and epimerase activity, acting on carbohydrates and derivatives;	-
gene-STM4219	84.364	24.2234	144.505	5.96549	2.57664	5.09588e-09	8.92798e-08	gi|1109557564|ref|NC_003197.2|	4438143	4438350	+	208	STM4219	GO:0016021;GO:0003677	-	proNOG72001	K	putative cytoplasmic protein [Salmonella enterica subsp. enterica serovar Typhimurium str. UK-1]	sp|Q47588|RDGB_PECCC DNA-binding protein RdgB OS=Pectobacterium carotovorum subsp. carotovorum GN=rdgB PE=3 SV=1	-	GO:0016021//integral component of membrane;	GO:0003677//DNA binding;	-
gene-STM0306	419.54	146.888	692.193	4.71239	2.23646	5.44114e-09	9.4949e-08	gi|1109557564|ref|NC_003197.2|	349894	350619	-	726	STM0306	GO:0016021;GO:0009405;GO:0009279	-	proNOG59951	M	adhesin/invasin protein PagN [Salmonella enterica subsp. enterica serovar Typhimurium str. LT2]	sp|Q8ZRJ9|PAGN_SALTY Outer membrane protein PagN OS=Salmonella typhimurium (strain LT2 / SGSC1412 / ATCC 700720) GN=pagN PE=1 SV=1	GO:0009405//obsolete pathogenesis;	GO:0016021//integral component of membrane;GO:0009279//cell outer membrane;	-	-
gene-STM0422	1588.43	2330.98	845.884	0.362888	-1.4624	5.75503e-09	1.00028e-07	gi|1109557564|ref|NC_003197.2|	474631	476493	-	1863	STM0422	GO:0000287;GO:0052865;GO:0016114;GO:0030976;GO:0009228;GO:0008661	K01662	proNOG00190	H	1-deoxy-D-xylulose-5-phosphate synthase [Salmonella enterica subsp. enterica serovar Typhimurium str. LT2]	sp|Q57SE2|DXS_SALCH 1-deoxy-D-xylulose-5-phosphate synthase OS=Salmonella choleraesuis (strain SC-B67) GN=dxs PE=3 SV=1	GO:0052865//1-deoxy-D-xylulose 5-phosphate biosynthetic process;GO:0016114//terpenoid biosynthetic process;GO:0009228//thiamine biosynthetic process;	-	GO:0000287//magnesium ion binding;GO:0030976//thiamine pyrophosphate binding;GO:0008661//1-deoxy-D-xylulose-5-phosphate synthase activity;	ko00900(Terpenoid backbone biosynthesis);ko00730(Thiamine metabolism)
gene-STM1940	546.916	257.289	836.543	3.25137	1.70105	5.84449e-09	1.01181e-07	gi|1109557564|ref|NC_003197.2|	2033125	2034570	-	1446	STM1940	GO:0016787	-	proNOG11620	M	cell wall-associated hydrolase [Salmonella enterica subsp. enterica serovar Typhimurium str. LT2]	-	-	-	GO:0016787//hydrolase activity;	-
gene-STM3917	15416	24991.1	5840.86	0.233717	-2.09716	5.97373e-09	1.03012e-07	gi|1109557564|ref|NC_003197.2|	4125597	4126856	+	1260	STM3917	GO:0004386;GO:0006353;GO:0005524;GO:0006355;GO:0016021;GO:0045087;GO:0008186;GO:0003723	K03628	proNOG00279	K	transcription termination factor Rho [Salmonella enterica subsp. enterica serovar Typhi str. CT18]	sp|P0A296|RHO_SALTI Transcription termination factor Rho OS=Salmonella typhi GN=rho PE=3 SV=1	GO:0006353//DNA-templated transcription, termination;GO:0006355//regulation of transcription, DNA-templated;GO:0045087//innate immune response;	GO:0016021//integral component of membrane;	GO:0004386//helicase activity;GO:0005524//ATP binding;GO:0008186//ATP-dependent activity, acting on RNA;GO:0003723//RNA binding;	ko03018(RNA degradation)
gene-STM0154	4980.69	2652.2	7309.18	2.7559	1.46252	6.11361e-09	1.0501e-07	gi|1109557564|ref|NC_003197.2|	180898	182431	+	1449	STM0154	GO:0045454;GO:0050660;GO:0004148;GO:0006096;GO:0055114;GO:0005623	K00382	proNOG01362	C	dihydrolipoamide dehydrogenase [Salmonella enterica subsp. enterica serovar Choleraesuis str. SC-B67]	sp|P0A9P2|DLDH_ECO57 Dihydrolipoyl dehydrogenase OS=Escherichia coli O157:H7 GN=lpdA PE=3 SV=2	GO:0045454//cell redox homeostasis;GO:0006096//glycolytic process;GO:0055114//obsolete oxidation-reduction process;	GO:0005623//obsolete cell;	GO:0050660//flavin adenine dinucleotide binding;GO:0004148//dihydrolipoyl dehydrogenase activity;	ko00640(Propanoate metabolism);ko00630(Glyoxylate and dicarboxylate metabolism);ko00620(Pyruvate metabolism);ko00380(Tryptophan metabolism);ko00310(Lysine degradation);ko00280(Valine, leucine and isoleucine degradation);ko00260(Glycine, serine and threonine metabolism);ko00020(Citrate cycle (TCA cycle));ko00010(Glycolysis / Gluconeogenesis)
gene-STM0758	849.138	1314.51	383.77	0.29195	-1.77621	7.45026e-09	1.27469e-07	gi|1109557564|ref|NC_003197.2|	822020	822971	-	945	STM0758	GO:0016021;GO:0061088;GO:0005385;GO:0010043;GO:0071577;GO:0005886	K16264	proNOG07534	P	zinc transporter ZitB [Salmonella enterica subsp. enterica serovar Typhimurium str. LT2]	sp|Q8ZQT3|ZITB_SALTY Zinc transporter ZitB OS=Salmonella typhimurium (strain LT2 / SGSC1412 / ATCC 700720) GN=zitB PE=3 SV=1	GO:0061088//regulation of sequestering of zinc ion;GO:0010043//response to zinc ion;GO:0071577//zinc ion transmembrane transport;	GO:0016021//integral component of membrane;GO:0005886//plasma membrane;	GO:0005385//zinc ion transmembrane transporter activity;	-
gene-STM2479	263.755	412.603	114.907	0.278494	-1.84428	8.04883e-09	1.37175e-07	gi|1109557564|ref|NC_003197.2|	2589614	2591584	-	1968	STM2479	GO:0055114;GO:0004355;GO:0005737;GO:0006537	-	proNOG93655	E	oxidoreductase Fe-S binding subunit [Salmonella enterica subsp. enterica serovar Typhimurium str. LT2]	sp|P37127|AEGA_ECOLI Protein AegA OS=Escherichia coli (strain K12) GN=aegA PE=3 SV=2	GO:0055114//obsolete oxidation-reduction process;GO:0006537//glutamate biosynthetic process;	GO:0005737//cytoplasm;	GO:0004355//glutamate synthase (NADPH) activity;	-
gene-STM3880	775.17	1142.95	407.393	0.356441	-1.48827	8.08449e-09	1.37248e-07	gi|1109557564|ref|NC_003197.2|	4089596	4091475	+	1875	STM3880	GO:0016021;GO:0005886;GO:0071805;GO:0015079;GO:0015293	K03549	proNOG00097	P	potassium transport protein Kup [Salmonella enterica subsp. enterica serovar Typhimurium str. LT2]	sp|B5EZ13|KUP_SALA4 Low affinity potassium transport system protein kup OS=Salmonella agona (strain SL483) GN=kup PE=3 SV=1	GO:0071805//potassium ion transmembrane transport;	GO:0016021//integral component of membrane;GO:0005886//plasma membrane;	GO:0015079//potassium ion transmembrane transporter activity;GO:0015293//symporter activity;	-
gene-STM0545	129.282	45.2044	213.359	4.71989	2.23875	8.84005e-09	1.49496e-07	gi|1109557564|ref|NC_003197.2|	605313	606020	+	699	STM0545	GO:0071555;GO:0043711;GO:0030288;GO:0044183;GO:0061077	K07346	proNOG17804	O	periplasmic chaperone [Salmonella enterica subsp. enterica serovar Typhimurium str. LT2]	sp|P37923|FIMC_SALTY Chaperone protein FimC OS=Salmonella typhimurium (strain LT2 / SGSC1412 / ATCC 700720) GN=fimC PE=3 SV=1	GO:0071555//cell wall organization;GO:0043711//pilus organization;GO:0061077//chaperone-mediated protein folding;	GO:0030288//outer membrane-bounded periplasmic space;	GO:0044183//protein folding chaperone;	-
gene-STM1289	1086.39	1592.92	579.852	0.364017	-1.45792	8.92016e-09	1.5027e-07	gi|1109557564|ref|NC_003197.2|	1367465	1368361	-	891	STM1289	GO:0005975;GO:0047938;GO:0030246	K01792	proNOG01056	G	A Chain A, Crystal Structure Of A Putative Mutarotase (Yead) From Salmonella Typhimurium In Orthorhombic Form	sp|P39173|YEAD_ECOLI Putative glucose-6-phosphate 1-epimerase OS=Escherichia coli (strain K12) GN=yeaD PE=1 SV=2	GO:0005975//carbohydrate metabolic process;	-	GO:0047938//glucose-6-phosphate 1-epimerase activity;GO:0030246//carbohydrate binding;	ko00010(Glycolysis / Gluconeogenesis)
gene-STM1779	1682.17	2455.23	909.104	0.370272	-1.43334	9.29533e-09	1.55991e-07	gi|1109557564|ref|NC_003197.2|	1876626	1877489	+	852	STM1779	GO:0019288;GO:0050515;GO:0016310;GO:0005524;GO:0016114	K00919	proNOG01725	I	4-diphosphocytidyl-2-C-methyl-D-erythritol kinase [Salmonella enterica subsp. enterica serovar Typhimurium str. LT2]	sp|P30753|ISPE_SALTY 4-diphosphocytidyl-2-C-methyl-D-erythritol kinase OS=Salmonella typhimurium (strain LT2 / SGSC1412 / ATCC 700720) GN=ispE PE=3 SV=2	GO:0019288//isopentenyl diphosphate biosynthetic process, methylerythritol 4-phosphate pathway;GO:0016310//phosphorylation;GO:0016114//terpenoid biosynthetic process;	-	GO:0050515//4-(cytidine 5'-diphospho)-2-C-methyl-D-erythritol kinase activity;GO:0005524//ATP binding;	ko00900(Terpenoid backbone biosynthesis)
gene-STM2569	172.194	274.62	69.7687	0.254056	-1.97678	1.02494e-08	1.71345e-07	gi|1109557564|ref|NC_003197.2|	2714569	2715216	-	642	STM2569	GO:0016021;GO:0016787	K18697	proNOG07365	E	hypothetical protein STM2569 [Salmonella enterica subsp. enterica serovar Typhimurium str. LT2]	sp|P0AD42|YFHB_ECOLI Uncharacterized protein YfhB OS=Escherichia coli (strain K12) GN=yfhB PE=4 SV=1	-	GO:0016021//integral component of membrane;	GO:0016787//hydrolase activity;	ko00564(Glycerophospholipid metabolism)
gene-STM1222	4148.3	2181.75	6114.85	2.80273	1.48683	1.08583e-08	1.80834e-07	gi|1109557564|ref|NC_003197.2|	1307668	1308727	-	1053	STM1222	GO:0042597;GO:0019808;GO:0015846	K11069	proNOG01778	E	spermidine/putrescine ABC transporter periplasmic substrate-binding protein [Salmonella enterica subsp. enterica serovar Typhi str. CT18]	sp|P0A2C8|POTD_SALTI Spermidine/putrescine-binding periplasmic protein OS=Salmonella typhi GN=potD PE=3 SV=1	GO:0015846//polyamine transport;	GO:0042597//periplasmic space;	GO:0019808//polyamine binding;	ko02010(ABC transporters)
gene-STM3152	1099.88	1621.6	578.17	0.356543	-1.48785	1.15245e-08	1.91203e-07	gi|1109557564|ref|NC_003197.2|	3314331	3315981	-	1650	STM3152	GO:0004871;GO:0016021;GO:0007165;GO:0006935	K03406	proNOG101943	TN	methyl-accepting chemotaxis sensory transducer [Salmonella enterica subsp. enterica serovar Dublin str. CT_02021853]	sp|P21823|MCPD_ENTAK Methyl-accepting chemotaxis aspartate transducer OS=Enterobacter aerogenes (strain ATCC 13048 / DSM 30053 / JCM 1235 / KCTC 2190 / NBRC 13534 / NCIMB 10102 / NCTC 10006) GN=tas PE=3 SV=2	GO:0007165//signal transduction;GO:0006935//chemotaxis;	GO:0016021//integral component of membrane;	GO:0004871//obsolete signal transducer activity;	ko02030(Bacterial chemotaxis);ko02020(Two-component system)
gene-STM2660	8547.6	12282	4813.18	0.391889	-1.35148	1.19897e-08	1.98169e-07	gi|1109557564|ref|NC_003197.2|	2802119	2804700	-	2580	STM2660	GO:0016485;GO:0009408;GO:0005737;GO:0008233;GO:0005524	K03695	proNOG00196	O	protein disaggregation chaperone [Salmonella enterica subsp. enterica serovar Typhi str. CT18]	sp|Q7AMH5|CLPB_SALTI Chaperone protein ClpB OS=Salmonella typhi GN=clpB PE=3 SV=1	GO:0016485//protein processing;GO:0009408//response to heat;	GO:0005737//cytoplasm;	GO:0008233//peptidase activity;GO:0005524//ATP binding;	ko04213(Longevity regulating pathway - multiple species)
gene-STM3721	628.346	304.334	952.357	3.12931	1.64585	1.30942e-08	2.15611e-07	gi|1109557564|ref|NC_003197.2|	3915960	3916769	-	804	STM3721	GO:0005524;GO:0016301;GO:0016773;GO:0009244;GO:0016020;GO:0016310	K02848	proNOG13256	M	lipopolysaccharide core biosynthetic protein [Salmonella enterica subsp. enterica serovar Typhimurium str. LT2]	sp|Q06995|RFAP_SALTY Lipopolysaccharide core heptose(I) kinase RfaP OS=Salmonella typhimurium (strain LT2 / SGSC1412 / ATCC 700720) GN=rfaP PE=3 SV=2	GO:0009244//lipopolysaccharide core region biosynthetic process;GO:0016310//phosphorylation;	GO:0016020//membrane;	GO:0005524//ATP binding;GO:0016301//kinase activity;GO:0016773//phosphotransferase activity, alcohol group as acceptor;	ko00540(Lipopolysaccharide biosynthesis)
gene-STM0890	1783.31	908.075	2658.55	2.92768	1.54976	1.38897e-08	2.27854e-07	gi|1109557564|ref|NC_003197.2|	960297	961028	-	732	STM0890	GO:0016020;GO:0004970;GO:0030288;GO:0035235;GO:0005524;GO:0006810	K09997	proNOG04100	E	arginine-binding periplasmic protein 1 [Salmonella enterica subsp. enterica serovar Typhi str. CT18]	sp|P30859|ARTI_ECOLI Putative ABC transporter arginine-binding protein 2 OS=Escherichia coli (strain K12) GN=artI PE=1 SV=3	GO:0035235//ionotropic glutamate receptor signaling pathway;GO:0006810//transport;	GO:0016020//membrane;GO:0030288//outer membrane-bounded periplasmic space;	GO:0004970//ionotropic glutamate receptor activity;GO:0005524//ATP binding;	ko02010(ABC transporters)
gene-STM2330	1751.07	2555.56	946.575	0.370398	-1.43285	1.5084e-08	2.46522e-07	gi|1109557564|ref|NC_003197.2|	2440124	2441072	-	945	STM2330	GO:0003677;GO:0003700;GO:0006355	-	proNOG06087	K	NADH dehydrogenase transcriptional repressor [Salmonella enterica subsp. enterica serovar Typhimurium str. LT2]	sp|Q8VWE6|LRHA_ECO57 Probable HTH-type transcriptional regulator LrhA OS=Escherichia coli O157:H7 GN=lrhA PE=3 SV=1	GO:0006355//regulation of transcription, DNA-templated;	-	GO:0003677//DNA binding;GO:0003700//DNA-binding transcription factor activity;	-
gene-STM0211	6896.95	1427.38	12366.5	8.66376	3.11499	1.51725e-08	2.47046e-07	gi|1109557564|ref|NC_003197.2|	247319	247717	-	393	STM0211	-	-	proNOG26757	S	hypothetical protein SPC_0227 [Salmonella enterica subsp. enterica serovar Paratyphi C strain RKS4594]	sp|B5F8S5|YAEH_SALA4 UPF0325 protein YaeH OS=Salmonella agona (strain SL483) GN=yaeH PE=3 SV=1	-	-	-	-
gene-STM0989	256.404	453.302	59.5072	0.131275	-2.92933	1.5363e-08	2.49221e-07	gi|1109557564|ref|NC_003197.2|	1075608	1076517	+	900	STM0989	GO:0016310;GO:0016301;GO:0016021	-	proNOG06857	S	hypothetical protein STM0989 [Salmonella enterica subsp. enterica serovar Typhimurium str. LT2]	sp|P0AB04|YCBJ_ECO57 Uncharacterized protein YcbJ OS=Escherichia coli O157:H7 GN=ycbJ PE=4 SV=1	GO:0016310//phosphorylation;	GO:0016021//integral component of membrane;	GO:0016301//kinase activity;	-
gene-STM4341	61.9126	109.65	14.1747	0.129272	-2.95152	1.55924e-08	2.5201e-07	gi|1109557564|ref|NC_003197.2|	4582865	4583272	-	402	STM4341	GO:0016021;GO:0005886	K00246	proNOG36565	C	fumarate reductase subunit C [Salmonella enterica subsp. enterica serovar Typhi str. CT18]	sp|B5F2L9|FRDC_SALA4 Fumarate reductase subunit C OS=Salmonella agona (strain SL483) GN=frdC PE=3 SV=1	-	GO:0016021//integral component of membrane;GO:0005886//plasma membrane;	-	ko02020(Two-component system);ko00720(Carbon fixation pathways in prokaryotes);ko00650(Butanoate metabolism);ko00620(Pyruvate metabolism);ko00190(Oxidative phosphorylation);ko00020(Citrate cycle (TCA cycle))
gene-STM3939	11679.5	16698.8	6660.22	0.398844	-1.3261	1.60259e-08	2.58063e-07	gi|1109557564|ref|NC_003197.2|	4146193	4148926	+	2571	STM3939	GO:0006171;GO:0005524;GO:0005737;GO:0004016	K05851	proNOG03726	F	Adenylate cyclase [Salmonella enterica subsp. enterica serovar Weltevreden str. 2007-60-3289-1]	sp|P0A1A8|CYAA_SALTI Adenylate cyclase OS=Salmonella typhi GN=cyaA PE=3 SV=1	GO:0006171//cAMP biosynthetic process;	GO:0005737//cytoplasm;	GO:0005524//ATP binding;GO:0004016//adenylate cyclase activity;	ko05111(Biofilm formation - Vibrio cholerae);ko02026(Biofilm formation - Escherichia coli);ko00230(Purine metabolism)
gene-STM2027	89.0436	151.154	26.9328	0.178181	-2.48859	1.89474e-08	3.03991e-07	gi|1109557564|ref|NC_003197.2|	2105996	2106728	-	732	STM2027	GO:0008898;GO:0009236;GO:0030789;GO:0032259;GO:0005829	K05934	proNOG03504	H	precorrin-3B C(17)-methyltransferase [Salmonella enterica subsp. enterica serovar Typhimurium str. LT2]	sp|Q05590|CBIH_SALTY Cobalt-precorrin-3B C(17)-methyltransferase OS=Salmonella typhimurium (strain LT2 / SGSC1412 / ATCC 700720) GN=cbiH PE=1 SV=1	GO:0009236//cobalamin biosynthetic process;GO:0032259//methylation;	GO:0005829//cytosol;	GO:0008898//S-adenosylmethionine-homocysteine S-methyltransferase activity;GO:0030789//precorrin-3B C17-methyltransferase activity;	ko00860(Porphyrin metabolism)
gene-STM1717	2230.8	1204.91	3256.69	2.70286	1.43449	2.07909e-08	3.3235e-07	gi|1109557564|ref|NC_003197.2|	1814352	1815124	+	768	STM1717	GO:0000166;GO:0016491;GO:0055114	-	COG1028;proNOG03035	IRQ	short chain dehydrogenase [Salmonella enterica subsp. enterica serovar Typhi str. CT18]	sp|P31808|YCIK_ECOLI Uncharacterized oxidoreductase YciK OS=Escherichia coli (strain K12) GN=yciK PE=1 SV=3	GO:0055114//obsolete oxidation-reduction process;	-	GO:0000166//nucleotide binding;GO:0016491//oxidoreductase activity;	-
gene-STM0087	1115.72	1627.2	604.241	0.371338	-1.4292	2.12941e-08	3.39157e-07	gi|1109557564|ref|NC_003197.2|	100826	101318	+	486	STM0087	GO:0050661;GO:0004146;GO:0009165;GO:0055114;GO:0006730;GO:0046654;GO:0006545	K00287	proNOG42030	H	dihydrofolate reductase [Salmonella enterica subsp. enterica serovar Typhimurium str. LT2]	sp|P31073|DYR_CITFR Dihydrofolate reductase OS=Citrobacter freundii GN=folA PE=3 SV=1	GO:0009165//nucleotide biosynthetic process;GO:0055114//obsolete oxidation-reduction process;GO:0006730//one-carbon metabolic process;GO:0046654//tetrahydrofolate biosynthetic process;GO:0006545//glycine biosynthetic process;	-	GO:0050661//NADP binding;GO:0004146//dihydrofolate reductase activity;	ko01523(Antifolate resistance);ko00790(Folate biosynthesis);ko00670(One carbon pool by folate)
gene-PSLT044	2961.66	4256.2	1667.12	0.391693	-1.3522	2.16365e-08	3.43362e-07	gi|1114422000|ref|NC_003277.2|	35107	36771	-	1665	PSLT044	GO:0003676;GO:0015074	-	proNOG101697	L	putative integrase protein [Salmonella enterica subsp. enterica serovar Typhimurium str. LT2]	-	GO:0015074//DNA integration;	-	GO:0003676//nucleic acid binding;	-
gene-STM0042	80.1877	24.8767	135.499	5.44681	2.44541	2.30293e-08	3.64146e-07	gi|1109557564|ref|NC_003197.2|	50451	51829	-	1379	STM0042	GO:0006814;GO:0005215;GO:0016021	-	proNOG47094	G	sodium galactoside symporter [Salmonella enterica subsp. enterica serovar Typhimurium str. LT2]	sp|P96792|XYLP_LACPE Putative xylose-proton symporter OS=Lactobacillus pentosus GN=xylP PE=3 SV=2	GO:0006814//sodium ion transport;	GO:0016021//integral component of membrane;	GO:0005215//transporter activity;	-
gene-STM3630	10623.4	5689.93	15556.8	2.73409	1.45106	2.38749e-08	3.76159e-07	gi|1109557564|ref|NC_003197.2|	3814434	3816223	-	1632	STM3630	GO:0042938;GO:0015197;GO:0030288;GO:0043190;GO:0055085	K12368	proNOG02649	E	dipeptide transport protein [Salmonella enterica subsp. enterica serovar Typhimurium str. LT2]	sp|P23847|DPPA_ECOLI Periplasmic dipeptide transport protein OS=Escherichia coli (strain K12) GN=dppA PE=1 SV=1	GO:0042938//dipeptide transport;GO:0055085//transmembrane transport;	GO:0030288//outer membrane-bounded periplasmic space;GO:0043190//ATP-binding cassette (ABC) transporter complex;	-	ko02030(Bacterial chemotaxis);ko02010(ABC transporters)
gene-STM2406	785.925	1148.99	422.859	0.368026	-1.44212	2.4715e-08	3.87998e-07	gi|1109557564|ref|NC_003197.2|	2522205	2523217	+	1005	STM2406	-	K19265	proNOG03942	C	A Chain A, Structure Of Idp01002, A Putative Oxidoreductase From And Essential Gene Of Salmonella Typhimurium	sp|Q46851|GPR_ECOLI L-glyceraldehyde 3-phosphate reductase OS=Escherichia coli (strain K12) GN=gpr PE=1 SV=1	-	-	-	-
gene-STM4037	15313.3	8359.95	22266.7	2.6635	1.41333	2.53287e-08	3.96214e-07	gi|1109557564|ref|NC_003197.2|	4244771	4247833	-	3057	STM4037	GO:0008863;GO:0051539;GO:0009055;GO:0030151;GO:0043546;GO:0045333;GO:0047111	K00123	proNOG101135	C	formate dehydrogenase alpha subunit [Salmonella enterica subsp. enterica serovar Typhimurium str. LT2]	sp|P32176|FDOG_ECOLI Formate dehydrogenase-O major subunit OS=Escherichia coli (strain K12) GN=fdoG PE=1 SV=5	GO:0045333//cellular respiration;	-	GO:0008863//formate dehydrogenase (NAD+) activity;GO:0051539//4 iron, 4 sulfur cluster binding;GO:0009055//electron transfer activity;GO:0030151//molybdenum ion binding;GO:0043546//molybdopterin cofactor binding;GO:0047111//formate dehydrogenase (cytochrome-c-553) activity;	ko00680(Methane metabolism);ko00630(Glyoxylate and dicarboxylate metabolism)
gene-STM2401	3761.63	7038.03	485.221	0.0689427	-3.85846	2.69903e-08	4.20703e-07	gi|1109557564|ref|NC_003197.2|	2514550	2515480	+	927	STM2401	GO:0005887;GO:0009245;GO:0008951;GO:0036104;GO:0009103;GO:0009409	K12974	proNOG01530	M	lipid A biosynthesis lauroyl acyltransferase [Salmonella enterica subsp. enterica serovar Typhimurium str. ST4/74]	sp|P0ACV2|DDG_ECOLI Protein Ddg OS=Escherichia coli (strain K12) GN=lpxP PE=2 SV=1	GO:0009245//lipid A biosynthetic process;GO:0036104//Kdo2-lipid A biosynthetic process;GO:0009103//lipopolysaccharide biosynthetic process;GO:0009409//response to cold;	GO:0005887//integral component of plasma membrane;	GO:0008951//palmitoleoyl [acyl-carrier-protein]-dependent acyltransferase activity;	ko00540(Lipopolysaccharide biosynthesis)
gene-STM3575	454.843	780.686	129	0.165239	-2.59738	2.7357e-08	4.24907e-07	gi|1109557564|ref|NC_003197.2|	3741738	3742375	+	633	STM3575	GO:0016021	-	proNOG20307	S	hypothetical protein STY4236 [Salmonella enterica subsp. enterica serovar Typhi str. CT18]	sp|P0ADJ1|YHHN_ECO57 Uncharacterized membrane protein YhhN OS=Escherichia coli O157:H7 GN=yhhN PE=3 SV=1	-	GO:0016021//integral component of membrane;	-	-
gene-STM0412	135.219	218.23	52.2082	0.239235	-2.0635	2.77737e-08	4.29854e-07	gi|1109557564|ref|NC_003197.2|	467157	467483	-	327	STM0412	-	-	-	-	hypothetical protein STY0450 [Salmonella enterica subsp. enterica serovar Typhi str. CT18]	sp|Q6BF87|LDRB_ECOLI Small toxic polypeptide LdrB OS=Escherichia coli (strain K12) GN=ldrB PE=3 SV=1	-	-	-	-
gene-STM0067	1130.01	597.244	1662.78	2.78409	1.4772	3.13011e-08	4.82742e-07	gi|1109557564|ref|NC_003197.2|	77030	80274	+	3234	STM0067	GO:0004088;GO:0008270;GO:0008237;GO:0006526;GO:0000050;GO:0006508;GO:0044205;GO:0005524;GO:0005737;GO:0016021;GO:0004087	K01955	proNOG04908	F	carbamoyl phosphate synthase large subunit [Salmonella enterica subsp. enterica serovar Typhimurium str. LT2]	sp|P14846|CARB_SALTY Carbamoyl-phosphate synthase large chain OS=Salmonella typhimurium (strain LT2 / SGSC1412 / ATCC 700720) GN=carB PE=3 SV=4	GO:0006526//arginine biosynthetic process;GO:0000050//urea cycle;GO:0006508//proteolysis;GO:0044205//'de novo' UMP biosynthetic process;	GO:0005737//cytoplasm;GO:0016021//integral component of membrane;	GO:0004088//carbamoyl-phosphate synthase (glutamine-hydrolyzing) activity;GO:0008270//zinc ion binding;GO:0008237//metallopeptidase activity;GO:0005524//ATP binding;GO:0004087//carbamoyl-phosphate synthase (ammonia) activity;	ko00250(Alanine, aspartate and glutamate metabolism);ko00240(Pyrimidine metabolism)
gene-STM2026	90.4452	149.919	30.9713	0.206587	-2.27518	3.29021e-08	5.05654e-07	gi|1109557564|ref|NC_003197.2|	2105208	2106005	-	792	STM2026	GO:0055114;GO:0009236;GO:0016994	K05895	proNOG102731	H	cobalt-precorrin-6x reductase [Salmonella enterica subsp. enterica serovar Typhimurium str. LT2]	sp|Q05591|CBIJ_SALTY Cobalt-precorrin-6A reductase OS=Salmonella typhimurium (strain LT2 / SGSC1412 / ATCC 700720) GN=cbiJ PE=3 SV=1	GO:0055114//obsolete oxidation-reduction process;GO:0009236//cobalamin biosynthetic process;	-	GO:0016994//precorrin-6A reductase activity;	ko00860(Porphyrin metabolism)
gene-STM2318	228.375	354.292	102.458	0.289191	-1.7899	3.30441e-08	5.0606e-07	gi|1109557564|ref|NC_003197.2|	2427660	2429512	-	1842	STM2318	GO:0042773;GO:0008137;GO:0016021	K00341	proNOG02951	C	NADH dehydrogenase subunit L [Salmonella enterica subsp. enterica serovar Typhimurium str. LT2]	sp|P33607|NUOL_ECOLI NADH-quinone oxidoreductase subunit L OS=Escherichia coli (strain K12) GN=nuoL PE=1 SV=2	GO:0042773//ATP synthesis coupled electron transport;	GO:0016021//integral component of membrane;	GO:0008137//NADH dehydrogenase (ubiquinone) activity;	ko00190(Oxidative phosphorylation)
gene-STM0602	251.132	404.695	97.5693	0.241094	-2.05233	3.32034e-08	5.06727e-07	gi|1109557564|ref|NC_003197.2|	663679	664781	-	1095	STM0602	GO:0055114;GO:0008888;GO:0004022;GO:0046872	K08317	proNOG14120	C	hypothetical protein STM0602 [Salmonella enterica subsp. enterica serovar Typhimurium str. LT2]	sp|P45579|YBDH_ECOLI Uncharacterized oxidoreductase YbdH OS=Escherichia coli (strain K12) GN=ybdH PE=3 SV=2	GO:0055114//obsolete oxidation-reduction process;	-	GO:0008888//glycerol dehydrogenase [NAD+] activity;GO:0004022//alcohol dehydrogenase (NAD+) activity;GO:0046872//metal ion binding;	-
gene-STM0097	640.694	943.323	338.065	0.358377	-1.48045	3.94732e-08	6.00321e-07	gi|1109557564|ref|NC_003197.2|	113082	115445	-	2358	STM0097	GO:0003677;GO:0009432;GO:0090305;GO:0008296;GO:0003887;GO:0000166;GO:0071897;GO:0045004	K02336	proNOG00774	L	DNA polymerase II [Salmonella enterica subsp. enterica serovar Typhimurium str. LT2]	sp|P21189|DPO2_ECOLI DNA polymerase II OS=Escherichia coli (strain K12) GN=polB PE=1 SV=2	GO:0009432//SOS response;GO:0090305//nucleic acid phosphodiester bond hydrolysis;GO:0071897//DNA biosynthetic process;GO:0045004//DNA replication proofreading;	-	GO:0003677//DNA binding;GO:0008296//3'-5'-exodeoxyribonuclease activity;GO:0003887//DNA-directed DNA polymerase activity;GO:0000166//nucleotide binding;	-
gene-STM0735	1141.66	609.042	1674.27	2.74902	1.45892	4.03053e-08	6.10856e-07	gi|1109557564|ref|NC_003197.2|	800494	801224	+	726	STM0735	GO:0051538;GO:0006099;GO:0009055;GO:0016316;GO:0036092;GO:0046872;GO:0051539;GO:0051537;GO:0005737;GO:0007165;GO:0008177	K00240	proNOG03251	C	succinate dehydrogenase iron-sulfur subunit [Salmonella enterica subsp. enterica serovar Typhimurium str. LT2]	sp|Q8ZQU2|DHSB_SALTY Succinate dehydrogenase iron-sulfur subunit OS=Salmonella typhimurium (strain LT2 / SGSC1412 / ATCC 700720) GN=sdhB PE=3 SV=2	GO:0006099//tricarboxylic acid cycle;GO:0036092//phosphatidylinositol-3-phosphate biosynthetic process;GO:0007165//signal transduction;	GO:0005737//cytoplasm;	GO:0051538//3 iron, 4 sulfur cluster binding;GO:0009055//electron transfer activity;GO:0016316//phosphatidylinositol-3,4-bisphosphate 4-phosphatase activity;GO:0046872//metal ion binding;GO:0051539//4 iron, 4 sulfur cluster binding;GO:0051537//2 iron, 2 sulfur cluster binding;GO:0008177//succinate dehydrogenase (ubiquinone) activity;	ko00720(Carbon fixation pathways in prokaryotes);ko00650(Butanoate metabolism);ko00190(Oxidative phosphorylation);ko00020(Citrate cycle (TCA cycle))
gene-STM0137	62.0612	16.2522	107.87	6.63728	2.73059	4.67597e-08	7.06233e-07	gi|1109557564|ref|NC_003197.2|	161532	161941	+	402	STM0137	GO:0006281;GO:0008413	K03574	proNOG33254	L	nucleoside triphosphate pyrophosphohydrolase [Salmonella enterica subsp. enterica serovar Typhimurium str. LT2]	sp|P08337|MUTT_ECOLI 8-oxo-dGTP diphosphatase OS=Escherichia coli (strain K12) GN=mutT PE=1 SV=1	GO:0006281//DNA repair;	-	GO:0008413//8-oxo-7,8-dihydroguanosine triphosphate pyrophosphatase activity;	-
gene-STM2025	162.845	256.822	68.8682	0.268156	-1.89886	4.81511e-08	7.24748e-07	gi|1109557564|ref|NC_003197.2|	2104411	2105212	-	801	STM2025	GO:0016852;GO:0019251;GO:0050897;GO:0006779;GO:0046906	K02190	proNOG09496	H	vitamin B12 biosynthetic protein [Salmonella enterica subsp. enterica serovar Typhimurium str. LT2]	sp|Q05592|CBIK_SALTY Sirohydrochlorin cobaltochelatase OS=Salmonella typhimurium (strain LT2 / SGSC1412 / ATCC 700720) GN=cbiK PE=1 SV=1	GO:0019251//anaerobic cobalamin biosynthetic process;GO:0006779//porphyrin-containing compound biosynthetic process;	-	GO:0016852//sirohydrochlorin cobaltochelatase activity;GO:0050897//cobalt ion binding;GO:0046906//tetrapyrrole binding;	ko00860(Porphyrin metabolism)
gene-STM0773	581.972	862.809	301.136	0.349018	-1.51863	4.85676e-08	7.26856e-07	gi|1109557564|ref|NC_003197.2|	837342	838395	-	1047	STM0773	GO:0006012;GO:0030246;GO:0004034	K01785	proNOG07683	G	aldose 1-epimerase [Salmonella enterica subsp. enterica serovar Typhimurium str. LT2]	sp|P0A9C3|GALM_ECOLI Aldose 1-epimerase OS=Escherichia coli (strain K12) GN=galM PE=1 SV=1	GO:0006012//galactose metabolic process;	-	GO:0030246//carbohydrate binding;GO:0004034//aldose 1-epimerase activity;	ko00052(Galactose metabolism);ko00010(Glycolysis / Gluconeogenesis)
gene-STM1459	218.63	376.737	60.5223	0.160649	-2.63802	4.8623e-08	7.26856e-07	gi|1109557564|ref|NC_003197.2|	1534339	1534931	-	588	STM1459	GO:0016021;GO:0022900;GO:0005886	K03617	proNOG03257	C	Na(+)-translocating NADH-quinone reductase subunit E [Salmonella enterica subsp. enterica serovar Typhi str. CT18]	sp|B5F6I8|RNFA_SALA4 Electron transport complex protein RnfA OS=Salmonella agona (strain SL483) GN=rnfA PE=3 SV=1	GO:0022900//electron transport chain;	GO:0016021//integral component of membrane;GO:0005886//plasma membrane;	-	-
gene-STM0792	992.278	1444.58	539.978	0.373796	-1.41968	5.2971e-08	7.8916e-07	gi|1109557564|ref|NC_003197.2|	858263	858750	-	483	STM0792	GO:0016310;GO:0016301	-	proNOG15196	R	kinase inhibitor protein [Salmonella enterica subsp. enterica serovar Typhimurium str. LT2]	sp|P12994|YBHB_ECOLI UPF0098 protein YbhB OS=Escherichia coli (strain K12) GN=ybhB PE=1 SV=2	GO:0016310//phosphorylation;	-	GO:0016301//kinase activity;	-
gene-STM1380	211.6	328.88	94.3195	0.28679	-1.80193	5.46814e-08	8.1188e-07	gi|1109557564|ref|NC_003197.2|	1463096	1463992	-	897	STM1380	GO:0016746;GO:0006508;GO:0016021;GO:0008233	K01259	proNOG14382	E	proline iminopeptidase [Salmonella enterica subsp. enterica serovar Typhimurium str. LT2]	sp|Q76KX0|LAAA_PSEAZ L-amino acid amidase OS=Pseudomonas azotoformans GN=laaA PE=1 SV=1	GO:0006508//proteolysis;	GO:0016021//integral component of membrane;	GO:0016746//acyltransferase activity;GO:0008233//peptidase activity;	ko00330(Arginine and proline metabolism)
gene-STM4243	339.588	506.57	172.607	0.340736	-1.55327	5.78682e-08	8.56293e-07	gi|1109557564|ref|NC_003197.2|	4463976	4464974	+	999	STM4243	GO:0050660;GO:0002943;GO:0017150;GO:0010181;GO:0000049;GO:0005829;GO:0055114	K05539	proNOG01622	J	tRNA-dihydrouridine synthase A [Salmonella enterica subsp. enterica serovar Typhimurium str. LT2]	sp|Q8ZKH4|DUSA_SALTY tRNA-dihydrouridine synthase A OS=Salmonella typhimurium (strain LT2 / SGSC1412 / ATCC 700720) GN=dusA PE=3 SV=1	GO:0002943//tRNA dihydrouridine synthesis;GO:0055114//obsolete oxidation-reduction process;	GO:0005829//cytosol;	GO:0050660//flavin adenine dinucleotide binding;GO:0017150//tRNA dihydrouridine synthase activity;GO:0010181//FMN binding;GO:0000049//tRNA binding;	-
gene-STM3238	287.099	451.763	122.436	0.271019	-1.88354	5.92077e-08	8.73164e-07	gi|1109557564|ref|NC_003197.2|	3402022	3403344	-	1317	STM3238	GO:0016021	-	proNOG03613	S	inner membrane protein [Salmonella enterica subsp. enterica serovar Typhimurium str. LT2]	sp|B4TIW6|YHAM_SALHS UPF0597 protein YhaM OS=Salmonella heidelberg (strain SL476) GN=yhaM PE=3 SV=1	-	GO:0016021//integral component of membrane;	-	-
gene-STM1881	620.824	305.476	936.172	3.06464	1.61572	5.95626e-08	8.75315e-07	gi|1109557564|ref|NC_003197.2|	1974819	1975184	-	360	STM1881	GO:0003824;GO:0030170;GO:0005576	-	proNOG58168	S	hypothetical protein STM1881 [Salmonella enterica subsp. enterica serovar Typhimurium str. LT2]	sp|Q8ZNW7|YEBF_SALTY Protein YebF OS=Salmonella typhimurium (strain LT2 / SGSC1412 / ATCC 700720) GN=yebF PE=3 SV=1	-	GO:0005576//extracellular region;	GO:0003824//catalytic activity;GO:0030170//pyridoxal phosphate binding;	-
gene-STM1425	1147.98	1662.02	633.932	0.381423	-1.39054	5.97532e-08	8.75315e-07	gi|1109557564|ref|NC_003197.2|	1501953	1503337	-	1380	STM1425	GO:0015297;GO:0006855;GO:0006814;GO:0016021;GO:0005886;GO:0015238	K03327	proNOG00378	V	multidrug efflux protein, partial [Salmonella enterica]	sp|B5FIH8|MDTK_SALDC Multidrug resistance protein MdtK OS=Salmonella dublin (strain CT_02021853) GN=mdtK PE=3 SV=1	GO:0006855//xenobiotic transmembrane transport;GO:0006814//sodium ion transport;	GO:0016021//integral component of membrane;GO:0005886//plasma membrane;	GO:0015297//antiporter activity;	-
gene-STM4283	479.979	711.945	248.014	0.348361	-1.52135	6.19349e-08	9.04249e-07	gi|1109557564|ref|NC_003197.2|	4523016	4524342	+	1317	STM4283	GO:0015810;GO:0016021;GO:0015813;GO:0055085;GO:0015293	K11102	proNOG01235	C	proton/sodium-glutamate symport protein GltT [Salmonella enterica]	sp|P21345|GLTP_ECOLI Proton glutamate symport protein OS=Escherichia coli (strain K12) GN=gltP PE=1 SV=2	GO:0015810//aspartate transmembrane transport;GO:0015813//L-glutamate transmembrane transport;GO:0055085//transmembrane transport;	GO:0016021//integral component of membrane;	GO:0015293//symporter activity;	-
gene-STM2071	273.831	126.525	421.137	3.32848	1.73486	6.23654e-08	9.0751e-07	gi|1109557564|ref|NC_003197.2|	2149600	2150511	+	906	STM2071	GO:0005737;GO:0005524;GO:0000287;GO:0000105;GO:0003879	K00765	proNOG03733	E	ATP phosphoribosyltransferase [Salmonella enterica subsp. enterica serovar Typhimurium str. LT2]	sp|Q57MS4|HIS1_SALCH ATP phosphoribosyltransferase OS=Salmonella choleraesuis (strain SC-B67) GN=hisG PE=3 SV=1	GO:0000105//histidine biosynthetic process;	GO:0005737//cytoplasm;	GO:0005524//ATP binding;GO:0000287//magnesium ion binding;GO:0003879//ATP phosphoribosyltransferase activity;	ko00340(Histidine metabolism)
gene-STM4165	1214	571.377	1856.62	3.24938	1.70017	6.52439e-08	9.46252e-07	gi|1109557564|ref|NC_003197.2|	4382763	4383263	-	495	STM4165	GO:0006355;GO:0005737	K07740	proNOG20942	K	anti-RNA polymerase sigma 70 factor [Salmonella enterica subsp. enterica serovar Typhimurium str. LT2]	sp|B5F1H8|RSD_SALA4 Regulator of sigma D OS=Salmonella agona (strain SL483) GN=rsd PE=3 SV=1	GO:0006355//regulation of transcription, DNA-templated;	GO:0005737//cytoplasm;	-	-
gene-STM0012	26336.8	37258.1	15415.5	0.41375	-1.27317	6.68197e-08	9.65909e-07	gi|1109557564|ref|NC_003197.2|	11579	13509	+	1923	STM0012	GO:0005524;GO:0006260;GO:0051082;GO:0006457	K04043	proNOG03622	O	hypothetical protein [Salmonella enterica]	sp|B5FHA6|DNAK_SALDC Chaperone protein DnaK OS=Salmonella dublin (strain CT_02021853) GN=dnaK PE=3 SV=1	GO:0006260//DNA replication;GO:0006457//protein folding;	-	GO:0005524//ATP binding;GO:0051082//unfolded protein binding;	ko05152(Tuberculosis);ko04212(Longevity regulating pathway - worm);ko03018(RNA degradation)
gene-STM4358	325.065	491.122	159.009	0.323767	-1.62697	6.85678e-08	9.87918e-07	gi|1109557564|ref|NC_003197.2|	4600369	4601699	+	1326	STM4358	GO:0030288;GO:0008745;GO:0071555;GO:0009253	K01448	proNOG01016	M	N-acetylmuramoyl-l-alanine amidase II [Salmonella enterica subsp. enterica serovar Typhimurium str. LT2]	sp|P26366|AMIB_SALTY N-acetylmuramoyl-L-alanine amidase AmiB OS=Salmonella typhimurium (strain LT2 / SGSC1412 / ATCC 700720) GN=amiB PE=3 SV=2	GO:0071555//cell wall organization;GO:0009253//peptidoglycan catabolic process;	GO:0030288//outer membrane-bounded periplasmic space;	GO:0008745//N-acetylmuramoyl-L-alanine amidase activity;	ko01503(Cationic antimicrobial peptide (CAMP) resistance)
gene-STM0931	240.39	369.902	110.879	0.299753	-1.73815	6.98534e-08	1.00314e-06	gi|1109557564|ref|NC_003197.2|	1005673	1006520	+	831	STM0931	GO:0009253;GO:0008745;GO:0009254;GO:0019867	K11066	proNOG03574	M	aminidase [Salmonella enterica subsp. enterica serovar Typhimurium str. LT2]	sp|P75820|AMID_ECOLI N-acetylmuramoyl-L-alanine amidase AmiD OS=Escherichia coli (strain K12) GN=amiD PE=1 SV=1	GO:0009253//peptidoglycan catabolic process;GO:0009254//peptidoglycan turnover;	GO:0019867//outer membrane;	GO:0008745//N-acetylmuramoyl-L-alanine amidase activity;	-
gene-STM2782	6729.83	3764.25	9695.4	2.57565	1.36494	7.69647e-08	1.10165e-06	gi|1109557564|ref|NC_003197.2|	2929591	2930495	+	903	STM2782	-	-	proNOG40449	S	transcriptional activator [Salmonella enterica subsp. enterica serovar Typhimurium str. LT2]	-	-	-	-	-
gene-STM2953	5795.34	8191.65	3399.03	0.414939	-1.26903	7.84967e-08	1.11992e-06	gi|1109557564|ref|NC_003197.2|	3098752	3100399	-	1644	STM2953	GO:0006541;GO:0003883;GO:0016021;GO:0005524;GO:0044210	K01937	proNOG03003	F	CTP synthetase [Salmonella enterica subsp. enterica serovar Typhi str. CT18]	sp|Q57KG9|PYRG_SALCH CTP synthase OS=Salmonella choleraesuis (strain SC-B67) GN=pyrG PE=3 SV=1	GO:0006541//glutamine metabolic process;GO:0044210//'de novo' CTP biosynthetic process;	GO:0016021//integral component of membrane;	GO:0003883//CTP synthase activity;GO:0005524//ATP binding;	ko00240(Pyrimidine metabolism)
gene-STM0228	338.745	512.972	164.518	0.320716	-1.64063	7.89562e-08	1.12282e-06	gi|1109557564|ref|NC_003197.2|	266984	267784	+	789	STM0228	GO:0009245;GO:0005737;GO:0008780	K00677	proNOG01151	M	UDP-N-acetylglucosamine acyltransferase [Salmonella enterica subsp. enterica serovar Dublin str. CT_02021853]	sp|B5FJ28|LPXA_SALDC Acyl-[acyl-carrier-protein]--UDP-N-acetylglucosamine O-acyltransferase OS=Salmonella dublin (strain CT_02021853) GN=lpxA PE=3 SV=1	GO:0009245//lipid A biosynthetic process;	GO:0005737//cytoplasm;	GO:0008780//acyl-[acyl-carrier-protein]-UDP-N-acetylglucosamine O-acyltransferase activity;	ko01503(Cationic antimicrobial peptide (CAMP) resistance);ko00540(Lipopolysaccharide biosynthesis)
gene-STM3614	715.648	256.315	1174.98	4.58414	2.19665	8.18569e-08	1.1603e-06	gi|1109557564|ref|NC_003197.2|	3790282	3791579	-	1293	STM3614	GO:0006835;GO:0016021;GO:0005886;GO:0015293;GO:0055085	K11103	proNOG01235	C	C4-dicarboxylate transporter DctA [Salmonella enterica subsp. enterica serovar Typhimurium str. LT2]	sp|B5F9I1|DCTA_SALA4 C4-dicarboxylate transport protein OS=Salmonella agona (strain SL483) GN=dctA PE=3 SV=1	GO:0006835//dicarboxylic acid transport;GO:0055085//transmembrane transport;	GO:0016021//integral component of membrane;GO:0005886//plasma membrane;	GO:0015293//symporter activity;	ko02020(Two-component system)
gene-STM2956	1605.49	2306.99	903.982	0.391845	-1.35164	8.39001e-08	1.18543e-06	gi|1109557564|ref|NC_003197.2|	3102887	3105310	-	2241	STM2956	GO:0008893;GO:0016310;GO:0008728;GO:0005886;GO:0042594;GO:0016597;GO:0015969;GO:0005618;GO:0016301	K00951	proNOG00803	F	GTP pyrophosphokinase [Salmonella enterica]	sp|P0AG22|RELA_ECO57 GTP pyrophosphokinase OS=Escherichia coli O157:H7 GN=relA PE=3 SV=1	GO:0016310//phosphorylation;GO:0042594//response to starvation;GO:0015969//guanosine tetraphosphate metabolic process;	GO:0005886//plasma membrane;GO:0005618//cell wall;	GO:0008893//guanosine-3',5'-bis(diphosphate) 3'-diphosphatase activity;GO:0008728//GTP diphosphokinase activity;GO:0016597//amino acid binding;GO:0016301//kinase activity;	ko00230(Purine metabolism)
gene-STM2028	159.606	264.534	54.6791	0.2067	-2.27439	8.70895e-08	1.22653e-06	gi|1109557564|ref|NC_003197.2|	2106721	2107781	-	1056	STM2028	GO:0009236;GO:0016787	K02189	proNOG08043	H	cobalamin biosynthesis protein CbiG [Salmonella enterica subsp. enterica serovar Typhimurium str. LT2]	sp|Q05631|CBIG_SALTY Protein CbiG OS=Salmonella typhimurium (strain LT2 / SGSC1412 / ATCC 700720) GN=cbiG PE=4 SV=1	GO:0009236//cobalamin biosynthetic process;	-	GO:0016787//hydrolase activity;	ko00860(Porphyrin metabolism)
gene-STM3175	107.885	190.677	25.0928	0.131598	-2.92579	8.8281e-08	1.23933e-06	gi|1109557564|ref|NC_003197.2|	3339323	3340196	-	873	STM3175	GO:0032259;GO:0006355;GO:0019249;GO:0019172;GO:0003700;GO:0019243;GO:0008168;GO:0043565	K13652	proNOG07353	K	AraC-family transcriptional regulator [Salmonella enterica subsp. enterica serovar Typhimurium str. 798]	sp|Q46866|YGIV_ECOLI Probable transcriptional regulator YgiV OS=Escherichia coli (strain K12) GN=ygiV PE=4 SV=2	GO:0032259//methylation;GO:0006355//regulation of transcription, DNA-templated;GO:0019249//lactate biosynthetic process;GO:0019243//methylglyoxal catabolic process to D-lactate via S-lactoyl-glutathione;	-	GO:0019172//glyoxalase III activity;GO:0003700//DNA-binding transcription factor activity;GO:0008168//methyltransferase activity;GO:0043565//sequence-specific DNA binding;	-
gene-STM0301	223.173	102.442	343.904	3.35706	1.7472	8.92731e-08	1.24925e-06	gi|1109557564|ref|NC_003197.2|	343560	346077	+	2517	STM0301	GO:0009279;GO:0055085;GO:0015473;GO:0009297	K07347	proNOG09393	UN	fimbrial usher [Salmonella enterica subsp. enterica serovar Typhimurium str. LT2]	sp|P53517|AFAC_ECOLX Outer membrane usher protein AfaC OS=Escherichia coli GN=afaC PE=3 SV=1	GO:0055085//transmembrane transport;GO:0009297//pilus assembly;	GO:0009279//cell outer membrane;	GO:0015473//fimbrial usher porin activity;	ko05133(Pertussis)
gene-STM2526	2539.64	1088.49	3990.8	3.66637	1.87435	9.40929e-08	1.31251e-06	gi|1109557564|ref|NC_003197.2|	2660070	2660510	-	438	STM2526	GO:0005737;GO:0006228;GO:0006165;GO:0005524;GO:0006183;GO:0006241;GO:0046872;GO:0004550	K00940	proNOG32871	F	nucleoside diphosphate kinase [Salmonella enterica subsp. enterica serovar Typhi str. CT18]	sp|B5F1A1|NDK_SALA4 Nucleoside diphosphate kinase OS=Salmonella agona (strain SL483) GN=ndk PE=3 SV=1	GO:0006228//UTP biosynthetic process;GO:0006165//nucleoside diphosphate phosphorylation;GO:0006183//GTP biosynthetic process;GO:0006241//CTP biosynthetic process;	GO:0005737//cytoplasm;	GO:0005524//ATP binding;GO:0046872//metal ion binding;GO:0004550//nucleoside diphosphate kinase activity;	ko04016(MAPK signaling pathway - plant);ko00983(Drug metabolism - other enzymes);ko00240(Pyrimidine metabolism);ko00230(Purine metabolism)
gene-STM3111	1019.67	295.634	1743.7	5.89816	2.56026	9.50491e-08	1.32123e-06	gi|1109557564|ref|NC_003197.2|	3269761	3270047	+	282	STM3111	GO:0005829;GO:0005506;GO:0034599	-	proNOG53479	P	hypothetical protein, partial [Salmonella enterica]	sp|B5F5N7|FETP_SALA4 Probable Fe(2+)-trafficking protein OS=Salmonella agona (strain SL483) GN=yggX PE=3 SV=1	GO:0034599//cellular response to oxidative stress;	GO:0005829//cytosol;	GO:0005506//iron ion binding;	-
gene-STM1888	1638.76	2345.1	932.421	0.397604	-1.3306	9.5322e-08	1.32123e-06	gi|1109557564|ref|NC_003197.2|	1982462	1983916	+	1449	STM1888	GO:0004743;GO:0005524;GO:0016301;GO:0030955;GO:0006096;GO:0000287	K00873	proNOG00178	G	pyruvate kinase [Salmonella enterica subsp. enterica serovar Typhimurium str. LT2]	sp|Q8ZNW0|KPYK2_SALTY Pyruvate kinase II OS=Salmonella typhimurium (strain LT2 / SGSC1412 / ATCC 700720) GN=pykA PE=3 SV=3	GO:0006096//glycolytic process;	-	GO:0004743//pyruvate kinase activity;GO:0005524//ATP binding;GO:0016301//kinase activity;GO:0030955//potassium ion binding;GO:0000287//magnesium ion binding;	ko05230(Central carbon metabolism in cancer);ko05203(Viral carcinogenesis);ko05165(Human papillomavirus infection);ko04930(Type II diabetes mellitus);ko04922(Glucagon signaling pathway);ko00620(Pyruvate metabolism);ko00010(Glycolysis / Gluconeogenesis)
gene-STM0399	716.778	1041.82	391.733	0.376007	-1.41117	9.60662e-08	1.32735e-06	gi|1109557564|ref|NC_003197.2|	453243	454578	+	1326	STM0399	GO:0005886;GO:0015188;GO:0015820;GO:0015818;GO:0015190;GO:0016021;GO:0005304;GO:1903785	K03311	proNOG03662	E	branched-chain amino acid ABC transporter substrate-binding protein [Salmonella enterica subsp. enterica serovar Typhi str. CT18]	sp|P0A1W9|BRNQ_SALTI Branched-chain amino acid transport system 2 carrier protein OS=Salmonella typhi GN=brnQ PE=3 SV=1	GO:0015820//leucine transport;GO:0015818//isoleucine transport;GO:1903785//L-valine transmembrane transport;	GO:0005886//plasma membrane;GO:0016021//integral component of membrane;	GO:0015188//L-isoleucine transmembrane transporter activity;GO:0015190//L-leucine transmembrane transporter activity;GO:0005304//L-valine transmembrane transporter activity;	-
gene-STM2900	10336.2	5797.55	14874.9	2.56573	1.35937	1.01155e-07	1.39326e-06	gi|1109557564|ref|NC_003197.2|	3044391	3044839	+	449	STM2900	GO:0009279;GO:0009405	-	-	-	cell adherance/invasion protein [Salmonella enterica subsp. enterica serovar Typhimurium str. ST4/74]	sp|E1WAE4|INVH_SALTS Invasion lipoprotein invH OS=Salmonella typhimurium (strain SL1344) GN=invH PE=3 SV=1	GO:0009405//obsolete pathogenesis;	GO:0009279//cell outer membrane;	-	-
gene-STM3359	2039.39	1144.88	2933.91	2.56264	1.35763	1.02802e-07	1.41152e-06	gi|1109557564|ref|NC_003197.2|	3526683	3527727	-	963	STM3359	GO:0006099;GO:0000910;GO:0007088;GO:0051225;GO:0006108;GO:0005975;GO:0030060	K00024	proNOG01567	C	malate dehydrogenase [Salmonella enterica subsp. enterica serovar Typhimurium str. LT2]	sp|B5F7L9|MDH_SALA4 Malate dehydrogenase OS=Salmonella agona (strain SL483) GN=mdh PE=3 SV=1	GO:0006099//tricarboxylic acid cycle;GO:0000910//cytokinesis;GO:0007088//regulation of mitotic nuclear division;GO:0051225//spindle assembly;GO:0006108//malate metabolic process;GO:0005975//carbohydrate metabolic process;	-	GO:0030060//L-malate dehydrogenase activity;	ko00720(Carbon fixation pathways in prokaryotes);ko00710(Carbon fixation in photosynthetic organisms);ko00680(Methane metabolism);ko00630(Glyoxylate and dicarboxylate metabolism);ko00620(Pyruvate metabolism);ko00270(Cysteine and methionine metabolism);ko00020(Citrate cycle (TCA cycle))
gene-STM1232	1986.99	1084.2	2889.79	2.66538	1.41434	1.04071e-07	1.42447e-06	gi|1109557564|ref|NC_003197.2|	1319477	1320862	-	1371	STM1232	GO:0004018;GO:0070626;GO:0044208;GO:0051262;GO:0006189	K01756	proNOG00859	F	adenylosuccinate lyase [Salmonella enterica subsp. enterica serovar Typhimurium str. LT2]	sp|P0AB90|PUR8_ECOL6 Adenylosuccinate lyase OS=Escherichia coli O6:H1 (strain CFT073 / ATCC 700928 / UPEC) GN=purB PE=3 SV=1	GO:0044208//'de novo' AMP biosynthetic process;GO:0051262//protein tetramerization;GO:0006189//'de novo' IMP biosynthetic process;	-	GO:0004018//N6-(1,2-dicarboxyethyl)AMP AMP-lyase (fumarate-forming) activity;GO:0070626//(S)-2-(5-amino-1-(5-phospho-D-ribosyl)imidazole-4-carboxamido) succinate lyase (fumarate-forming) activity;	ko00250(Alanine, aspartate and glutamate metabolism);ko00230(Purine metabolism)
gene-STM3687	367.09	550.48	183.7	0.333709	-1.58334	1.05027e-07	1.43308e-06	gi|1109557564|ref|NC_003197.2|	3878561	3879151	+	591	STM3687	-	K02562	proNOG26062	K	mannitol repressor protein [Salmonella enterica subsp. enterica serovar Typhi str. CT18]	sp|P0AF11|MTLR_ECOL6 Mannitol operon repressor OS=Escherichia coli O6:H1 (strain CFT073 / ATCC 700928 / UPEC) GN=mtlR PE=3 SV=1	-	-	-	-
gene-STM2282	858.535	452.682	1264.39	2.79311	1.48187	1.05882e-07	1.44026e-06	gi|1109557564|ref|NC_003197.2|	2387529	2388614	-	1077	STM2282	GO:0008889;GO:0006629	K01126	proNOG06495	C	glycerophosphodiester phosphodiesterase [Salmonella enterica subsp. enterica serovar Typhimurium str. LT2]	sp|P09394|GLPQ_ECOLI Glycerophosphoryl diester phosphodiesterase OS=Escherichia coli (strain K12) GN=glpQ PE=1 SV=2	GO:0006629//lipid metabolic process;	-	GO:0008889//glycerophosphodiester phosphodiesterase activity;	ko00564(Glycerophospholipid metabolism)
gene-STM1719	795.216	1150.49	439.942	0.382395	-1.38687	1.06995e-07	1.44951e-06	gi|1109557564|ref|NC_003197.2|	1815798	1816684	-	882	STM1719	GO:0016021;GO:0005829;GO:0000455;GO:0003723;GO:0050907;GO:0009982	K06178	proNOG00954	J	23S rRNA pseudouridylate synthase B [Salmonella enterica subsp. enterica serovar Typhimurium str. LT2]	sp|Q8ZP51|RLUB_SALTY Ribosomal large subunit pseudouridine synthase B OS=Salmonella typhimurium (strain LT2 / SGSC1412 / ATCC 700720) GN=rluB PE=3 SV=1	GO:0000455//enzyme-directed rRNA pseudouridine synthesis;GO:0050907//detection of chemical stimulus involved in sensory perception;	GO:0016021//integral component of membrane;GO:0005829//cytosol;	GO:0003723//RNA binding;GO:0009982//pseudouridine synthase activity;	-
gene-STM3120	4979.3	7650.31	2308.29	0.301725	-1.72869	1.07224e-07	1.44951e-06	gi|1109557564|ref|NC_003197.2|	3278733	3279583	-	849	STM3120	GO:0004419;GO:0046872;GO:0008815	K18292	proNOG07960	C	transcriptional regulator [Salmonella enterica subsp. enterica serovar Typhimurium str. LT2]	sp|B6E2X2|MCAL_RHOCA Malyl-CoA lyase OS=Rhodobacter capsulatus GN=mcl1 PE=1 SV=1	-	-	GO:0004419//hydroxymethylglutaryl-CoA lyase activity;GO:0046872//metal ion binding;GO:0008815//citrate (pro-3S)-lyase activity;	ko00660(C5-Branched dibasic acid metabolism)
gene-STM0006	516.678	759.955	273.401	0.359759	-1.4749	1.10328e-07	1.48688e-06	gi|1109557564|ref|NC_003197.2|	5966	7407	-	1437	STM0006	GO:0055085;GO:0032328;GO:0016021;GO:0015655;GO:0006814;GO:0005886	K03310	proNOG00024	E	putative alanine/glycine transport protein [Salmonella enterica subsp. enterica serovar Typhimurium str. ST4/74]	sp|P30143|YAAJ_ECOLI Uncharacterized transporter YaaJ OS=Escherichia coli (strain K12) GN=yaaJ PE=3 SV=1	GO:0055085//transmembrane transport;GO:0032328//alanine transport;GO:0006814//sodium ion transport;	GO:0016021//integral component of membrane;GO:0005886//plasma membrane;	GO:0015655//alanine:sodium symporter activity;	-
gene-STM2264	63.5052	110.576	16.4343	0.148624	-2.75026	1.1372e-07	1.52789e-06	gi|1109557564|ref|NC_003197.2|	2362480	2363222	-	675	STM2264	GO:0046872;GO:0043734;GO:0051747;GO:0032259;GO:0080111;GO:0070989;GO:0006307;GO:0008168;GO:0042245	K03919	proNOG00911	L	DNA repair system protein [Salmonella enterica subsp. enterica serovar Typhimurium str. LT2]	sp|P37462|ALKB_SALTY Alpha-ketoglutarate-dependent dioxygenase AlkB OS=Salmonella typhimurium (strain LT2 / SGSC1412 / ATCC 700720) GN=alkB PE=3 SV=2	GO:0032259//methylation;GO:0080111//DNA demethylation;GO:0070989//oxidative demethylation;GO:0006307//DNA dealkylation involved in DNA repair;GO:0042245//RNA repair;	-	GO:0046872//metal ion binding;GO:0043734//DNA-N1-methyladenine dioxygenase activity;GO:0051747//cytosine C-5 DNA demethylase activity;GO:0008168//methyltransferase activity;	-
gene-STM0800	3536.19	1952.18	5120.2	2.62281	1.39111	1.17449e-07	1.57317e-06	gi|1109557564|ref|NC_003197.2|	866940	869244	+	2304	STM0800	GO:0032091;GO:0000122;GO:0005667;GO:0005634;GO:0010942;GO:0003714;GO:0005576;GO:0016567;GO:0017053;GO:0009405;GO:0044165;GO:0051082;GO:0061630;GO:0003700;GO:1903124;GO:0016021;GO:0016874;GO:0044212;GO:0008134;GO:0030254	K23946	COG4886	S	hypothetical protein STM14_928 [Salmonella enterica subsp. enterica serovar Typhimurium str. 14028S]	sp|D0ZRB2|SLRP_SALT1 E3 ubiquitin-protein ligase SlrP OS=Salmonella typhimurium (strain 14028s / SGSC 2262) GN=slrP PE=3 SV=1	GO:0032091//negative regulation of protein binding;GO:0000122//negative regulation of transcription by RNA polymerase II;GO:0010942//positive regulation of cell death;GO:0016567//protein ubiquitination;GO:0009405//obsolete pathogenesis;GO:1903124//negative regulation of thioredoxin peroxidase activity;GO:0030254//protein secretion by the type III secretion system;	GO:0005667//transcription regulator complex;GO:0005634//nucleus;GO:0005576//extracellular region;GO:0017053//transcription repressor complex;GO:0044165//host cell endoplasmic reticulum;GO:0016021//integral component of membrane;	GO:0003714//transcription corepressor activity;GO:0051082//unfolded protein binding;GO:0061630//ubiquitin protein ligase activity;GO:0003700//DNA-binding transcription factor activity;GO:0016874//ligase activity;GO:0008134//transcription factor binding;	ko05132(Salmonella infection)
gene-STM3305	880.71	1272.34	489.076	0.38439	-1.37936	1.22932e-07	1.6416e-06	gi|1109557564|ref|NC_003197.2|	3473342	3474325	+	978	STM3305	GO:0016740;GO:0008299	K02523	proNOG06240	H	octaprenyl diphosphate synthase [Salmonella enterica subsp. enterica serovar Typhi str. CT18]	sp|P0AD57|ISPB_ECOLI Octaprenyl-diphosphate synthase OS=Escherichia coli (strain K12) GN=ispB PE=1 SV=1	GO:0008299//isoprenoid biosynthetic process;	-	GO:0016740//transferase activity;	ko00900(Terpenoid backbone biosynthesis)
gene-STM0244	455.954	225.918	685.99	3.03645	1.60239	1.24592e-07	1.6587e-06	gi|1109557564|ref|NC_003197.2|	285001	285416	-	411	STM0244	GO:0005622;GO:0036406;GO:0035556	K06080	proNOG25376	M	outer membrane lipoprotein [Salmonella enterica subsp. enterica serovar Typhi str. CT18]	sp|P69412|RCSF_ECOL6 Protein RcsF OS=Escherichia coli O6:H1 (strain CFT073 / ATCC 700928 / UPEC) GN=rcsF PE=3 SV=1	GO:0035556//intracellular signal transduction;	GO:0005622//intracellular anatomical structure;GO:0036406//anchored component of periplasmic side of cell outer membrane;	-	ko02020(Two-component system)
gene-STM2830	286.764	432.266	141.263	0.326796	-1.61354	1.25741e-07	1.66893e-06	gi|1109557564|ref|NC_003197.2|	2976004	2976510	-	504	STM2830	-	K03743	proNOG42362	R	competence damage-inducible protein A [Salmonella enterica subsp. enterica serovar Paratyphi C strain RKS4594]	sp|P0A6G4|PNCC_ECOL6 Nicotinamide-nucleotide amidohydrolase PncC OS=Escherichia coli O6:H1 (strain CFT073 / ATCC 700928 / UPEC) GN=pncC PE=3 SV=1	-	-	-	ko00760(Nicotinate and nicotinamide metabolism)
gene-STM0088	429.404	640.73	218.078	0.340359	-1.55487	1.26748e-07	1.67721e-06	gi|1109557564|ref|NC_003197.2|	101424	102272	-	849	STM0088	GO:0008803	K01525	proNOG00356	F	diadenosine tetraphosphatase [Salmonella enterica subsp. enterica serovar Weltevreden str. 2007-60-3289-1]	sp|B5F769|APAH_SALA4 Bis(5&apos;-nucleosyl)-tetraphosphatase, symmetrical OS=Salmonella agona (strain SL483) GN=apaH PE=3 SV=1	-	-	GO:0008803//bis(5'-nucleosyl)-tetraphosphatase (symmetrical) activity;	ko00230(Purine metabolism)
gene-STM2555	8191.73	4113.52	12269.9	2.98283	1.57668	1.27738e-07	1.68522e-06	gi|1109557564|ref|NC_003197.2|	2693682	2695130	-	1278	STM2555	GO:0003676;GO:0019264;GO:0004372;GO:0035999;GO:0008168;GO:0030170;GO:0032259;GO:0005737	K00600	proNOG01451	E	serine hydroxymethyltransferase [Salmonella enterica subsp. enterica serovar Typhi str. CT18]	sp|P0A2E2|GLYA1_SALTI Serine hydroxymethyltransferase 1 OS=Salmonella typhi GN=glyA1 PE=1 SV=1	GO:0019264//glycine biosynthetic process from serine;GO:0035999//tetrahydrofolate interconversion;GO:0032259//methylation;	GO:0005737//cytoplasm;	GO:0003676//nucleic acid binding;GO:0004372//glycine hydroxymethyltransferase activity;GO:0008168//methyltransferase activity;GO:0030170//pyridoxal phosphate binding;	ko01523(Antifolate resistance);ko00680(Methane metabolism);ko00670(One carbon pool by folate);ko00630(Glyoxylate and dicarboxylate metabolism);ko00460(Cyanoamino acid metabolism);ko00260(Glycine, serine and threonine metabolism)
gene-STM3267	1432.32	773.412	2091.23	2.7039	1.43504	1.37349e-07	1.80496e-06	gi|1109557564|ref|NC_003197.2|	3436340	3436926	+	582	STM3267	-	-	proNOG01932	R	hypothetical protein STY3450 [Salmonella enterica subsp. enterica serovar Typhi str. CT18]	sp|P64598|YRAP_ECO57 Uncharacterized protein YraP OS=Escherichia coli O157:H7 GN=yraP PE=4 SV=1	-	-	-	-
gene-STM2354	1563.1	858.087	2268.11	2.64322	1.40229	1.37638e-07	1.80496e-06	gi|1109557564|ref|NC_003197.2|	2464490	2465282	-	789	STM2354	GO:0005524;GO:0005215;GO:0030288;GO:0006865	K10014	proNOG04100	E	histidine transport protein [Salmonella enterica subsp. enterica serovar Typhimurium str. LT2]	sp|P02910|HISJ_SALTY Histidine-binding periplasmic protein OS=Salmonella typhimurium (strain LT2 / SGSC1412 / ATCC 700720) GN=hisJ PE=1 SV=1	GO:0006865//amino acid transport;	GO:0030288//outer membrane-bounded periplasmic space;	GO:0005524//ATP binding;GO:0005215//transporter activity;	ko02010(ABC transporters)
gene-STM1166	156.185	245.596	66.7738	0.271885	-1.87893	1.39629e-07	1.8256e-06	gi|1109557564|ref|NC_003197.2|	1251051	1252267	-	1215	STM1166	GO:0055085;GO:0005886;GO:0016021;GO:0005215	K08162	NOG07840	P	multidrug resistance protein MdtH [Salmonella enterica subsp. enterica serovar Typhimurium str. LT2]	sp|Q8ZQ19|MDTH_SALTY Multidrug resistance protein MdtH OS=Salmonella typhimurium (strain LT2 / SGSC1412 / ATCC 700720) GN=mdtH PE=3 SV=1	GO:0055085//transmembrane transport;	GO:0005886//plasma membrane;GO:0016021//integral component of membrane;	GO:0005215//transporter activity;	-
gene-STM0812	625.616	901.032	350.199	0.388664	-1.3634	1.4064e-07	1.83334e-06	gi|1109557564|ref|NC_003197.2|	877115	878370	-	1242	STM0812	GO:0005886;GO:0032049;GO:0005615;GO:0008808;GO:0032504;GO:0016021	K06131	proNOG04459	I	cardiolipin synthase 2 [Salmonella enterica subsp. enterica serovar Typhimurium str. LT2]	sp|Q8ZQP4|YBHO_SALTY Putative cardiolipin synthase YbhO OS=Salmonella typhimurium (strain LT2 / SGSC1412 / ATCC 700720) GN=ybhO PE=3 SV=1	GO:0032049//cardiolipin biosynthetic process;GO:0032504//multicellular organism reproduction;	GO:0005886//plasma membrane;GO:0005615//extracellular space;GO:0016021//integral component of membrane;	GO:0008808//cardiolipin synthase activity;	ko00564(Glycerophospholipid metabolism)
gene-STM4080	401.225	594.524	207.925	0.349734	-1.51567	1.43413e-07	1.86395e-06	gi|1109557564|ref|NC_003197.2|	4289415	4290186	+	771	STM4080	GO:0016021;GO:0046872;GO:0005886;GO:0044262;GO:0005829;GO:0019323;GO:0009052;GO:0004750	K01783	proNOG51956	G	epimerase [Salmonella enterica subsp. enterica serovar Typhimurium str. LT2]	sp|Q57HD7|LSRE_SALCH Putative epimerase LsrE OS=Salmonella choleraesuis (strain SC-B67) GN=lsrE PE=3 SV=1	GO:0044262//cellular carbohydrate metabolic process;GO:0019323//pentose catabolic process;GO:0009052//pentose-phosphate shunt, non-oxidative branch;	GO:0016021//integral component of membrane;GO:0005886//plasma membrane;GO:0005829//cytosol;	GO:0046872//metal ion binding;GO:0004750//ribulose-phosphate 3-epimerase activity;	ko00710(Carbon fixation in photosynthetic organisms);ko00040(Pentose and glucuronate interconversions);ko00030(Pentose phosphate pathway)
gene-STM2925	107338	61330.2	153346	2.50034	1.32212	1.47235e-07	1.90796e-06	gi|1109557564|ref|NC_003197.2|	3066556	3067808	-	1158	STM2925	GO:0005886;GO:0007049;GO:0051301	K06194	proNOG102985	M	lipoprotein NlpD [Salmonella enterica subsp. enterica serovar Typhimurium str. LT2]	sp|P40827|NLPD_SALTY Murein hydrolase activator NlpD OS=Salmonella typhimurium (strain LT2 / SGSC1412 / ATCC 700720) GN=nlpD PE=3 SV=2	GO:0007049//cell cycle;GO:0051301//cell division;	GO:0005886//plasma membrane;	-	-
gene-STM4305	473.089	693.77	252.408	0.36382	-1.4587	1.58277e-07	2.045e-06	gi|1109557564|ref|NC_003197.2|	4551969	4554325	+	2357	STM4305	GO:0055114;GO:0009055;GO:0009389;GO:0030151;GO:0051539	K07306	proNOG02759	C	anaerobic dimethylsulfoxide reductase subunit A [Salmonella enterica subsp. enterica serovar Typhimurium str. LT2]	sp|P18775|DMSA_ECOLI Dimethyl sulfoxide reductase DmsA OS=Escherichia coli (strain K12) GN=dmsA PE=1 SV=2	GO:0055114//obsolete oxidation-reduction process;	-	GO:0009055//electron transfer activity;GO:0009389//dimethyl sulfoxide reductase activity;GO:0030151//molybdenum ion binding;GO:0051539//4 iron, 4 sulfur cluster binding;	ko00920(Sulfur metabolism)
gene-STM4319	394.69	198.539	590.842	2.97595	1.57335	1.62923e-07	2.09883e-06	gi|1109557564|ref|NC_003197.2|	4563605	4564364	-	759	STM4319	GO:0003993;GO:0030288;GO:0016311	K09474	proNOG27210	I	non-specific acid phosphatase [Salmonella enterica subsp. enterica serovar Typhimurium str. LT2]	sp|P26976|PHON_SALTY Non-specific acid phosphatase OS=Salmonella typhimurium (strain LT2 / SGSC1412 / ATCC 700720) GN=phoN PE=3 SV=1	GO:0016311//dephosphorylation;	GO:0030288//outer membrane-bounded periplasmic space;	GO:0003993//acid phosphatase activity;	ko02020(Two-component system);ko00740(Riboflavin metabolism)
gene-STM1923	3037.53	4308.94	1766.11	0.409871	-1.28676	1.70899e-07	2.19512e-06	gi|1109557564|ref|NC_003197.2|	2020121	2021020	-	894	STM1923	GO:0015031;GO:0008565;GO:0016021;GO:0006935;GO:0015992;GO:0071978;GO:0005886	K02556	proNOG04564	N	flagellar motor protein MotA, partial [Salmonella enterica]	sp|P55891|MOTA_SALTY Motility protein A OS=Salmonella typhimurium (strain LT2 / SGSC1412 / ATCC 700720) GN=motA PE=3 SV=1	GO:0015031//protein transport;GO:0006935//chemotaxis;GO:0071978//bacterial-type flagellum-dependent swarming motility;	GO:0016021//integral component of membrane;GO:0005886//plasma membrane;	GO:0008565//obsolete protein transporter activity;	ko02040(Flagellar assembly);ko02030(Bacterial chemotaxis);ko02020(Two-component system)
gene-STM2261	135.773	260.814	10.7315	0.0411462	-4.6031	1.82649e-07	2.33305e-06	gi|1109557564|ref|NC_003197.2|	2359153	2359660	-	498	STM2261	GO:0009055;GO:0005506	K02572	proNOG43970	C	ferredoxin-type protein [Salmonella enterica subsp. enterica serovar Typhimurium str. LT2]	sp|P0AAL2|NAPF_ECO57 Ferredoxin-type protein NapF OS=Escherichia coli O157:H7 GN=napF PE=3 SV=1	-	-	GO:0009055//electron transfer activity;GO:0005506//iron ion binding;	-
gene-STM2773	216.943	330.948	102.939	0.311042	-1.68482	1.82702e-07	2.33305e-06	gi|1109557564|ref|NC_003197.2|	2916374	2917496	+	1122	STM2773	GO:0016758;GO:0008194;GO:0043231;GO:0016021;GO:0008152	K23725	proNOG75976	GC	glycosyl transferase family protein [Salmonella enterica subsp. enterica serovar Typhimurium str. LT2]	sp|A4F7P3|ERYC3_SACEN Desosaminyl transferase EryCIII OS=Saccharopolyspora erythraea (strain NRRL 23338) GN=eryCIII PE=1 SV=1	GO:0008152//metabolic process;	GO:0043231//intracellular membrane-bounded organelle;GO:0016021//integral component of membrane;	GO:0016758//hexosyltransferase activity;GO:0008194//UDP-glycosyltransferase activity;	-
gene-STM3458	60.8565	16.7912	104.922	6.24864	2.64354	1.83459e-07	2.33591e-06	gi|1109557564|ref|NC_003197.2|	3609023	3609585	-	558	STM3458	GO:0003955;GO:0005737;GO:1901381;GO:0016021;GO:0032414;GO:0005886;GO:0055114	K11748	proNOG10307	R	Glutathione-regulated potassium-efflux system ancillary protein KefG [Salmonella enterica]	sp|B5F8H0|KEFG_SALA4 Glutathione-regulated potassium-efflux system ancillary protein KefG OS=Salmonella agona (strain SL483) GN=kefG PE=3 SV=1	GO:1901381//positive regulation of potassium ion transmembrane transport;GO:0032414//positive regulation of ion transmembrane transporter activity;GO:0055114//obsolete oxidation-reduction process;	GO:0005737//cytoplasm;GO:0016021//integral component of membrane;GO:0005886//plasma membrane;	GO:0003955//NAD(P)H dehydrogenase (quinone) activity;	-
gene-STM0542	659.382	954.404	364.359	0.381766	-1.38924	1.88405e-07	2.39192e-06	gi|1109557564|ref|NC_003197.2|	602705	603588	-	873	STM0542	GO:0005829;GO:0055114;GO:0035999;GO:0006164;GO:0000105;GO:0009396;GO:0004488;GO:0004477;GO:0009086	K01491	proNOG02327	H	bifunctional 5,10-methylene-tetrahydrofolate dehydrogenase/ 5,10-methylene-tetrahydrofolate cyclohydrolase [Salmonella enterica subsp. enterica serovar Typhimurium str. LT2]	sp|B5EYE2|FOLD_SALA4 Bifunctional protein FolD OS=Salmonella agona (strain SL483) GN=folD PE=3 SV=1	GO:0055114//obsolete oxidation-reduction process;GO:0035999//tetrahydrofolate interconversion;GO:0006164//purine nucleotide biosynthetic process;GO:0000105//histidine biosynthetic process;GO:0009396//folic acid-containing compound biosynthetic process;GO:0009086//methionine biosynthetic process;	GO:0005829//cytosol;	GO:0004488//methylenetetrahydrofolate dehydrogenase (NADP+) activity;GO:0004477//methenyltetrahydrofolate cyclohydrolase activity;	ko00720(Carbon fixation pathways in prokaryotes);ko00670(One carbon pool by folate)
gene-STM3548	475.497	701.624	249.37	0.355418	-1.49241	1.91812e-07	2.42814e-06	gi|1109557564|ref|NC_003197.2|	3717605	3718373	+	768	STM3548	GO:0005524;GO:0016887	-	proNOG03712	S	hypothetical protein [Salmonella enterica]	-	-	-	GO:0005524//ATP binding;GO:0016887//ATP hydrolysis activity;	-
gene-STM1382	324.39	159.143	489.636	3.07669	1.62138	1.93055e-07	2.43683e-06	gi|1109557564|ref|NC_003197.2|	1464797	1466030	-	1233	STM1382	GO:0005622;GO:0006014;GO:0006355;GO:0046835;GO:0003677;GO:0003700;GO:0004747	-	COG0524	G	regulatory protein [Salmonella enterica subsp. enterica serovar Typhimurium str. LT2]	sp|P0A9J7|RBSK_ECO57 Ribokinase OS=Escherichia coli O157:H7 GN=rbsK PE=3 SV=1	GO:0006014//D-ribose metabolic process;GO:0006355//regulation of transcription, DNA-templated;GO:0046835//carbohydrate phosphorylation;	GO:0005622//intracellular anatomical structure;	GO:0003677//DNA binding;GO:0003700//DNA-binding transcription factor activity;GO:0004747//ribokinase activity;	-
gene-STM0974	7920.05	14477.5	1362.6	0.0941185	-3.40938	1.96631e-07	2.47484e-06	gi|1109557564|ref|NC_003197.2|	1057441	1058474	-	882	STM0974	GO:0015724;GO:0015513;GO:0015707;GO:0005887;GO:0015499	K06212	proNOG03030	P	formate transporter [Salmonella enterica subsp. enterica serovar Choleraesuis str. SC-B67]	sp|P0AC25|FOCA_ECO57 Probable formate transporter 1 OS=Escherichia coli O157:H7 GN=focA PE=1 SV=1	GO:0015724//formate transport;GO:0015707//nitrite transport;	GO:0005887//integral component of plasma membrane;	GO:0015513//high-affinity secondary active nitrite transmembrane transporter activity;GO:0015499//formate transmembrane transporter activity;	-
gene-STM4509	1720.39	936.33	2504.46	2.67476	1.41941	2.00585e-07	2.51737e-06	gi|1109557564|ref|NC_003197.2|	4763572	4764105	+	534	STM4509	-	K06887	-	-	hypothetical protein [Salmonella enterica subsp. enterica serovar Typhimurium str. D23580]	-	-	-	-	-
gene-STM1544	330.551	86.8509	574.25	6.61191	2.72507	2.04837e-07	2.56339e-06	gi|1109557564|ref|NC_003197.2|	1619776	1621332	-	1557	STM1544	GO:0016021	-	proNOG00411	S	PhoPQ-regulated protein [Salmonella enterica subsp. enterica serovar Typhimurium str. LT2]	sp|Q5XM24|APRA_DICDI Autocrine proliferation repressor protein A OS=Dictyostelium discoideum GN=aprA PE=1 SV=1	-	GO:0016021//integral component of membrane;	-	-
gene-STM1864	99.3164	36.3052	162.328	4.47119	2.16066	2.06656e-07	2.57879e-06	gi|1109557564|ref|NC_003197.2|	1960712	1961333	+	621	STM1864	GO:0016021;GO:0015035;GO:0055114;GO:0005886	-	proNOG55614	O	putative inner membrane protein [Salmonella enterica]	-	GO:0055114//obsolete oxidation-reduction process;	GO:0016021//integral component of membrane;GO:0005886//plasma membrane;	GO:0015035//protein-disulfide reductase activity;	-
gene-STM1122	168.623	260.293	76.9529	0.295639	-1.75809	2.09705e-07	2.60939e-06	gi|1109557564|ref|NC_003197.2|	1206483	1207134	+	645	STM1122	GO:0016021;GO:0003677;GO:0022891;GO:0055085;GO:0045892	K09017	proNOG24599	K	transcriptional regulator [Salmonella enterica subsp. enterica serovar Typhimurium str. 798]	sp|P0ACU3|RUTR_ECOL6 HTH-type transcriptional regulator RutR OS=Escherichia coli O6:H1 (strain CFT073 / ATCC 700928 / UPEC) GN=rutR PE=3 SV=1	GO:0055085//transmembrane transport;GO:0045892//negative regulation of transcription, DNA-templated;	GO:0016021//integral component of membrane;	GO:0003677//DNA binding;	-
gene-STM3650	2194.05	3122.06	1266.05	0.405517	-1.30217	2.10694e-07	2.61428e-06	gi|1109557564|ref|NC_003197.2|	3836830	3837376	+	546	STM3650	-	-	proNOG37885	S	hypothetical protein STM3650 [Salmonella enterica subsp. enterica serovar Typhimurium str. LT2]	-	-	-	-	-
gene-STM3811	247.02	375.296	118.745	0.316403	-1.66016	2.16462e-07	2.67825e-06	gi|1109557564|ref|NC_003197.2|	4010985	4012222	-	1233	STM3811	-	-	proNOG08891	S	ATP/GTP-binding protein [Salmonella enterica subsp. enterica serovar Typhimurium str. 798]	sp|P31455|YIDR_ECOLI Uncharacterized protein YidR OS=Escherichia coli (strain K12) GN=yidR PE=4 SV=4	-	-	-	-
gene-STM2046	41.777	75.179	8.375	0.111401	-3.16617	2.18843e-07	2.70009e-06	gi|1109557564|ref|NC_003197.2|	2123320	2123802	+	483	STM2046	GO:0016021	-	-	-	microcompartments protein [Salmonella enterica]	sp|Q03511|CCMK_SYNE7 Carbon dioxide-concentrating mechanism protein CcmK OS=Synechococcus elongatus (strain PCC 7942) GN=ccmK PE=3 SV=1	-	GO:0016021//integral component of membrane;	-	-
gene-STM1094	1861.22	1049.84	2672.59	2.5457	1.34806	2.2056e-07	2.71363e-06	gi|1109557564|ref|NC_003197.2|	1180626	1182100	-	1475	STM1094	GO:0016021;GO:0006508;GO:0006887;GO:0016805	-	proNOG12730	E	peptidase family C69 [Salmonella enterica subsp. enterica serovar Heidelberg str. SL476]	sp|O85304|PEPD_SALDU Probable dipeptidase OS=Salmonella dublin GN=pipD PE=3 SV=1	GO:0006508//proteolysis;GO:0006887//exocytosis;	GO:0016021//integral component of membrane;	GO:0016805//dipeptidase activity;	-
gene-STM0080	2336.97	1301.31	3372.64	2.59173	1.37392	2.22531e-07	2.73021e-06	gi|1109557564|ref|NC_003197.2|	93601	93837	+	237	STM0080	GO:0016021	-	proNOG56853	S	outer membrane lipoprotein [Salmonella enterica subsp. enterica serovar Paratyphi C strain RKS4594]	sp|P65293|YGDI_ECOL6 Uncharacterized lipoprotein YgdI OS=Escherichia coli O6:H1 (strain CFT073 / ATCC 700928 / UPEC) GN=ygdI PE=4 SV=1	-	GO:0016021//integral component of membrane;	-	-
gene-STM2541	679.474	201.662	1157.29	5.73874	2.52073	2.26019e-07	2.76526e-06	gi|1109557564|ref|NC_003197.2|	2680771	2681105	-	330	STM2541	GO:0005759;GO:0005829;GO:0097428;GO:0016226;GO:0016021;GO:0008198;GO:0051537;GO:0005198;GO:0051539	K13628	proNOG41960	S	iron-sulfur cluster assembly protein [Salmonella enterica subsp. enterica serovar Typhi str. CT18]	sp|B5F1B8|ISCA_SALA4 Iron-binding protein IscA OS=Salmonella agona (strain SL483) GN=iscA PE=3 SV=1	GO:0097428//protein maturation by iron-sulfur cluster transfer;GO:0016226//iron-sulfur cluster assembly;	GO:0005759//mitochondrial matrix;GO:0005829//cytosol;GO:0016021//integral component of membrane;	GO:0008198//ferrous iron binding;GO:0051537//2 iron, 2 sulfur cluster binding;GO:0005198//structural molecule activity;GO:0051539//4 iron, 4 sulfur cluster binding;	-
gene-STM3377	750.909	405.665	1096.15	2.70212	1.43409	2.2831e-07	2.78551e-06	gi|1109557564|ref|NC_003197.2|	3548092	3549109	+	1011	STM3377	GO:0055114;GO:0016672;GO:0042128;GO:0043546;GO:0042597;GO:0016021;GO:0046872;GO:0030091	K07147	proNOG00930	R	putative sulfite oxidase subunit YedY [Salmonella enterica subsp. enterica serovar Typhimurium str. ST4/74]	sp|B4TJV1|YEDY_SALHS Sulfoxide reductase catalytic subunit YedY OS=Salmonella heidelberg (strain SL476) GN=yedY PE=3 SV=1	GO:0055114//obsolete oxidation-reduction process;GO:0042128//nitrate assimilation;GO:0030091//protein repair;	GO:0042597//periplasmic space;GO:0016021//integral component of membrane;	GO:0016672//oxidoreductase activity, acting on a sulfur group of donors, quinone or similar compound as acceptor;GO:0043546//molybdopterin cofactor binding;GO:0046872//metal ion binding;	-
gene-STM4316	824.475	447	1201.95	2.68892	1.42703	2.29556e-07	2.79293e-06	gi|1109557564|ref|NC_003197.2|	4562038	4562259	-	222	STM4316	-	-	-	-	hypothetical protein STM4316 [Salmonella enterica subsp. enterica serovar Typhimurium str. LT2]	-	-	-	-	-
gene-STM0209	1854.32	2639.01	1069.63	0.405315	-1.30288	2.31528e-07	2.80912e-06	gi|1109557564|ref|NC_003197.2|	244493	245920	+	1428	STM0209	GO:0005886;GO:0009266;GO:0006979;GO:0006457;GO:0004252;GO:0006515;GO:0030288;GO:0042802	K04771	proNOG00415	O	serine endoprotease [Salmonella enterica subsp. enterica serovar Newport str. SL254]	sp|P26982|DEGP_SALTY Periplasmic serine endoprotease DegP OS=Salmonella typhimurium (strain LT2 / SGSC1412 / ATCC 700720) GN=degP PE=3 SV=1	GO:0009266//response to temperature stimulus;GO:0006979//response to oxidative stress;GO:0006457//protein folding;GO:0006515//protein quality control for misfolded or incompletely synthesized proteins;	GO:0005886//plasma membrane;GO:0030288//outer membrane-bounded periplasmic space;	GO:0004252//serine-type endopeptidase activity;GO:0042802//identical protein binding;	ko02020(Two-component system);ko01503(Cationic antimicrobial peptide (CAMP) resistance)
gene-STM4549	556.714	292.851	820.577	2.80202	1.48647	2.43666e-07	2.94175e-06	gi|1109557564|ref|NC_003197.2|	4807546	4808012	-	465	STM4549	GO:0004812;GO:0006450;GO:0002161	-	proNOG34491	S	hypothetical protein STM4549 [Salmonella enterica subsp. enterica serovar Typhimurium str. LT2]	sp|P71000|YWHH_BACSU Uncharacterized protein YwhH OS=Bacillus subtilis (strain 168) GN=ywhH PE=4 SV=1	GO:0006450//regulation of translational fidelity;	-	GO:0004812//aminoacyl-tRNA ligase activity;GO:0002161//aminoacyl-tRNA editing activity;	-
gene-STM3209	276.917	457.638	96.1955	0.2102	-2.25016	2.43803e-07	2.94175e-06	gi|1109557564|ref|NC_003197.2|	3373960	3374277	+	240	STM3209	GO:0006412;GO:0003735;GO:0016787;GO:0022627	K02970	proNOG52400;COG0828	J	30S ribosomal protein S21 [Escherichia coli O157:H7 str. EDL933]	sp|A8APV6|RS21_CITK8 30S ribosomal protein S21 OS=Citrobacter koseri (strain ATCC BAA-895 / CDC 4225-83 / SGSC4696) GN=rpsU PE=3 SV=1	GO:0006412//translation;	GO:0022627//cytosolic small ribosomal subunit;	GO:0003735//structural constituent of ribosome;GO:0016787//hydrolase activity;	ko03010(Ribosome)
gene-STM1955	2698.35	1548.18	3848.52	2.48583	1.31373	2.47516e-07	2.97836e-06	gi|1109557564|ref|NC_003197.2|	2044134	2044696	-	558	STM1955	GO:0015074;GO:0003677	K02425	proNOG16544	K	flagella biosynthesis protein FliZ [Salmonella enterica subsp. enterica serovar Typhi str. CT18]	sp|P0A211|FLIZ_SALTI Protein FliZ OS=Salmonella typhi GN=fliZ PE=4 SV=1	GO:0015074//DNA integration;	-	GO:0003677//DNA binding;	ko02040(Flagellar assembly);ko02026(Biofilm formation - Escherichia coli)
gene-STM4405	4369.19	1617.65	7120.73	4.40191	2.13813	2.53849e-07	3.04619e-06	gi|1109557564|ref|NC_003197.2|	4642516	4643084	-	564	STM4405	-	K07109	proNOG37360	S	hypothetical protein [Salmonella enterica]	sp|P39187|YTFJ_ECOLI Uncharacterized protein YtfJ OS=Escherichia coli (strain K12) GN=ytfJ PE=1 SV=1	-	-	-	-
gene-STM1022	39.3687	8.44855	70.2888	8.31963	3.05652	2.75207e-07	3.29347e-06	gi|1109557564|ref|NC_003197.2|	1111498	1112309	+	804	STM1022	GO:0003677;GO:0006574;GO:0051082;GO:0003860;GO:0006355;GO:0031072;GO:0005739	-	proNOG17170	S	molecular chaperone [Phage Gifsy-2]	sp|P76161|REQ2_ECOLI Antitermination protein Q homolog from lambdoid prophage Qin OS=Escherichia coli (strain K12) GN=quuQ PE=3 SV=2	GO:0006574//valine catabolic process;GO:0006355//regulation of transcription, DNA-templated;	GO:0005739//mitochondrion;	GO:0003677//DNA binding;GO:0051082//unfolded protein binding;GO:0003860//3-hydroxyisobutyryl-CoA hydrolase activity;GO:0031072//heat shock protein binding;	-
gene-STM0935	3075.14	4327.15	1823.13	0.421323	-1.247	2.77908e-07	3.31673e-06	gi|1109557564|ref|NC_003197.2|	1010110	1011844	-	1725	STM0935	GO:0052737;GO:0000287;GO:0030976;GO:0055114	K00156	proNOG02821	C	pyruvate dehydrogenase [Salmonella enterica subsp. enterica serovar Typhimurium str. LT2]	sp|P07003|POXB_ECOLI Pyruvate dehydrogenase [ubiquinone] OS=Escherichia coli (strain K12) GN=poxB PE=1 SV=1	GO:0055114//obsolete oxidation-reduction process;	-	GO:0052737//pyruvate dehydrogenase (quinone) activity;GO:0000287//magnesium ion binding;GO:0030976//thiamine pyrophosphate binding;	ko00620(Pyruvate metabolism)
gene-STM1974	176.354	270.64	82.0676	0.303235	-1.72149	2.84866e-07	3.39052e-06	gi|1109557564|ref|NC_003197.2|	2061726	2062955	+	1218	STM1974	GO:0044780;GO:0009424;GO:0005730;GO:0005515;GO:0042273	K02414	COG3144	N	flagellar hook-length control protein [Salmonella enterica subsp. enterica serovar Typhimurium str. LT2]	sp|P26416|FLIK_SALTY Flagellar hook-length control protein OS=Salmonella typhimurium (strain LT2 / SGSC1412 / ATCC 700720) GN=fliK PE=1 SV=2	GO:0044780//bacterial-type flagellum assembly;GO:0042273//ribosomal large subunit biogenesis;	GO:0009424//bacterial-type flagellum hook;GO:0005730//nucleolus;	GO:0005515//protein binding;	ko02040(Flagellar assembly)
gene-STM0603	472.586	686.336	258.835	0.377125	-1.40688	2.90181e-07	3.44442e-06	gi|1109557564|ref|NC_003197.2|	664876	666054	+	1167	STM0603	GO:0030170;GO:0004069;GO:0009058;GO:0080130	K14287	proNOG01017	E	putative aminotransferase [Salmonella enterica subsp. enterica serovar Paratyphi B str. SPB7]	sp|P77806|YBDL_ECOLI Methionine aminotransferase OS=Escherichia coli (strain K12) GN=ybdL PE=1 SV=1	GO:0009058//biosynthetic process;	-	GO:0030170//pyridoxal phosphate binding;GO:0004069//L-aspartate:2-oxoglutarate aminotransferase activity;GO:0080130//L-phenylalanine:2-oxoglutarate aminotransferase activity;	-
gene-STM3119	1151.15	1798.07	504.237	0.280432	-1.83427	2.91852e-07	3.4549e-06	gi|1109557564|ref|NC_003197.2|	3278182	3278716	-	534	STM3119	-	K18290	proNOG07507	I	monoamine oxidase [Salmonella enterica subsp. enterica serovar Typhimurium str. LT2]	-	-	-	-	ko00660(C5-Branched dibasic acid metabolism)
gene-STM0997	531.346	282.329	780.362	2.76401	1.46676	2.97021e-07	3.5066e-06	gi|1109557564|ref|NC_003197.2|	1087690	1088347	+	654	STM0997	GO:0008146;GO:0016787;GO:0016021	K01069	proNOG02815	R	metallo-beta-lactamase [Salmonella enterica subsp. enterica serovar Typhimurium str. LT2]	sp|P75849|YCBL_ECOLI Uncharacterized protein YcbL OS=Escherichia coli (strain K12) GN=ycbL PE=3 SV=1	-	GO:0016021//integral component of membrane;	GO:0008146//sulfotransferase activity;GO:0016787//hydrolase activity;	ko00620(Pyruvate metabolism)
gene-STM3341	470.036	689.882	250.19	0.362657	-1.46332	3.00925e-07	3.54315e-06	gi|1109557564|ref|NC_003197.2|	3510054	3510569	-	507	STM3341	GO:0072600;GO:0020002;GO:0016021;GO:0005576;GO:0006508;GO:0008233;GO:0009405	K03600	proNOG51980	R	ClpXP protease specificity-enhancing factor [Salmonella enterica subsp. enterica serovar Typhi str. CT18]	sp|P0AFZ4|SSPB_ECO57 Stringent starvation protein B OS=Escherichia coli O157:H7 GN=sspB PE=1 SV=1	GO:0006508//proteolysis;GO:0009405//obsolete pathogenesis;	GO:0020002//host cell plasma membrane;GO:0016021//integral component of membrane;GO:0005576//extracellular region;	GO:0008233//peptidase activity;	-
gene-STM1171	1813.79	1016.38	2611.2	2.56911	1.36127	3.06098e-07	3.59439e-06	gi|1109557564|ref|NC_003197.2|	1256609	1257031	-	423	STM1171	GO:0005634;GO:0005737;GO:0009378;GO:0005524;GO:0043140;GO:0005694;GO:0032508;GO:0044780;GO:0000724;GO:0003677	K02399	proNOG52152	N	flagellar synthesis protein FlgN [Salmonella enterica subsp. enterica serovar Typhi str. CT18]	sp|P0A1J8|FLGN_SALTI Flagella synthesis protein FlgN OS=Salmonella typhi GN=flgN PE=3 SV=1	GO:0032508//DNA duplex unwinding;GO:0044780//bacterial-type flagellum assembly;GO:0000724//double-strand break repair via homologous recombination;	GO:0005634//nucleus;GO:0005737//cytoplasm;GO:0005694//chromosome;	GO:0009378//four-way junction helicase activity;GO:0005524//ATP binding;GO:0003677//DNA binding;	ko02040(Flagellar assembly)
gene-STM0572	211.514	324.924	98.1033	0.301926	-1.72773	3.0735e-07	3.59944e-06	gi|1109557564|ref|NC_003197.2|	632190	633188	-	993	STM0572	GO:0006002;GO:0016853;GO:0005975;GO:0030246;GO:0006047;GO:0004360	K10708	proNOG54790	E	hypothetical protein STM474_0592 [Salmonella enterica subsp. enterica serovar Typhimurium str. ST4/74]	sp|O32157|FRLB_BACSU Fructosamine deglycase FrlB OS=Bacillus subtilis (strain 168) GN=frlB PE=1 SV=1	GO:0006002//fructose 6-phosphate metabolic process;GO:0005975//carbohydrate metabolic process;GO:0006047//UDP-N-acetylglucosamine metabolic process;	-	GO:0016853//isomerase activity;GO:0030246//carbohydrate binding;GO:0004360//glutamine-fructose-6-phosphate transaminase (isomerizing) activity;	-
gene-STM0972	21228.6	11022.3	31435	2.85196	1.51195	3.08268e-07	3.60057e-06	gi|1109557564|ref|NC_003197.2|	1054059	1055023	+	965	STM0972	GO:0009405;GO:0030254;GO:0005576;GO:0016020;GO:0020002	K23936	proNOG49569	M	SopD-like protein [Salmonella enterica subsp. enterica serovar Typhimurium str. LT2]	sp|Q8ZQC8|SOPD2_SALTY Secreted effector protein sopD2 OS=Salmonella typhimurium (strain LT2 / SGSC1412 / ATCC 700720) GN=sopD2 PE=1 SV=1	GO:0009405//obsolete pathogenesis;GO:0030254//protein secretion by the type III secretion system;	GO:0005576//extracellular region;GO:0016020//membrane;GO:0020002//host cell plasma membrane;	-	ko05132(Salmonella infection)
gene-STM1857	249.747	115.591	383.904	3.32124	1.73172	3.13773e-07	3.64562e-06	gi|1109557564|ref|NC_003197.2|	1955004	1955423	-	420	STM1857	GO:0008080	-	proNOG62915	R	putative acetyltransferase [Salmonella enterica]	sp|P19997|BLS_STRSJ Blasticidin-S acetyltransferase OS=Streptoverticillium sp. (strain JCM4673) GN=bls PE=4 SV=1	-	-	GO:0008080//N-acetyltransferase activity;	-
gene-STM0309	1199.97	640.183	1759.75	2.74883	1.45882	3.13931e-07	3.64562e-06	gi|1109557564|ref|NC_003197.2|	352598	355058	-	2451	STM0309	GO:0004085;GO:0050660;GO:0016021;GO:0000062;GO:0009055;GO:0033539;GO:0005886;GO:0003995;GO:0055088	K06445	proNOG03042	I	acyl-CoA dehydrogenase [Salmonella enterica subsp. enterica serovar Typhimurium str. LT2]	sp|Q8ZRJ7|FADE_SALTY Acyl-coenzyme A dehydrogenase OS=Salmonella typhimurium (strain LT2 / SGSC1412 / ATCC 700720) GN=fadE PE=2 SV=1	GO:0033539//fatty acid beta-oxidation using acyl-CoA dehydrogenase;GO:0055088//lipid homeostasis;	GO:0016021//integral component of membrane;GO:0005886//plasma membrane;	GO:0004085//butyryl-CoA dehydrogenase activity;GO:0050660//flavin adenine dinucleotide binding;GO:0000062//fatty-acyl-CoA binding;GO:0009055//electron transfer activity;GO:0003995//acyl-CoA dehydrogenase activity;	ko00071(Fatty acid degradation)
gene-STM4233	1736.04	581.309	2890.77	4.97287	2.31408	3.14622e-07	3.64562e-06	gi|1109557564|ref|NC_003197.2|	4454700	4455211	+	504	STM4233	GO:0006744;GO:0008813;GO:0005737;GO:0016021;GO:0042866	K03181	proNOG65211	H	chorismate pyruvate lyase [Salmonella enterica subsp. enterica serovar Typhimurium str. LT2]	sp|B5QZ58|UBIC_SALEP Chorismate--pyruvate lyase OS=Salmonella enteritidis PT4 (strain P125109) GN=ubiC PE=3 SV=1	GO:0006744//ubiquinone biosynthetic process;GO:0042866//pyruvate biosynthetic process;	GO:0005737//cytoplasm;GO:0016021//integral component of membrane;	GO:0008813//chorismate lyase activity;	ko00130(Ubiquinone and other terpenoid-quinone biosynthesis)
gene-STM3497	172.544	267.119	77.9677	0.291883	-1.77654	3.21804e-07	3.71901e-06	gi|1109557564|ref|NC_003197.2|	3653060	3653472	+	408	STM3497	GO:0043023;GO:0016021;GO:0019239;GO:0000455;GO:0005829;GO:0003677;GO:0003727;GO:0034605;GO:0009982	K04762	proNOG52616	J	ribosome-associated heat shock protein Hsp15 [Salmonella enterica subsp. enterica serovar Typhimurium str. LT2]	sp|P0ACH0|HSLR_ECO57 Heat shock protein 15 OS=Escherichia coli O157:H7 GN=hslR PE=3 SV=1	GO:0000455//enzyme-directed rRNA pseudouridine synthesis;GO:0034605//cellular response to heat;	GO:0016021//integral component of membrane;GO:0005829//cytosol;	GO:0043023//ribosomal large subunit binding;GO:0019239//deaminase activity;GO:0003677//DNA binding;GO:0003727//single-stranded RNA binding;GO:0009982//pseudouridine synthase activity;	-
gene-STM3314	243.009	365.674	120.345	0.329104	-1.60338	3.26707e-07	3.76573e-06	gi|1109557564|ref|NC_003197.2|	3479967	3480955	+	984	STM3314	GO:0008273;GO:0030955;GO:0005262;GO:0031402;GO:0035725;GO:0070588;GO:0005887;GO:0005509;GO:0006874	K07301	proNOG00654	P	calcium/sodium:proton antiporter [Salmonella enterica subsp. enterica serovar Typhimurium str. LT2]	sp|P45394|YRBG_ECOLI Inner membrane protein YrbG OS=Escherichia coli (strain K12) GN=yrbG PE=1 SV=1	GO:0035725//sodium ion transmembrane transport;GO:0070588//calcium ion transmembrane transport;GO:0006874//cellular calcium ion homeostasis;	GO:0005887//integral component of plasma membrane;	GO:0008273//calcium, potassium:sodium antiporter activity;GO:0030955//potassium ion binding;GO:0005262//calcium channel activity;GO:0031402//sodium ion binding;GO:0005509//calcium ion binding;	-
gene-STM4042A	102.065	169.924	34.2065	0.201304	-2.31255	3.35229e-07	3.85381e-06	gi|1109557564|ref|NC_003197.2|	4252854	4253420	+	567	STM4042A	GO:0016021;GO:0043565	-	proNOG16162	K	hypothetical protein SC3932 [Salmonella enterica subsp. enterica serovar Choleraesuis str. SC-B67]	sp|P77626|YDCN_ECOLI Uncharacterized HTH-type transcriptional regulator YdcN OS=Escherichia coli (strain K12) GN=ydcN PE=4 SV=1	-	GO:0016021//integral component of membrane;	GO:0043565//sequence-specific DNA binding;	-
gene-STM2058	153.63	257.735	49.5252	0.192156	-2.37965	3.39714e-07	3.89515e-06	gi|1109557564|ref|NC_003197.2|	2132709	2133611	+	903	STM2058	GO:0009236;GO:0016310;GO:0005524;GO:0016301	K16651	proNOG09148	Q	propanediol utilization protein [Salmonella enterica subsp. enterica serovar Typhimurium str. LT2]	sp|Q9XDM4|PDUX_SALTY L-threonine kinase OS=Salmonella typhimurium (strain LT2 / SGSC1412 / ATCC 700720) GN=pduX PE=1 SV=1	GO:0009236//cobalamin biosynthetic process;GO:0016310//phosphorylation;	-	GO:0005524//ATP binding;GO:0016301//kinase activity;	ko00860(Porphyrin metabolism)
gene-STM2316	141.964	222.858	61.071	0.274035	-1.86757	3.61528e-07	4.13445e-06	gi|1109557564|ref|NC_003197.2|	2424353	2425638	-	1284	STM2316	GO:0008137;GO:0005886;GO:0048038;GO:0042773;GO:0016021;GO:0006810	K00343	proNOG03143	C	NADH dehydrogenase I chain N [Salmonella enterica subsp. enterica serovar Typhimurium str. LT2]	sp|B5EZJ7|NUON_SALA4 NADH-quinone oxidoreductase subunit N OS=Salmonella agona (strain SL483) GN=nuoN PE=3 SV=1	GO:0042773//ATP synthesis coupled electron transport;GO:0006810//transport;	GO:0005886//plasma membrane;GO:0016021//integral component of membrane;	GO:0008137//NADH dehydrogenase (ubiquinone) activity;GO:0048038//quinone binding;	ko00190(Oxidative phosphorylation)
gene-STM1768	1291.77	1834.54	748.99	0.408271	-1.2924	3.69299e-07	4.21232e-06	gi|1109557564|ref|NC_003197.2|	1866716	1868153	-	1431	STM1768	GO:0003677;GO:0030260;GO:0009279;GO:0009405	-	-	-	hypothetical protein SeHA_C1963 [Salmonella enterica subsp. enterica serovar Heidelberg str. SL476]	sp|P39165|YCHO_ECOLI Uncharacterized protein YchO OS=Escherichia coli (strain K12) GN=ychO PE=3 SV=3	GO:0009405//obsolete pathogenesis;	GO:0009279//cell outer membrane;	GO:0003677//DNA binding;	-
gene-STM4350	644.9	318.785	971.015	3.04599	1.60691	3.75412e-07	4.27093e-06	gi|1109557564|ref|NC_003197.2|	4594801	4595358	+	552	STM4350	GO:0003676;GO:0000175;GO:0090503;GO:0005737	K13288	proNOG24875	A	oligoribonuclease [Salmonella enterica subsp. enterica serovar Paratyphi C strain RKS4594]	sp|Q57GM7|ORN_SALCH Oligoribonuclease OS=Salmonella choleraesuis (strain SC-B67) GN=orn PE=3 SV=3	GO:0090503//RNA phosphodiester bond hydrolysis, exonucleolytic;	GO:0005737//cytoplasm;	GO:0003676//nucleic acid binding;GO:0000175//3'-5'-exoribonuclease activity;	ko03008(Ribosome biogenesis in eukaryotes)
gene-STM2742	1086.34	591.484	1581.2	2.67327	1.41861	3.82136e-07	4.33616e-06	gi|1109557564|ref|NC_003197.2|	2880448	2881641	+	1194	STM2742	GO:0016021	-	proNOG27827	S	hypothetical protein STM2742 [Salmonella enterica subsp. enterica serovar Typhimurium str. LT2]	-	-	GO:0016021//integral component of membrane;	-	-
gene-STM1179	112.141	180.198	44.0843	0.244643	-2.03125	3.87951e-07	4.39077e-06	gi|1109557564|ref|NC_003197.2|	1261788	1262581	+	789	STM1179	GO:0071978;GO:0009426;GO:0009424	K02392	proNOG01008	N	flagellar basal body rod protein FlgG [Salmonella enterica subsp. enterica serovar Typhi str. CT18]	sp|P0A1J4|FLGG_SALTI Flagellar basal-body rod protein FlgG OS=Salmonella typhi GN=flgG PE=3 SV=1	GO:0071978//bacterial-type flagellum-dependent swarming motility;	GO:0009426//bacterial-type flagellum basal body, distal rod;GO:0009424//bacterial-type flagellum hook;	-	ko02040(Flagellar assembly)
gene-STM3190	286.308	437.591	135.025	0.308564	-1.69636	3.92842e-07	4.43466e-06	gi|1109557564|ref|NC_003197.2|	3353081	3353866	+	780	STM3190	GO:0005886;GO:0016021;GO:0071577;GO:0005385	K07238	proNOG06234	P	zinc transporter ZupT [Salmonella enterica subsp. enterica serovar Typhi str. CT18]	sp|B5F683|ZUPT_SALA4 Zinc transporter ZupT OS=Salmonella agona (strain SL483) GN=zupT PE=3 SV=1	GO:0071577//zinc ion transmembrane transport;	GO:0005886//plasma membrane;GO:0016021//integral component of membrane;	GO:0005385//zinc ion transmembrane transporter activity;	-
gene-STM2019	194.492	296.967	92.0168	0.309856	-1.69033	4.52166e-07	5.09123e-06	gi|1109557564|ref|NC_003197.2|	2099679	2101205	-	1521	STM2019	GO:0015889;GO:0009236;GO:0015420;GO:0006541;GO:0016874;GO:0035461	K02232	proNOG00835	H	cobyric acid synthase [Salmonella enterica subsp. enterica serovar Typhimurium str. ST4/74]	sp|Q05597|CBIP_SALTY Cobyric acid synthase OS=Salmonella typhimurium (strain LT2 / SGSC1412 / ATCC 700720) GN=cbiP PE=3 SV=1	GO:0015889//cobalamin transport;GO:0009236//cobalamin biosynthetic process;GO:0006541//glutamine metabolic process;GO:0035461//vitamin transmembrane transport;	-	GO:0015420//ABC-type vitamin B12 transporter activity;GO:0016874//ligase activity;	ko00860(Porphyrin metabolism)
gene-STM3029	40.0281	9.06435	70.9918	7.83199	2.96938	4.54483e-07	5.10419e-06	gi|1109557564|ref|NC_003197.2|	3191126	3191849	-	717	STM3029	GO:0003682;GO:0009289;GO:0007155;GO:0007076;GO:0042393;GO:0000799;GO:0016021;GO:0010032;GO:0000779;GO:0051304	-	-	-	fimbrial-like protein [Salmonella enterica subsp. enterica serovar Choleraesuis str. SC-B67]	sp|P55223|FIM11_SALTM Fimbrial subunit type 1 OS=Salmonella typhimurium PE=3 SV=1	GO:0007155//cell adhesion;GO:0007076//mitotic chromosome condensation;GO:0010032//meiotic chromosome condensation;GO:0051304//chromosome separation;	GO:0009289//pilus;GO:0016021//integral component of membrane;GO:0000779//condensed chromosome, centromeric region;	GO:0003682//chromatin binding;GO:0042393//histone binding;	-
gene-STM1892	182.368	300.061	64.6755	0.215541	-2.21396	4.7851e-07	5.36029e-06	gi|1109557564|ref|NC_003197.2|	1987384	1988190	+	807	STM1892	GO:0043190;GO:0071577;GO:0015633;GO:0016887;GO:0005524	K09817	-	-	high-affinity zinc uptake system ATP-binding protein [Salmonella enterica subsp. enterica serovar Typhimurium str. D23580]	sp|Q8ZNV7|ZNUC_SALTY Zinc import ATP-binding protein ZnuC OS=Salmonella typhimurium (strain LT2 / SGSC1412 / ATCC 700720) GN=znuC PE=2 SV=2	GO:0071577//zinc ion transmembrane transport;	GO:0043190//ATP-binding cassette (ABC) transporter complex;	GO:0015633//ABC-type zinc transporter activity;GO:0016887//ATP hydrolysis activity;GO:0005524//ATP binding;	ko02010(ABC transporters)
gene-STM3146	102.294	174.187	30.401	0.174531	-2.51845	5.13839e-07	5.74136e-06	gi|1109557564|ref|NC_003197.2|	3308300	3308805	-	501	STM3146	GO:0006464;GO:0043085;GO:0008047;GO:0046872;GO:0004175;GO:0016485	K03605	proNOG37256	O	hydrogenase 2 maturation endopeptidase [Salmonella enterica subsp. enterica serovar Typhimurium str. LT2]	sp|P37182|HYBD_ECOLI Hydrogenase 2 maturation protease OS=Escherichia coli (strain K12) GN=hybD PE=1 SV=2	GO:0006464//cellular protein modification process;GO:0043085//positive regulation of catalytic activity;GO:0016485//protein processing;	-	GO:0008047//enzyme activator activity;GO:0046872//metal ion binding;GO:0004175//endopeptidase activity;	-
gene-STM2748	289.339	141.9	436.779	3.07808	1.62203	5.35702e-07	5.95854e-06	gi|1109557564|ref|NC_003197.2|	2888377	2888738	-	362	STM2748	GO:0043565	-	proNOG66750	K	transcriptional regulator [Salmonella enterica subsp. enterica serovar Typhimurium str. LT2]	-	-	-	GO:0043565//sequence-specific DNA binding;	-
gene-STM3408	1684.24	2355.46	1013.02	0.430071	-1.21735	5.35997e-07	5.95854e-06	gi|1109557564|ref|NC_003197.2|	3578467	3579756	+	1290	STM3408	GO:0003723;GO:0005737;GO:0006355;GO:0031167;GO:0016434	K03500	proNOG00446	J	16S rRNA methyltransferase B [Salmonella enterica subsp. enterica serovar Typhimurium str. LT2]	sp|Q8ZLM5|RSMB_SALTY Ribosomal RNA small subunit methyltransferase B OS=Salmonella typhimurium (strain LT2 / SGSC1412 / ATCC 700720) GN=rsmB PE=3 SV=1	GO:0006355//regulation of transcription, DNA-templated;GO:0031167//rRNA methylation;	GO:0005737//cytoplasm;	GO:0003723//RNA binding;GO:0016434//rRNA (cytosine) methyltransferase activity;	-
gene-STM2983	7144.46	2729.95	11559	4.23412	2.08206	5.48191e-07	6.07868e-06	gi|1109557564|ref|NC_003197.2|	3135542	3135781	-	234	STM2983	-	-	proNOG53523	S	hypothetical protein SPAB_03713 [Salmonella enterica subsp. enterica serovar Paratyphi B str. SPB7]	sp|P65293|YGDI_ECOL6 Uncharacterized lipoprotein YgdI OS=Escherichia coli O6:H1 (strain CFT073 / ATCC 700928 / UPEC) GN=ygdI PE=4 SV=1	-	-	-	-
gene-STM1827	565.565	812.555	318.575	0.392065	-1.35083	5.55678e-07	6.14614e-06	gi|1109557564|ref|NC_003197.2|	1924773	1926476	+	1704	STM1827	GO:0016021	K21090	-	-	EAL domain-containing protein [Salmonella enterica]	sp|P76261|ADRB_ECOLI Putative cyclic-di-GMP phosphodiesterase AdrB OS=Escherichia coli (strain K12) GN=adrB PE=2 SV=2	-	GO:0016021//integral component of membrane;	-	ko02026(Biofilm formation - Escherichia coli)
gene-STM3206	193.195	89.4387	296.951	3.32017	1.73126	6.19556e-07	6.8354e-06	gi|1109557564|ref|NC_003197.2|	3371493	3371861	-	369	STM3206	GO:0046656;GO:0046654;GO:0004150	K01633	proNOG53326	H	bifunctional dihydroneopterin aldolase/dihydroneopterin triphosphate 2&apos;-epimerase [Salmonella enterica subsp. enterica serovar Paratyphi B str. SPB7]	sp|P0AC17|FOLB_ECOL6 Dihydroneopterin aldolase OS=Escherichia coli O6:H1 (strain CFT073 / ATCC 700928 / UPEC) GN=folB PE=3 SV=1	GO:0046656//folic acid biosynthetic process;GO:0046654//tetrahydrofolate biosynthetic process;	-	GO:0004150//dihydroneopterin aldolase activity;	ko00790(Folate biosynthesis)
gene-STM0047	328.888	487.673	170.103	0.348805	-1.51951	6.21869e-07	6.84368e-06	gi|1109557564|ref|NC_003197.2|	56689	57189	+	501	STM0047	GO:0004190;GO:0016021;GO:0005886;GO:0006508	K03101	proNOG45829	MU	lipoprotein signal peptidase [Salmonella enterica subsp. enterica serovar Typhimurium str. LT2]	sp|Q57TL4|LSPA_SALCH Lipoprotein signal peptidase OS=Salmonella choleraesuis (strain SC-B67) GN=lspA PE=3 SV=1	GO:0006508//proteolysis;	GO:0016021//integral component of membrane;GO:0005886//plasma membrane;	GO:0004190//aspartic-type endopeptidase activity;	ko03060(Protein export)
gene-STM0461	235.378	353.897	116.859	0.330205	-1.59857	6.28105e-07	6.89499e-06	gi|1109557564|ref|NC_003197.2|	518520	520314	+	1782	STM0461	GO:0007186;GO:0006869;GO:0005524;GO:0042048;GO:0006855;GO:0034040;GO:0050911;GO:0005887;GO:0008559;GO:0042908;GO:0038022	K18890	proNOG00276	V	multidrug transporter membrane\ATP-binding components [Salmonella enterica subsp. enterica serovar Typhimurium str. LT2]	sp|P0AAG7|MDLB_ECO57 Multidrug resistance-like ATP-binding protein MdlB OS=Escherichia coli O157:H7 GN=mdlB PE=3 SV=1	GO:0007186//G protein-coupled receptor signaling pathway;GO:0006869//lipid transport;GO:0042048//olfactory behavior;GO:0006855//xenobiotic transmembrane transport;GO:0050911//detection of chemical stimulus involved in sensory perception of smell;GO:0042908//xenobiotic transport;	GO:0005887//integral component of plasma membrane;	GO:0005524//ATP binding;GO:0034040//ATPase-coupled lipid transmembrane transporter activity;GO:0008559//ABC-type xenobiotic transporter activity;GO:0038022//G protein-coupled olfactory receptor activity;	ko02010(ABC transporters)
gene-STM1084	358.654	526.574	190.734	0.362216	-1.46508	6.3987e-07	7.00658e-06	gi|1109557564|ref|NC_003197.2|	1173840	1174179	-	336	STM1084	GO:0005737;GO:0016740;GO:0008033	K11179	proNOG42544	P	sulfur transfer protein TusE [Salmonella enterica subsp. enterica serovar Typhi str. CT18]	sp|Q5PGB9|TUSE_SALPA Sulfurtransferase TusE OS=Salmonella paratyphi A (strain ATCC 9150 / SARB42) GN=tusE PE=3 SV=1	GO:0008033//tRNA processing;	GO:0005737//cytoplasm;	GO:0016740//transferase activity;	ko04122(Sulfur relay system)
gene-STM0003	297.426	442.912	151.94	0.343047	-1.54352	6.41802e-07	7.01021e-06	gi|1109557564|ref|NC_003197.2|	2789	3730	+	936	STM0003	GO:0030111;GO:0007266;GO:0005524;GO:0005737;GO:0009088;GO:0004413;GO:0016310	K00872	proNOG02462	E	homoserine kinase [Salmonella enterica subsp. enterica serovar Typhi str. CT18]	sp|B5F6C2|KHSE_SALA4 Homoserine kinase OS=Salmonella agona (strain SL483) GN=thrB PE=3 SV=1	GO:0030111//regulation of Wnt signaling pathway;GO:0007266//Rho protein signal transduction;GO:0009088//threonine biosynthetic process;GO:0016310//phosphorylation;	GO:0005737//cytoplasm;	GO:0005524//ATP binding;GO:0004413//homoserine kinase activity;	ko00260(Glycine, serine and threonine metabolism)
gene-STM3153	274.117	441.608	106.626	0.241449	-2.05021	6.4381e-07	7.01465e-06	gi|1109557564|ref|NC_003197.2|	3316281	3316784	-	501	STM3153	GO:0005886;GO:0016021	-	proNOG11182	S	hypothetical protein STM3153 [Salmonella enterica subsp. enterica serovar Typhimurium str. LT2]	sp|B5F641|YQHA_SALA4 UPF0114 protein YqhA OS=Salmonella agona (strain SL483) GN=yqhA PE=3 SV=1	-	GO:0005886//plasma membrane;GO:0016021//integral component of membrane;	-	-
gene-STM2673	1843.19	856.009	2830.38	3.30648	1.7253	6.52451e-07	7.09116e-06	gi|1109557564|ref|NC_003197.2|	2814876	2815242	-	354	STM2673	GO:0022625;GO:0003735;GO:0006412	K02884	proNOG33095	J	50S ribosomal protein L19 [Salmonella enterica subsp. enterica serovar Typhi str. CT18]	sp|B5F286|RL19_SALA4 50S ribosomal protein L19 OS=Salmonella agona (strain SL483) GN=rplS PE=3 SV=1	GO:0006412//translation;	GO:0022625//cytosolic large ribosomal subunit;	GO:0003735//structural constituent of ribosome;	ko03010(Ribosome)
gene-STM1626	3157.09	939.722	5374.46	5.71921	2.51581	6.86411e-07	7.42741e-06	gi|1109557564|ref|NC_003197.2|	1715873	1717504	-	1632	STM1626	GO:0006935;GO:0004888;GO:0007165;GO:0016021	K05876	-	-	methyl-accepting chemotaxis protein III (mcp-iii) (ribose and galactose chemoreceptor protein) [Salmonella enterica subsp. enterica serovar Typhimurium str. D23580]	sp|P05704|MCP3_ECOLI Methyl-accepting chemotaxis protein III OS=Escherichia coli (strain K12) GN=trg PE=1 SV=3	GO:0006935//chemotaxis;GO:0007165//signal transduction;	GO:0016021//integral component of membrane;	GO:0004888//transmembrane signaling receptor activity;	ko02030(Bacterial chemotaxis);ko02020(Two-component system)
gene-STM4042	36.1154	65.9936	6.23732	0.094514	-3.40333	6.86781e-07	7.42741e-06	gi|1109557564|ref|NC_003197.2|	4252112	4252777	-	666	STM4042	GO:0016021	-	proNOG14196	E	hypothetical protein STY3833 [Salmonella enterica subsp. enterica serovar Typhi str. CT18]	sp|O07942|AZLC_BACSU Branched-chain amino acid transport protein AzlC OS=Bacillus subtilis (strain 168) GN=azlC PE=3 SV=1	-	GO:0016021//integral component of membrane;	-	-
gene-STM1211	677.595	1087.41	267.777	0.246251	-2.0218	6.93283e-07	7.47926e-06	gi|1109557564|ref|NC_003197.2|	1294327	1295748	+	1329	STM1211	GO:0008137;GO:0055114	K03885	proNOG00260	C	respiratory NADH dehydrogenase 2 [Salmonella enterica subsp. enterica serovar Typhimurium str. LT2]	sp|P00393|DHNA_ECOLI NADH dehydrogenase OS=Escherichia coli (strain K12) GN=ndh PE=1 SV=2	GO:0055114//obsolete oxidation-reduction process;	-	GO:0008137//NADH dehydrogenase (ubiquinone) activity;	ko00190(Oxidative phosphorylation)
gene-PSLT045	676.966	960.509	393.423	0.409598	-1.28772	7.01587e-07	7.55025e-06	gi|1114422000|ref|NC_003277.2|	36755	37315	-	561	PSLT045	GO:0003677;GO:0015074;GO:0000150;GO:0006310	-	-	-	RlgA [Salmonella enterica subsp. enterica serovar Typhimurium str. ST4/74]	sp|P55559|Y4LS_RHISN Integrase-like protein y4lS OS=Rhizobium sp. (strain NGR234) GN=NGR_a02590 PE=3 SV=1	GO:0015074//DNA integration;GO:0006310//DNA recombination;	-	GO:0003677//DNA binding;GO:0000150//DNA strand exchange activity;	-
gene-STM0466	107.29	171.691	42.8898	0.249809	-2.0011	7.34468e-07	7.88472e-06	gi|1109557564|ref|NC_003197.2|	523960	524359	-	396	STM0466	GO:0003908;GO:0032259;GO:0006307;GO:0003684	K07443	proNOG62777	L	methylated-DNA methyltransferase [Salmonella enterica subsp. enterica serovar Typhi str. CT18]	sp|P0AFP2|YBAZ_ECOLI Uncharacterized protein YbaZ OS=Escherichia coli (strain K12) GN=ybaZ PE=3 SV=1	GO:0032259//methylation;GO:0006307//DNA dealkylation involved in DNA repair;	-	GO:0003908//methylated-DNA-[protein]-cysteine S-methyltransferase activity;GO:0003684//damaged DNA binding;	-
gene-STM3050	908.559	405.455	1411.66	3.48168	1.79978	7.66336e-07	8.20673e-06	gi|1109557564|ref|NC_003197.2|	3208843	3209169	-	318	STM3050	-	K09900	proNOG42744	S	hypothetical protein SeAg_B3207 [Salmonella enterica subsp. enterica serovar Agona str. SL483]	sp|B5F5H4|YQFB_SALA4 UPF0267 protein YqfB OS=Salmonella agona (strain SL483) GN=yqfB PE=3 SV=1	-	-	-	-
gene-STM0671	547.603	800.87	294.336	0.36752	-1.44411	7.72581e-07	8.25343e-06	gi|1109557564|ref|NC_003197.2|	736044	737233	+	1182	STM0671	GO:0044550;GO:0071949;GO:0006744;GO:0016709;GO:0055114	K03184	proNOG05944	CH	2-octaprenyl-3-methyl-6-methoxy-1,4-benzoquinol hydroxylase [Salmonella enterica subsp. enterica serovar Typhimurium str. ST4/74]	sp|P75728|UBIF_ECOLI 2-octaprenyl-3-methyl-6-methoxy-1,4-benzoquinol hydroxylase OS=Escherichia coli (strain K12) GN=ubiF PE=1 SV=1	GO:0044550//secondary metabolite biosynthetic process;GO:0006744//ubiquinone biosynthetic process;GO:0055114//obsolete oxidation-reduction process;	-	GO:0071949//FAD binding;GO:0016709//oxidoreductase activity, acting on paired donors, with incorporation or reduction of molecular oxygen, NAD(P)H as one donor, and incorporation of one atom of oxygen;	ko00130(Ubiquinone and other terpenoid-quinone biosynthesis)
gene-STM1172	7036.78	4177.56	9896	2.36885	1.24418	8.06466e-07	8.59446e-06	gi|1109557564|ref|NC_003197.2|	1257036	1257341	-	300	STM1172	GO:0045892;GO:0044781;GO:0005737;GO:0005515	K02398	proNOG53751	K	anti-sigma-28 factor FlgM [Salmonella enterica subsp. enterica serovar Typhimurium str. LT2]	sp|P26477|FLGM_SALTY Negative regulator of flagellin synthesis OS=Salmonella typhimurium (strain LT2 / SGSC1412 / ATCC 700720) GN=flgM PE=1 SV=1	GO:0045892//negative regulation of transcription, DNA-templated;GO:0044781//bacterial-type flagellum organization;	GO:0005737//cytoplasm;	GO:0005515//protein binding;	ko02040(Flagellar assembly);ko02026(Biofilm formation - Escherichia coli);ko02025(Biofilm formation - Pseudomonas aeruginosa);ko02020(Two-component system)
gene-STM4254	2405.57	3362.89	1448.26	0.430659	-1.21538	8.18136e-07	8.69766e-06	gi|1109557564|ref|NC_003197.2|	4473229	4476217	-	2850	STM4254	GO:0005737;GO:0005524;GO:0016887;GO:0009381;GO:0090305;GO:0009380;GO:0009432;GO:0006289;GO:0008270;GO:0003677	K03701	proNOG00386	L	excinuclease ABC subunit A [Salmonella enterica subsp. enterica serovar Typhi str. CT18]	sp|P0A196|UVRA_SALTI UvrABC system protein A OS=Salmonella typhi GN=uvrA PE=3 SV=1	GO:0090305//nucleic acid phosphodiester bond hydrolysis;GO:0009432//SOS response;GO:0006289//nucleotide-excision repair;	GO:0005737//cytoplasm;GO:0009380//excinuclease repair complex;	GO:0005524//ATP binding;GO:0016887//ATP hydrolysis activity;GO:0009381//excinuclease ABC activity;GO:0008270//zinc ion binding;GO:0003677//DNA binding;	ko03420(Nucleotide excision repair)
gene-STM1718	339.289	179.528	499.05	2.77979	1.47497	8.63312e-07	9.15571e-06	gi|1109557564|ref|NC_003197.2|	1815108	1815711	+	597	STM1718	GO:0005737;GO:0008817;GO:0005524;GO:0009236;GO:0006779	K19221	proNOG03171	H	cob(I)yrinic acid a,c-diamide adenosyltransferase [Salmonella enterica subsp. enterica serovar Typhimurium str. LT2]	sp|P31570|BTUR_SALTY Cob(I)yrinic acid a,c-diamide adenosyltransferase OS=Salmonella typhimurium (strain LT2 / SGSC1412 / ATCC 700720) GN=btuR PE=1 SV=1	GO:0009236//cobalamin biosynthetic process;GO:0006779//porphyrin-containing compound biosynthetic process;	GO:0005737//cytoplasm;	GO:0008817//cob(I)yrinic acid a,c-diamide adenosyltransferase activity;GO:0005524//ATP binding;	ko00860(Porphyrin metabolism)
gene-STM3069	5408.9	7496.75	3321.06	0.443	-1.17462	8.92575e-07	9.44318e-06	gi|1109557564|ref|NC_003197.2|	3230698	3231872	-	1170	STM3069	GO:0004618;GO:0005737;GO:0006096;GO:0016021;GO:0005524	K00927	proNOG00015	G	phosphoglycerate kinase [Salmonella enterica subsp. enterica serovar Typhi str. CT18]	sp|B5F5J4|PGK_SALA4 Phosphoglycerate kinase OS=Salmonella agona (strain SL483) GN=pgk PE=3 SV=1	GO:0006096//glycolytic process;	GO:0005737//cytoplasm;GO:0016021//integral component of membrane;	GO:0004618//phosphoglycerate kinase activity;GO:0005524//ATP binding;	ko04066(HIF-1 signaling pathway);ko00710(Carbon fixation in photosynthetic organisms);ko00010(Glycolysis / Gluconeogenesis)
gene-STM1581	920.007	516.457	1323.56	2.56276	1.3577	9.06213e-07	9.56437e-06	gi|1109557564|ref|NC_003197.2|	1667427	1668333	+	900	STM1581	GO:0050907;GO:0016853;GO:0009058;GO:0016021	-	proNOG07659	R	hypothetical protein STM1581 [Salmonella enterica subsp. enterica serovar Typhimurium str. LT2]	sp|P40788|YDDE_SALTY Uncharacterized isomerase YddE OS=Salmonella typhimurium (strain LT2 / SGSC1412 / ATCC 700720) GN=yddE PE=3 SV=2	GO:0050907//detection of chemical stimulus involved in sensory perception;GO:0009058//biosynthetic process;	GO:0016021//integral component of membrane;	GO:0016853//isomerase activity;	-
gene-STM4500	1164.6	671.87	1657.33	2.46675	1.30261	9.18819e-07	9.6741e-06	gi|1109557564|ref|NC_003197.2|	4753959	4755596	-	1638	STM4500	GO:0032259;GO:0005737;GO:0016021;GO:0008757	-	proNOG04022	R	SAM-dependent methyltransferase [Salmonella enterica subsp. enterica serovar Typhimurium str. LT2]	sp|P39367|YJHP_ECOLI Uncharacterized protein YjhP OS=Escherichia coli (strain K12) GN=yjhP PE=1 SV=1	GO:0032259//methylation;	GO:0005737//cytoplasm;GO:0016021//integral component of membrane;	GO:0008757//S-adenosylmethionine-dependent methyltransferase activity;	-
gene-STM1119	2451.75	3479.92	1423.57	0.409081	-1.28954	9.2571e-07	9.71876e-06	gi|1109557564|ref|NC_003197.2|	1205211	1205821	-	603	STM1119	GO:0050660;GO:0050661;GO:0055114;GO:0003955;GO:0051287;GO:0045892;GO:0010181	K03809	proNOG11615	R	TrpR binding protein WrbA [Salmonella enterica subsp. enterica serovar Typhimurium str. LT2]	sp|C0Q886|NQOR_SALPC NAD(P)H dehydrogenase (quinone) OS=Salmonella paratyphi C (strain RKS4594) GN=SPC_2630 PE=3 SV=1	GO:0055114//obsolete oxidation-reduction process;GO:0045892//negative regulation of transcription, DNA-templated;	-	GO:0050660//flavin adenine dinucleotide binding;GO:0050661//NADP binding;GO:0003955//NAD(P)H dehydrogenase (quinone) activity;GO:0051287//NAD binding;GO:0010181//FMN binding;	ko00130(Ubiquinone and other terpenoid-quinone biosynthesis)
gene-STM0858	172.848	79.7201	265.976	3.33637	1.73828	9.27498e-07	9.71876e-06	gi|1109557564|ref|NC_003197.2|	930328	932020	+	1692	STM0858	GO:0051536;GO:0004174;GO:0055114	K00311	proNOG01730	C	dehydrogenase [Salmonella enterica subsp. enterica serovar Typhimurium str. LT2]	sp|Q9HZP5|ETFD_PSEAE Electron transfer flavoprotein-ubiquinone oxidoreductase OS=Pseudomonas aeruginosa (strain ATCC 15692 / PAO1 / 1C / PRS 101 / LMG 12228) GN=PA2953 PE=1 SV=1	GO:0055114//obsolete oxidation-reduction process;	-	GO:0051536//iron-sulfur cluster binding;GO:0004174//electron-transferring-flavoprotein dehydrogenase activity;	-
gene-STM2259	308.436	511.644	105.227	0.205664	-2.28164	9.43579e-07	9.86367e-06	gi|1109557564|ref|NC_003197.2|	2356417	2358914	-	2487	STM2259	GO:0051539;GO:0008940;GO:0042597;GO:0005576;GO:0006777;GO:0042128;GO:0030151;GO:0005506;GO:0055114;GO:0009055	K02567	proNOG00149	C	nitrate reductase catalytic subunit [Salmonella enterica subsp. enterica serovar Typhimurium str. LT2]	sp|B5EYU5|NAPA_SALA4 Periplasmic nitrate reductase OS=Salmonella agona (strain SL483) GN=napA PE=3 SV=1	GO:0006777//Mo-molybdopterin cofactor biosynthetic process;GO:0042128//nitrate assimilation;GO:0055114//obsolete oxidation-reduction process;	GO:0042597//periplasmic space;GO:0005576//extracellular region;	GO:0051539//4 iron, 4 sulfur cluster binding;GO:0008940//nitrate reductase activity;GO:0030151//molybdenum ion binding;GO:0005506//iron ion binding;GO:0009055//electron transfer activity;	ko00910(Nitrogen metabolism)
gene-STM2345	309.43	456.113	162.747	0.356812	-1.48676	9.72124e-07	1.01379e-05	gi|1109557564|ref|NC_003197.2|	2457374	2458401	+	1026	STM2345	GO:0006355;GO:0003700;GO:0003677	-	proNOG06069	K	transcriptional regulator [Salmonella enterica subsp. enterica serovar Typhimurium str. LT2]	sp|P0ACP6|GNTR_ECOL6 HTH-type transcriptional regulator GntR OS=Escherichia coli O6:H1 (strain CFT073 / ATCC 700928 / UPEC) GN=gntR PE=3 SV=1	GO:0006355//regulation of transcription, DNA-templated;	-	GO:0003700//DNA-binding transcription factor activity;GO:0003677//DNA binding;	-
gene-STM0988	268.27	397.642	138.899	0.349306	-1.51744	9.87868e-07	1.02776e-05	gi|1109557564|ref|NC_003197.2|	1074651	1075413	+	747	STM0988	GO:0008690;GO:0016021;GO:0005829;GO:0033468;GO:0019294	K00979	proNOG00898	M	3-deoxy-manno-octulosonate cytidylyltransferase [Salmonella enterica subsp. enterica serovar Typhimurium str. LT2]	sp|B5F1S0|KDSB_SALA4 3-deoxy-manno-octulosonate cytidylyltransferase OS=Salmonella agona (strain SL483) GN=kdsB PE=3 SV=1	GO:0033468//CMP-keto-3-deoxy-D-manno-octulosonic acid biosynthetic process;GO:0019294//keto-3-deoxy-D-manno-octulosonic acid biosynthetic process;	GO:0016021//integral component of membrane;GO:0005829//cytosol;	GO:0008690//3-deoxy-manno-octulosonate cytidylyltransferase activity;	ko00540(Lipopolysaccharide biosynthesis)
gene-STM3536	868.59	1226.86	510.319	0.415956	-1.2655	1.08015e-06	1.12111e-05	gi|1109557564|ref|NC_003197.2|	3702824	3704278	-	1320	STM3536	GO:0005978;GO:0016021;GO:0005524;GO:0008878	K00975	proNOG02360	G	glucose-1-phosphate adenylyltransferase [Salmonella enterica subsp. enterica serovar Typhimurium str. LT2]	sp|B5R395|GLGC_SALEP Glucose-1-phosphate adenylyltransferase OS=Salmonella enteritidis PT4 (strain P125109) GN=glgC PE=3 SV=1	GO:0005978//glycogen biosynthetic process;	GO:0016021//integral component of membrane;	GO:0005524//ATP binding;GO:0008878//glucose-1-phosphate adenylyltransferase activity;	ko02026(Biofilm formation - Escherichia coli);ko00520(Amino sugar and nucleotide sugar metabolism);ko00500(Starch and sucrose metabolism)
gene-STM0186	5372.6	2992.88	7752.33	2.59026	1.3731	1.08327e-06	1.12169e-05	gi|1109557564|ref|NC_003197.2|	216398	216866	-	462	STM0186	GO:0005737;GO:0010468;GO:0003677;GO:0008270	K06204	COG1734;proNOG34563	T	RNA polymerase-binding transcription factor [Salmonella enterica subsp. enterica serovar Typhi str. CT18]	sp|P0A1G6|DKSA_SALTI RNA polymerase-binding transcription factor DksA OS=Salmonella typhi GN=dksA PE=3 SV=1	GO:0010468//regulation of gene expression;	GO:0005737//cytoplasm;	GO:0003677//DNA binding;GO:0008270//zinc ion binding;	ko02026(Biofilm formation - Escherichia coli)
gene-STM4458	5924.99	3345.71	8504.26	2.54184	1.34587	1.14865e-06	1.18658e-05	gi|1109557564|ref|NC_003197.2|	4703051	4703448	-	393	STM4458	GO:0005737;GO:0019239;GO:0009097;GO:0006508;GO:0008234;GO:0009636	K09022	proNOG52556	J	hypothetical protein STY4798 [Salmonella enterica subsp. enterica serovar Typhi str. CT18]	sp|Q7CP78|RIDA_SALTY Enamine/imine deaminase OS=Salmonella typhimurium (strain LT2 / SGSC1412 / ATCC 700720) GN=ridA PE=1 SV=1	GO:0009097//isoleucine biosynthetic process;GO:0006508//proteolysis;GO:0009636//response to toxic substance;	GO:0005737//cytoplasm;	GO:0019239//deaminase activity;GO:0008234//cysteine-type peptidase activity;	-
gene-STM3284	443.394	638.1	248.688	0.389732	-1.35945	1.15443e-06	1.18974e-05	gi|1109557564|ref|NC_003197.2|	3452051	3453006	-	945	STM3284	GO:0016021;GO:0031119;GO:0003723;GO:1990481;GO:0009982	K03177	proNOG02158	J	tRNA pseudouridine synthase B [Salmonella enterica subsp. enterica serovar Typhimurium str. LT2]	sp|Q57JI1|TRUB_SALCH tRNA pseudouridine synthase B OS=Salmonella choleraesuis (strain SC-B67) GN=truB PE=3 SV=1	GO:0031119//tRNA pseudouridine synthesis;GO:1990481//mRNA pseudouridine synthesis;	GO:0016021//integral component of membrane;	GO:0003723//RNA binding;GO:0009982//pseudouridine synthase activity;	-
gene-STM2545	792.56	1143	442.123	0.38681	-1.3703	1.17182e-06	1.20483e-05	gi|1109557564|ref|NC_003197.2|	2683586	2684330	-	738	STM2545	GO:0002128;GO:0052665;GO:0005829;GO:0003723;GO:0052666	K15396	proNOG01848	J	RNA methyltransferase [Salmonella enterica subsp. enterica serovar Typhi str. CT18]	sp|Q5PNG3|TRMJ_SALPA tRNA (cytidine/uridine-2&apos;-O-)-methyltransferase TrmJ OS=Salmonella paratyphi A (strain ATCC 9150 / SARB42) GN=trmJ PE=3 SV=1	GO:0002128//tRNA nucleoside ribose methylation;	GO:0005829//cytosol;	GO:0052665//tRNA (uracil-2'-O-)-methyltransferase activity;GO:0003723//RNA binding;GO:0052666//tRNA (cytosine-2'-O-)-methyltransferase activity;	-
gene-STM0821	758.013	1076.2	439.824	0.408681	-1.29095	1.19085e-06	1.22153e-05	gi|1109557564|ref|NC_003197.2|	887150	889305	+	2151	STM0821	GO:0046872;GO:0051539;GO:0032508;GO:0005524;GO:0006310;GO:0004003;GO:0006281;GO:0003677	K03722	proNOG04575	L	ATP-dependent DNA helicase DinG [Salmonella enterica subsp. enterica serovar Typhimurium str. LT2]	sp|Q8ZQN7|DING_SALTY Probable ATP-dependent helicase DinG OS=Salmonella typhimurium (strain LT2 / SGSC1412 / ATCC 700720) GN=dinG PE=3 SV=1	GO:0032508//DNA duplex unwinding;GO:0006310//DNA recombination;GO:0006281//DNA repair;	-	GO:0046872//metal ion binding;GO:0051539//4 iron, 4 sulfur cluster binding;GO:0005524//ATP binding;GO:0003677//DNA binding;	-
gene-STM2336	1052.68	1483.93	621.425	0.418771	-1.25577	1.21165e-06	1.23996e-05	gi|1109557564|ref|NC_003197.2|	2447143	2447608	-	462	STM2336	GO:0005886;GO:0016021	K09899	proNOG57464	S	hypothetical protein STM2336 [Salmonella enterica subsp. enterica serovar Typhimurium str. LT2]	sp|B5EZL8|YFBV_SALA4 UPF0208 membrane protein YfbV OS=Salmonella agona (strain SL483) GN=yfbV PE=3 SV=1	-	GO:0005886//plasma membrane;GO:0016021//integral component of membrane;	-	-
gene-STM2493	205.644	311.437	99.8503	0.320611	-1.6411	1.21741e-06	1.24295e-05	gi|1109557564|ref|NC_003197.2|	2606695	2607776	-	1074	STM2493	GO:0016021	K03548	proNOG101360;proNOG00056	R	permease PerM [Salmonella enterica subsp. enterica serovar Schwarzengrund str. CVM19633]	sp|P0AFJ0|PERM_ECO57 Putative permease PerM OS=Escherichia coli O157:H7 GN=perM PE=3 SV=1	-	GO:0016021//integral component of membrane;	-	-
gene-STM0870	2093.9	3296.29	891.516	0.27046	-1.88651	1.24644e-06	1.26915e-05	gi|1109557564|ref|NC_003197.2|	942712	944412	-	1692	STM0870	GO:0015459;GO:0098655;GO:0008324;GO:0043266;GO:0016021;GO:0005886	K07085	proNOG07546	P	hypothetical protein STM0870 [Salmonella enterica subsp. enterica serovar Typhimurium str. LT2]	sp|B5F0Y9|YBJL_SALA4 Putative transport protein YbjL OS=Salmonella agona (strain SL483) GN=ybjL PE=3 SV=1	GO:0098655//cation transmembrane transport;GO:0043266//regulation of potassium ion transport;	GO:0016021//integral component of membrane;GO:0005886//plasma membrane;	GO:0015459//potassium channel regulator activity;GO:0008324//cation transmembrane transporter activity;	-
gene-STM1502	520.777	743.951	297.603	0.400031	-1.32182	1.24887e-06	1.26915e-05	gi|1109557564|ref|NC_003197.2|	1580703	1581274	-	567	STM1502	GO:0004145;GO:0006474	K00657	proNOG06628	E	spermidine N1-acetyltransferase [Salmonella enterica subsp. enterica serovar Typhimurium str. LT2]	sp|P0A952|ATDA_ECO57 Spermidine N(1)-acetyltransferase OS=Escherichia coli O157:H7 GN=speG PE=3 SV=2	GO:0006474//N-terminal protein amino acid acetylation;	-	GO:0004145//diamine N-acetyltransferase activity;	ko04216(Ferroptosis);ko00330(Arginine and proline metabolism)
gene-STM0558	182.219	62.0173	302.421	4.8764	2.28582	1.30076e-06	1.31883e-05	gi|1109557564|ref|NC_003197.2|	616440	617378	-	927	STM0558	GO:0005886;GO:0016757;GO:0016021	K20534	proNOG03391	M	glycosyltransferase [Salmonella enterica subsp. enterica serovar Typhimurium str. LT2]	sp|P57022|GTRB_BPP22 Bactoprenol glucosyl transferase OS=Enterobacteria phage P22 GN=gtrB PE=3 SV=1	-	GO:0005886//plasma membrane;GO:0016021//integral component of membrane;	GO:0016757//glycosyltransferase activity;	-
gene-STM0966	93.6078	151.607	35.6087	0.234875	-2.09003	1.30482e-06	1.31989e-05	gi|1109557564|ref|NC_003197.2|	1048385	1049261	+	864	STM0966	GO:0016021;GO:0016491;GO:0019645	K07308	proNOG05657	R	anaerobic dimethyl sulfoxide reductase subunit C [Salmonella enterica subsp. enterica serovar Typhi str. CT18]	sp|P18777|DMSC_ECOLI Anaerobic dimethyl sulfoxide reductase chain C OS=Escherichia coli (strain K12) GN=dmsC PE=1 SV=1	GO:0019645//anaerobic electron transport chain;	GO:0016021//integral component of membrane;	GO:0016491//oxidoreductase activity;	ko00920(Sulfur metabolism)
gene-STM1646	442.886	638.034	247.738	0.388283	-1.36482	1.33588e-06	1.3482e-05	gi|1109557564|ref|NC_003197.2|	1737147	1739800	-	2643	STM1646	-	-	proNOG10693	S	hypothetical protein STM1646 [Salmonella enterica subsp. enterica serovar Typhimurium str. LT2]	sp|P52645|YDBH_ECOLI Uncharacterized protein YdbH OS=Escherichia coli (strain K12) GN=ydbH PE=4 SV=2	-	-	-	-
gene-STM4269	213.601	318.84	108.362	0.339862	-1.55698	1.37002e-06	1.37773e-05	gi|1109557564|ref|NC_003197.2|	4507651	4509307	+	1653	STM4269	GO:0015299;GO:1902600;GO:0016021	K24163	proNOG02021	P	Na+/H+ antiporter [Salmonella enterica subsp. enterica serovar Heidelberg str. SL476]	sp|P32703|YJCE_ECOLI Uncharacterized Na(+)/H(+) exchanger YjcE OS=Escherichia coli (strain K12) GN=yjcE PE=3 SV=1	GO:1902600//proton transmembrane transport;	GO:0016021//integral component of membrane;	GO:0015299//solute:proton antiporter activity;	-
gene-STM0204	870.208	495.531	1244.88	2.51223	1.32897	1.37144e-06	1.37773e-05	gi|1109557564|ref|NC_003197.2|	240120	240509	+	390	STM0204	GO:0051539;GO:0051537;GO:0005198;GO:0008198;GO:0016226;GO:0097428;GO:0005829;GO:0005759	K15724	proNOG41912	S	iron-sulfur cluster insertion protein ErpA [Salmonella enterica subsp. enterica serovar Typhi str. CT18]	sp|B5F8R7|ERPA_SALA4 Iron-sulfur cluster insertion protein ErpA OS=Salmonella agona (strain SL483) GN=erpA PE=3 SV=1	GO:0016226//iron-sulfur cluster assembly;GO:0097428//protein maturation by iron-sulfur cluster transfer;	GO:0005829//cytosol;GO:0005759//mitochondrial matrix;	GO:0051539//4 iron, 4 sulfur cluster binding;GO:0051537//2 iron, 2 sulfur cluster binding;GO:0005198//structural molecule activity;GO:0008198//ferrous iron binding;	-
gene-STM2798	1061.41	1501.25	621.569	0.414034	-1.27218	1.38748e-06	1.39066e-05	gi|1109557564|ref|NC_003197.2|	2946343	2946881	+	534	STM2798	GO:0016021;GO:0016740	-	proNOG38930	P	rhodanese-like sulfurtransferase [Salmonella enterica subsp. enterica serovar Typhimurium str. LT2]	sp|P55734|YGAP_ECOLI Inner membrane protein YgaP OS=Escherichia coli (strain K12) GN=ygaP PE=1 SV=1	-	GO:0016021//integral component of membrane;	GO:0016740//transferase activity;	-
gene-STM2204	540.284	966.14	114.427	0.118437	-3.07781	1.39682e-06	1.39682e-05	gi|1109557564|ref|NC_003197.2|	2303580	2305281	-	1695	STM2204	GO:0005351;GO:0022877;GO:0016021;GO:0015755;GO:0009401;GO:0103111;GO:0034219;GO:0005886;GO:0015992	K02770	proNOG02097	G	PTS system fructose-specific transporter subunit IIBC [Salmonella enterica subsp. enterica serovar Typhimurium str. LT2]	sp|P20966|PTFBC_ECOLI PTS system fructose-specific EIIBC component OS=Escherichia coli (strain K12) GN=fruA PE=4 SV=1	GO:0015755//fructose transmembrane transport;GO:0009401//phosphoenolpyruvate-dependent sugar phosphotransferase system;GO:0034219//carbohydrate transmembrane transport;	GO:0016021//integral component of membrane;GO:0005886//plasma membrane;	GO:0005351//carbohydrate:proton symporter activity;GO:0022877//protein-N(PI)-phosphohistidine-fructose phosphotransferase system transporter activity;GO:0103111//D-glucosamine PTS permease activity;	ko02060(Phosphotransferase system (PTS));ko00051(Fructose and mannose metabolism)
gene-STM0606	1112.35	632.664	1592.03	2.51639	1.33135	1.41422e-06	1.411e-05	gi|1109557564|ref|NC_003197.2|	668046	668961	-	909	STM0606	GO:0006355;GO:0003700;GO:0003677	-	proNOG03841	K	transcriptional regulator [Salmonella enterica subsp. enterica serovar Typhimurium str. LT2]	sp|P77746|YBDO_ECOLI Uncharacterized HTH-type transcriptional regulator YbdO OS=Escherichia coli (strain K12) GN=ybdO PE=2 SV=1	GO:0006355//regulation of transcription, DNA-templated;	-	GO:0003700//DNA-binding transcription factor activity;GO:0003677//DNA binding;	-
gene-STM0052	196.794	64.2102	329.378	5.12969	2.35887	1.42286e-06	1.4164e-05	gi|1109557564|ref|NC_003197.2|	61106	61797	-	692	STM0052	GO:0001071;GO:0005737;GO:0006355;GO:0016021;GO:0009605;GO:0000160;GO:0003677	K07702	proNOG09990	T	transcriptional regulator [Salmonella enterica subsp. enterica serovar Typhimurium str. LT2]	sp|P52688|CITB_KLEPN Transcriptional regulatory protein CitB OS=Klebsiella pneumoniae GN=citB PE=1 SV=1	GO:0006355//regulation of transcription, DNA-templated;GO:0009605//response to external stimulus;GO:0000160//phosphorelay signal transduction system;	GO:0005737//cytoplasm;GO:0016021//integral component of membrane;	GO:0003677//DNA binding;	ko02020(Two-component system)
gene-STM4258	384.211	208.239	560.183	2.6901	1.42766	1.43165e-06	1.42191e-05	gi|1109557564|ref|NC_003197.2|	4478496	4479890	+	1389	STM4258	GO:0008565;GO:0015031;GO:0016021	-	bactNOG156010	S	methyl-accepting chemotaxis protein [Salmonella enterica subsp. enterica serovar Typhimurium str. LT2]	-	GO:0015031//protein transport;	GO:0016021//integral component of membrane;	GO:0008565//obsolete protein transporter activity;	-
gene-STM2491	476.554	259.294	693.813	2.67577	1.41996	1.43573e-06	1.42273e-05	gi|1109557564|ref|NC_003197.2|	2605621	2606108	+	477	STM2491	GO:0055114;GO:0004601;GO:0098869;GO:0051920	K03564	proNOG42797	O	thioredoxin-dependent thiol peroxidase [Salmonella enterica subsp. enterica serovar Typhi str. CT18]	sp|P0AE54|BCP_ECO57 Putative peroxiredoxin bcp OS=Escherichia coli O157:H7 GN=bcp PE=3 SV=1	GO:0055114//obsolete oxidation-reduction process;GO:0098869//cellular oxidant detoxification;	-	GO:0004601//peroxidase activity;GO:0051920//peroxiredoxin activity;	-
gene-STM4463	368.382	197.729	539.035	2.72614	1.44686	1.44323e-06	1.42531e-05	gi|1109557564|ref|NC_003197.2|	4705150	4705644	-	495	STM4463	GO:0003677;GO:0006526;GO:0051259;GO:0034618;GO:0006355;GO:0005737;GO:0003700	-	proNOG31951	K	Arginine pathway regulatory protein ArgR [Salmonella enterica]	sp|A7MWD9|ARGR_VIBHB Arginine repressor OS=Vibrio harveyi (strain ATCC BAA-1116 / BB120) GN=argR PE=3 SV=1	GO:0006526//arginine biosynthetic process;GO:0051259//protein complex oligomerization;GO:0006355//regulation of transcription, DNA-templated;	GO:0005737//cytoplasm;	GO:0003677//DNA binding;GO:0034618//arginine binding;GO:0003700//DNA-binding transcription factor activity;	-
gene-STM0780	114.747	179.445	50.049	0.27891	-1.84213	1.44484e-06	1.42531e-05	gi|1109557564|ref|NC_003197.2|	845350	845511	+	156	STM0780	GO:0005886;GO:0006855;GO:0016021;GO:0015238;GO:0046677	-	proNOG71119	S	hypothetical protein, partial [Salmonella enterica]	sp|P0AAX1|YBHT_ECO57 Uncharacterized protein YbhT OS=Escherichia coli O157:H7 GN=ybhT PE=4 SV=1	GO:0006855//xenobiotic transmembrane transport;GO:0046677//response to antibiotic;	GO:0005886//plasma membrane;GO:0016021//integral component of membrane;	-	-
gene-STM2320	50.2523	87.6535	12.8511	0.146613	-2.76992	1.4531e-06	1.43025e-05	gi|1109557564|ref|NC_003197.2|	2429797	2430363	-	561	STM2320	GO:0055114;GO:0016021;GO:0008137	K00339	proNOG13190	C	NADH dehydrogenase subunit J [Salmonella enterica subsp. enterica serovar Typhi str. CT18]	sp|P0AFE2|NUOJ_ECO57 NADH-quinone oxidoreductase subunit J OS=Escherichia coli O157:H7 GN=nuoJ PE=3 SV=1	GO:0055114//obsolete oxidation-reduction process;	GO:0016021//integral component of membrane;	GO:0008137//NADH dehydrogenase (ubiquinone) activity;	ko00190(Oxidative phosphorylation)
gene-STM4192	615.808	338.235	893.381	2.6413	1.40125	1.50231e-06	1.47536e-05	gi|1109557564|ref|NC_003197.2|	4414899	4415445	+	546	STM4192	GO:0019013	K09912	proNOG46451	S	hypothetical protein STY4409 [Salmonella enterica subsp. enterica serovar Typhi str. CT18]	sp|P51024|YAIL_ECOLI Uncharacterized protein YaiL OS=Escherichia coli (strain K12) GN=yaiL PE=4 SV=2	-	GO:0019013//viral nucleocapsid;	-	-
gene-STM2945	1063.03	616.449	1509.6	2.44887	1.29212	1.51878e-06	1.4882e-05	gi|1109557564|ref|NC_003197.2|	3087148	3088108	+	960	STM2945	GO:0044164;GO:0016021;GO:0020002;GO:0005576;GO:0030254;GO:0009405;GO:0005515	K13739	-	-	secreted protein Sop family [Salmonella enterica subsp. enterica serovar Typhimurium str. T000240]	sp|P40722|SOPD_SALTY Secreted effector protein SopD OS=Salmonella typhimurium (strain LT2 / SGSC1412 / ATCC 700720) GN=sopD PE=1 SV=2	GO:0030254//protein secretion by the type III secretion system;GO:0009405//obsolete pathogenesis;	GO:0044164//host cell cytosol;GO:0016021//integral component of membrane;GO:0020002//host cell plasma membrane;GO:0005576//extracellular region;	GO:0005515//protein binding;	ko05100(Bacterial invasion of epithelial cells)
gene-STM0327	3611.69	2142.19	5081.2	2.37197	1.24608	1.54394e-06	1.50948e-05	gi|1109557564|ref|NC_003197.2|	370726	371063	+	330	STM0327	GO:0006099;GO:0005829;GO:0045252;GO:0004591;GO:0005739;GO:0030976	-	proNOG58804	S	A Chain A, Solution Nmr Structure Of Q8zrj2 From Salmonella Typhimurium. Northeast Structural Genomics Target Str65	sp|P64491|YOAC_ECO57 Uncharacterized protein YoaC OS=Escherichia coli O157:H7 GN=yoaC PE=4 SV=2	GO:0006099//tricarboxylic acid cycle;	GO:0005829//cytosol;GO:0045252//oxoglutarate dehydrogenase complex;GO:0005739//mitochondrion;	GO:0004591//oxoglutarate dehydrogenase (succinyl-transferring) activity;GO:0030976//thiamine pyrophosphate binding;	-
gene-STM4596	758.255	245.532	1270.98	5.17642	2.37195	1.6299e-06	1.58997e-05	gi|1109557564|ref|NC_003197.2|	4853751	4854427	-	677	STM4596	-	-	proNOG66022	K	inner membrane protein [Salmonella enterica subsp. enterica serovar Typhimurium str. LT2]	sp|P0AAP6|YAIV_ECO57 Uncharacterized protein YaiV OS=Escherichia coli O157:H7 GN=yaiV PE=4 SV=2	-	-	-	-
gene-STM1101	230.34	69.5274	391.152	5.62587	2.49208	1.67702e-06	1.6323e-05	gi|1109557564|ref|NC_003197.2|	1188201	1189498	+	1296	STM1101	GO:0018800;GO:1901023;GO:0008704	K05921	proNOG00690	Q	4-hydroxyphenylacetate catabolism [Salmonella enterica subsp. enterica serovar Typhimurium str. LT2]	sp|Q9RPU5|HPAG_SALDU 4-hydroxyphenylacetate degradation bifunctional isomerase/decarboxylase OS=Salmonella dublin GN=hpaG PE=3 SV=1	GO:1901023//4-hydroxyphenylacetate catabolic process;	-	GO:0018800//5-oxopent-3-ene-1,2,5-tricarboxylate decarboxylase activity;GO:0008704//5-carboxymethyl-2-hydroxymuconate delta-isomerase activity;	ko00350(Tyrosine metabolism)
gene-STM4157	331.722	156.645	506.799	3.23534	1.69392	1.68363e-06	1.6351e-05	gi|1109557564|ref|NC_003197.2|	4375357	4376373	+	1017	STM4157	-	K23944	proNOG17609	S	NleB [Salmonella enterica subsp. enterica serovar Typhimurium str. T000240]	-	-	-	-	ko05132(Salmonella infection)
gene-STM0385	330.305	475.159	185.451	0.390292	-1.35737	1.68767e-06	1.6354e-05	gi|1109557564|ref|NC_003197.2|	438111	439242	+	1119	STM0385	GO:0001755;GO:0005615;GO:0050919;GO:0052621;GO:0048843;GO:0016021;GO:0030215;GO:0071526;GO:0045499;GO:0030335	K18968	proNOG11565	T	diguanylate cyclase AdrA [Salmonella enterica subsp. enterica serovar Typhimurium str. LT2]	sp|P0AAP2|ADRA_ECOL6 Protein AdrA OS=Escherichia coli O6:H1 (strain CFT073 / ATCC 700928 / UPEC) GN=adrA PE=4 SV=1	GO:0001755//neural crest cell migration;GO:0050919//negative chemotaxis;GO:0048843//negative regulation of axon extension involved in axon guidance;GO:0071526//semaphorin-plexin signaling pathway;GO:0030335//positive regulation of cell migration;	GO:0005615//extracellular space;GO:0016021//integral component of membrane;	GO:0052621//diguanylate cyclase activity;GO:0030215//semaphorin receptor binding;GO:0045499//chemorepellent activity;	ko02026(Biofilm formation - Escherichia coli)
gene-STM4367	236.04	356.18	115.901	0.325399	-1.61972	1.70684e-06	1.65032e-05	gi|1109557564|ref|NC_003197.2|	4610607	4611041	+	432	STM4367	GO:0003700;GO:0045892;GO:0051537;GO:0003690;GO:0005506	K13771	-	-	Nitrite-sensitive transcriptional repressor NsrR [Salmonella enterica]	sp|B5F393|NSRR_SALA4 HTH-type transcriptional repressor NsrR OS=Salmonella agona (strain SL483) GN=nsrR PE=3 SV=1	GO:0045892//negative regulation of transcription, DNA-templated;	-	GO:0003700//DNA-binding transcription factor activity;GO:0051537//2 iron, 2 sulfur cluster binding;GO:0003690//double-stranded DNA binding;GO:0005506//iron ion binding;	-
gene-STM0205	423.027	232.691	613.362	2.63595	1.39832	1.71624e-06	1.65576e-05	gi|1109557564|ref|NC_003197.2|	240610	241247	-	630	STM0205	GO:0016021;GO:0005886	-	proNOG29185	S	hypothetical protein STY0227 [Salmonella enterica subsp. enterica serovar Typhi str. CT18]	sp|P0AFP1|YADS_ECOL6 UPF0126 inner membrane protein YadS OS=Escherichia coli O6:H1 (strain CFT073 / ATCC 700928 / UPEC) GN=yadS PE=3 SV=1	-	GO:0016021//integral component of membrane;GO:0005886//plasma membrane;	-	-
gene-STM0546	157.142	74.9615	239.323	3.19261	1.67474	1.72943e-06	1.66481e-05	gi|1109557564|ref|NC_003197.2|	606039	608663	+	2619	STM0546	GO:0015473;GO:0016021;GO:0009297;GO:0055085;GO:0009279	K07347	proNOG01488	M	outer membrane usher protein precursor [Salmonella enterica subsp. enterica serovar Typhimurium str. LT2]	sp|P37924|FIMD_SALTY Outer membrane usher protein FimD OS=Salmonella typhimurium (strain LT2 / SGSC1412 / ATCC 700720) GN=fimD PE=3 SV=2	GO:0009297//pilus assembly;GO:0055085//transmembrane transport;	GO:0016021//integral component of membrane;GO:0009279//cell outer membrane;	GO:0015473//fimbrial usher porin activity;	ko05133(Pertussis)
gene-STM0369	227.665	115.551	339.779	2.9405	1.55606	1.73976e-06	1.67109e-05	gi|1109557564|ref|NC_003197.2|	418979	420157	+	1176	STM0369	GO:0050440;GO:0019679;GO:0006099;GO:0036440;GO:0005737	K01659	proNOG00742	C	A Chain A, Crystal Structure Of 2-Methylcitrate Synthase (Prpc) From Salmonella Typhimurium	sp|Q56063|PRPC_SALTY 2-methylcitrate synthase OS=Salmonella typhimurium (strain LT2 / SGSC1412 / ATCC 700720) GN=prpC PE=1 SV=2	GO:0019679//propionate metabolic process, methylcitrate cycle;GO:0006099//tricarboxylic acid cycle;	GO:0005737//cytoplasm;	GO:0050440//2-methylcitrate synthase activity;GO:0036440//citrate synthase activity;	ko00640(Propanoate metabolism)
gene-STM0668	543.601	775.715	311.488	0.401549	-1.31635	1.80374e-06	1.72875e-05	gi|1109557564|ref|NC_003197.2|	732769	733259	-	480	STM0668	GO:0006364;GO:0090502;GO:0008270;GO:0006508;GO:0005737;GO:0004222;GO:0004521	K07042	proNOG24520	R	metalloprotease [Salmonella enterica subsp. enterica serovar Typhimurium str. LT2]	sp|O87574|YBEY_SALTY Endoribonuclease YbeY OS=Salmonella typhimurium (strain LT2 / SGSC1412 / ATCC 700720) GN=ybeY PE=3 SV=2	GO:0006364//rRNA processing;GO:0090502//RNA phosphodiester bond hydrolysis, endonucleolytic;GO:0006508//proteolysis;	GO:0005737//cytoplasm;	GO:0008270//zinc ion binding;GO:0004222//metalloendopeptidase activity;GO:0004521//endoribonuclease activity;	-
gene-STM0346	62.5677	21.2966	103.839	4.87585	2.28565	1.95908e-06	1.87353e-05	gi|1109557564|ref|NC_003197.2|	390383	390913	+	531	STM0346	GO:0009279;GO:0016021	-	proNOG33048	M	outer membrane protein [Salmonella enterica subsp. enterica serovar Typhimurium str. LT2]	sp|P16454|AIL_YEREN Attachment invasion locus protein OS=Yersinia enterocolitica GN=ail PE=1 SV=1	-	GO:0009279//cell outer membrane;GO:0016021//integral component of membrane;	-	-
gene-STM1176	237.288	67.4998	407.077	6.03078	2.59235	1.98357e-06	1.89281e-05	gi|1109557564|ref|NC_003197.2|	1259061	1259771	+	705	STM1176	GO:0071978;GO:0005515;GO:0009424;GO:0044781	K02389	proNOG53863	N	flagellar basal body rod modification protein [Salmonella enterica subsp. enterica serovar Typhi str. CT18]	sp|P0A1J0|FLGD_SALTI Basal-body rod modification protein FlgD OS=Salmonella typhi GN=flgD PE=3 SV=1	GO:0071978//bacterial-type flagellum-dependent swarming motility;GO:0044781//bacterial-type flagellum organization;	GO:0009424//bacterial-type flagellum hook;	GO:0005515//protein binding;	ko02040(Flagellar assembly)
gene-STM3219	516.727	288.661	744.793	2.58017	1.36746	2.04829e-06	1.95032e-05	gi|1109557564|ref|NC_003197.2|	3386250	3388280	+	2025	STM3219	GO:0005622;GO:0008670;GO:0046872;GO:0003959;GO:0010181;GO:0033543	K00219	proNOG00763	C	2,4-dienoyl-CoA reductase [Salmonella enterica subsp. enterica serovar Typhimurium str. LT2]	sp|P42593|FADH_ECOLI 2,4-dienoyl-CoA reductase [NADPH] OS=Escherichia coli (strain K12) GN=fadH PE=1 SV=3	GO:0033543//fatty acid beta-oxidation, unsaturated, even number, reductase/isomerase pathway;	GO:0005622//intracellular anatomical structure;	GO:0008670//2,4-dienoyl-CoA reductase (NADPH) activity;GO:0046872//metal ion binding;GO:0003959//NADPH dehydrogenase activity;GO:0010181//FMN binding;	-
gene-STM3374	1291.46	1808.07	774.853	0.428552	-1.22246	2.08769e-06	1.98353e-05	gi|1109557564|ref|NC_003197.2|	3543523	3544583	-	1050	STM3374	GO:0051782;GO:0008360;GO:0051983;GO:0042802;GO:0043093;GO:0016021;GO:0005856;GO:0031226	K03569	proNOG00721;COG1077	D	rod shape-determining protein MreB [Salmonella enterica subsp. enterica serovar Typhi str. CT18]	sp|P0A9X5|MREB_ECOL6 Rod shape-determining protein MreB OS=Escherichia coli O6:H1 (strain CFT073 / ATCC 700928 / UPEC) GN=mreB PE=3 SV=1	GO:0051782//negative regulation of cell division;GO:0008360//regulation of cell shape;GO:0051983//regulation of chromosome segregation;GO:0043093//FtsZ-dependent cytokinesis;	GO:0016021//integral component of membrane;GO:0005856//cytoskeleton;GO:0031226//intrinsic component of plasma membrane;	GO:0042802//identical protein binding;	-
gene-STM1246	26259.4	16139.2	36379.6	2.25411	1.17256	2.09709e-06	1.98815e-05	gi|1109557564|ref|NC_003197.2|	1332234	1332798	+	564	STM1246	GO:0009279;GO:0009405;GO:0016021	K07804	proNOG37949	M	virulence membrane protein PAGC precursor [Salmonella enterica subsp. enterica serovar Typhimurium str. LT2]	sp|P23988|PAGC_SALTY Virulence membrane protein PagC OS=Salmonella typhimurium (strain LT2 / SGSC1412 / ATCC 700720) GN=pagC PE=3 SV=2	GO:0009405//obsolete pathogenesis;	GO:0009279//cell outer membrane;GO:0016021//integral component of membrane;	-	ko02020(Two-component system)
gene-STM3059	685.145	969.816	400.473	0.412937	-1.27601	2.15852e-06	2.03983e-05	gi|1109557564|ref|NC_003197.2|	3220988	3221572	-	585	STM3059	-	-	-	-	hypothetical protein SSPA2729 [Salmonella enterica subsp. enterica serovar Paratyphi A str. AKU_12601]	sp|B5F5I5|YGFB_SALA4 UPF0149 protein YgfB OS=Salmonella agona (strain SL483) GN=ygfB PE=3 SV=1	-	-	-	-
gene-STM3975	331.498	480.543	182.452	0.379679	-1.39715	2.16092e-06	2.03983e-05	gi|1109557564|ref|NC_003197.2|	4181326	4182105	+	780	STM3975	GO:0033281;GO:0005887;GO:0043953;GO:0003676;GO:0008270;GO:0008320	K03118	proNOG01292	U	twin-arginine protein translocation system subunit TatC [Salmonella enterica subsp. enterica serovar Typhi str. CT18]	sp|P69424|TATC_ECO57 Sec-independent protein translocase protein TatC OS=Escherichia coli O157:H7 GN=tatC PE=3 SV=2	GO:0043953//protein transport by the Tat complex;	GO:0033281//TAT protein transport complex;GO:0005887//integral component of plasma membrane;	GO:0003676//nucleic acid binding;GO:0008270//zinc ion binding;GO:0008320//protein transmembrane transporter activity;	ko03070(Bacterial secretion system);ko03060(Protein export)
gene-STM3090	1264.86	1983.68	546.036	0.275265	-1.86111	2.24784e-06	2.11732e-05	gi|1109557564|ref|NC_003197.2|	3251684	3252853	+	1161	STM3090	GO:0006556;GO:0006730;GO:0000287;GO:0005524;GO:0004478;GO:0005829	K00789	proNOG00658	H	S-adenosylmethionine synthetase [Salmonella enterica subsp. enterica serovar Typhi str. CT18]	sp|Q57K26|METK_SALCH S-adenosylmethionine synthase OS=Salmonella choleraesuis (strain SC-B67) GN=metK PE=3 SV=1	GO:0006556//S-adenosylmethionine biosynthetic process;GO:0006730//one-carbon metabolic process;	GO:0005829//cytosol;	GO:0000287//magnesium ion binding;GO:0005524//ATP binding;GO:0004478//methionine adenosyltransferase activity;	ko00997(Biosynthesis of various secondary metabolites - part 3);ko00270(Cysteine and methionine metabolism)
gene-STM4083	130.288	201.091	59.4857	0.295815	-1.75723	2.33536e-06	2.19504e-05	gi|1109557564|ref|NC_003197.2|	4291844	4292283	+	435	STM4083	GO:0016021	-	proNOG42504	S	hypothetical protein STY3787 [Salmonella enterica subsp. enterica serovar Typhi str. CT18]	sp|P0AF35|YIIR_ECO57 Uncharacterized protein YiiR OS=Escherichia coli O157:H7 GN=yiiR PE=4 SV=1	-	GO:0016021//integral component of membrane;	-	-
gene-STM1225	242.36	103.656	381.063	3.67621	1.87822	2.38164e-06	2.22464e-05	gi|1109557564|ref|NC_003197.2|	1311173	1312052	-	870	STM1225	GO:0006810;GO:0016021;GO:0005886	K11071	proNOG00511	P	spermidine/putrescine ABC transporter membrane protein [Salmonella enterica subsp. enterica serovar Typhi str. CT18]	sp|P0A2J8|POTB_SALTI Spermidine/putrescine transport system permease protein PotB OS=Salmonella typhi GN=potB PE=3 SV=1	GO:0006810//transport;	GO:0016021//integral component of membrane;GO:0005886//plasma membrane;	-	ko02010(ABC transporters)
gene-STM2948	188.968	92.8935	285.042	3.06848	1.61753	2.38321e-06	2.22464e-05	gi|1109557564|ref|NC_003197.2|	3090718	3092582	-	1824	STM2948	GO:0010181;GO:0050660;GO:0000103;GO:0070814;GO:0019344;GO:0004783;GO:0055114	K00380	proNOG00414	P	sulfite reductase subunit alpha [Salmonella enterica subsp. enterica serovar Typhimurium str. LT2]	sp|P38039|CYSJ_SALTY Sulfite reductase [NADPH] flavoprotein alpha-component OS=Salmonella typhimurium (strain LT2 / SGSC1412 / ATCC 700720) GN=cysJ PE=3 SV=2	GO:0000103//sulfate assimilation;GO:0070814//hydrogen sulfide biosynthetic process;GO:0019344//cysteine biosynthetic process;GO:0055114//obsolete oxidation-reduction process;	-	GO:0010181//FMN binding;GO:0050660//flavin adenine dinucleotide binding;GO:0004783//sulfite reductase (NADPH) activity;	ko00920(Sulfur metabolism)
gene-STM0716	384.362	203.996	564.727	2.76832	1.46901	2.38625e-06	2.22464e-05	gi|1109557564|ref|NC_003197.2|	781618	782197	+	573	STM0716	GO:0006310;GO:0003677;GO:0015074	K07357	proNOG22095	L	DNA recombinase [Salmonella enterica subsp. enterica serovar Typhi str. CT18]	sp|P0ADH6|FIMB_ECO57 Type 1 fimbriae regulatory protein FimB OS=Escherichia coli O157:H7 GN=fimB PE=3 SV=1	GO:0006310//DNA recombination;GO:0015074//DNA integration;	-	GO:0003677//DNA binding;	-
gene-STM0113	299.895	156.394	443.396	2.83512	1.50341	2.38718e-06	2.22464e-05	gi|1109557564|ref|NC_003197.2|	132167	133758	-	1578	STM0113	GO:0009098;GO:0003852	K01649	proNOG02407	E	2-isopropylmalate synthase [Salmonella enterica]	sp|B5FI58|LEU1_SALDC 2-isopropylmalate synthase OS=Salmonella dublin (strain CT_02021853) GN=leuA PE=3 SV=1	GO:0009098//leucine biosynthetic process;	-	GO:0003852//2-isopropylmalate synthase activity;	ko00620(Pyruvate metabolism);ko00290(Valine, leucine and isoleucine biosynthesis)
gene-STM0126	203.266	308.231	98.3007	0.318919	-1.64874	2.48339e-06	2.3094e-05	gi|1109557564|ref|NC_003197.2|	147386	148716	+	1317	STM0126	GO:0008360;GO:0071555;GO:0009252;GO:0005524;GO:0005737;GO:0008764;GO:0007049;GO:0051301	K01925	proNOG03851	M	UDP-N-acetylmuramoyl-L-alanyl-D-glutamate synthetase [Salmonella enterica subsp. enterica serovar Typhimurium str. LT2]	sp|Q8ZRU4|MURD_SALTY UDP-N-acetylmuramoylalanine--D-glutamate ligase OS=Salmonella typhimurium (strain LT2 / SGSC1412 / ATCC 700720) GN=murD PE=3 SV=3	GO:0008360//regulation of cell shape;GO:0071555//cell wall organization;GO:0009252//peptidoglycan biosynthetic process;GO:0007049//cell cycle;GO:0051301//cell division;	GO:0005737//cytoplasm;	GO:0005524//ATP binding;GO:0008764//UDP-N-acetylmuramoylalanine-D-glutamate ligase activity;	ko00550(Peptidoglycan biosynthesis);ko00470(D-Amino acid metabolism)
gene-STM2228	1056.65	1469.39	643.904	0.43821	-1.1903	2.60966e-06	2.42167e-05	gi|1109557564|ref|NC_003197.2|	2328901	2330679	+	1767	STM2228	GO:0016874;GO:0016021;GO:0005886;GO:0016567;GO:0008484;GO:0008270	K07014	proNOG01531	R	hydrolase [Salmonella enterica subsp. enterica serovar Typhimurium str. LT2]	sp|P40709|YEJM_SALTY Inner membrane protein YejM OS=Salmonella typhimurium (strain LT2 / SGSC1412 / ATCC 700720) GN=yejM PE=3 SV=2	GO:0016567//protein ubiquitination;	GO:0016021//integral component of membrane;GO:0005886//plasma membrane;	GO:0016874//ligase activity;GO:0008484//sulfuric ester hydrolase activity;GO:0008270//zinc ion binding;	-
gene-STM0418	453.003	649.599	256.406	0.394714	-1.34112	2.68845e-06	2.48498e-05	gi|1109557564|ref|NC_003197.2|	471516	471947	+	426	STM0418	GO:0006353;GO:0003723;GO:0006355	K03625	proNOG44258;COG0781;proNOG103121	K	transcription antitermination protein NusB [Salmonella enterica subsp. enterica serovar Typhimurium str. LT2]	sp|A8AK38|NUSB_CITK8 N utilization substance protein B homolog OS=Citrobacter koseri (strain ATCC BAA-895 / CDC 4225-83 / SGSC4696) GN=nusB PE=3 SV=1	GO:0006353//DNA-templated transcription, termination;GO:0006355//regulation of transcription, DNA-templated;	-	GO:0003723//RNA binding;	-
gene-STM2024	73.6757	119.178	28.1737	0.2364	-2.0807	2.68923e-06	2.48498e-05	gi|1109557564|ref|NC_003197.2|	2103701	2104422	-	720	STM2024	GO:0055114;GO:0032259;GO:0030788;GO:0009236;GO:0043781	K03394	proNOG04175	H	cobalt-precorrin-2 C(20)-methyltransferase [Salmonella enterica subsp. enterica serovar Typhimurium str. LT2]	sp|Q05593|CBIL_SALTY Cobalt-precorrin-2 C(20)-methyltransferase OS=Salmonella typhimurium (strain LT2 / SGSC1412 / ATCC 700720) GN=cbiL PE=1 SV=2	GO:0055114//obsolete oxidation-reduction process;GO:0032259//methylation;GO:0009236//cobalamin biosynthetic process;	-	GO:0030788//precorrin-2 C20-methyltransferase activity;GO:0043781//cobalt-factor II C20-methyltransferase activity;	ko00860(Porphyrin metabolism)
gene-STM1044	1124.63	653.592	1595.67	2.44139	1.2877	2.70892e-06	2.49567e-05	gi|1109557564|ref|NC_003197.2|	1130041	1130580	-	540	STM1044	GO:0008270;GO:0055114;GO:0019430;GO:0005507;GO:0004784;GO:0042802;GO:0042597	K04565	proNOG52707	P	superoxide dismutase precursor [Salmonella enterica subsp. enterica serovar Typhimurium str. LT2]	sp|E8XDJ8|SODC1_SALT4 Superoxide dismutase [Cu-Zn] 1 OS=Salmonella typhimurium (strain 4/74) GN=sodC1 PE=3 SV=1	GO:0055114//obsolete oxidation-reduction process;GO:0019430//removal of superoxide radicals;	GO:0042597//periplasmic space;	GO:0008270//zinc ion binding;GO:0005507//copper ion binding;GO:0004784//superoxide dismutase activity;GO:0042802//identical protein binding;	ko05208(Chemical carcinogenesis - reactive oxygen species);ko05022(Pathways of neurodegeneration - multiple diseases);ko05020(Prion disease);ko05016(Huntington disease);ko05014(Amyotrophic lateral sclerosis);ko05012(Parkinson disease);ko04213(Longevity regulating pathway - multiple species);ko04146(Peroxisome)
gene-STM2385	1355.15	799.416	1910.89	2.39035	1.25722	2.71219e-06	2.49567e-05	gi|1109557564|ref|NC_003197.2|	2495661	2496602	-	939	STM2385	GO:0036009;GO:0005840;GO:0003676;GO:0018364;GO:0032775;GO:0009007	K07320	proNOG02006	J	N5-glutamine S-adenosyl-L-methionine-dependent methyltransferase [Salmonella enterica subsp. enterica serovar Typhi str. CT18]	sp|P0A294|PRMB_SALTI 50S ribosomal protein L3 glutamine methyltransferase OS=Salmonella typhi GN=prmB PE=3 SV=1	GO:0018364//peptidyl-glutamine methylation;GO:0032775//DNA methylation on adenine;	GO:0005840//ribosome;	GO:0036009//protein-glutamine N-methyltransferase activity;GO:0003676//nucleic acid binding;GO:0009007//site-specific DNA-methyltransferase (adenine-specific) activity;	-
gene-STM2957	341.431	493.961	188.901	0.382422	-1.38676	2.79724e-06	2.56853e-05	gi|1109557564|ref|NC_003197.2|	3105173	3106475	-	1302	STM2957	GO:0051539;GO:0016021;GO:0070041;GO:0016491;GO:0031167;GO:0003723;GO:0055114;GO:0005506	K03215	proNOG01041	J	23S rRNA 5-methyluridine methyltransferase [Salmonella enterica subsp. enterica serovar Typhimurium str. ST4/74]	sp|Q8ZME1|RLMD_SALTY 23S rRNA (uracil(1939)-C(5))-methyltransferase RlmD OS=Salmonella typhimurium (strain LT2 / SGSC1412 / ATCC 700720) GN=rlmD PE=3 SV=3	GO:0031167//rRNA methylation;GO:0055114//obsolete oxidation-reduction process;	GO:0016021//integral component of membrane;	GO:0051539//4 iron, 4 sulfur cluster binding;GO:0070041//rRNA (uridine-C5-)-methyltransferase activity;GO:0016491//oxidoreductase activity;GO:0003723//RNA binding;GO:0005506//iron ion binding;	-
gene-STM4109	104.807	166.433	43.1803	0.259445	-1.9465	2.81754e-06	2.58177e-05	gi|1109557564|ref|NC_003197.2|	4323831	4324504	-	669	STM4109	GO:0006000;GO:0016740;GO:0005737;GO:0016832	K08314	proNOG03752	G	fructose-6-phosphate aldolase [Salmonella enterica subsp. enterica serovar Typhimurium str. LT2]	sp|Q57HA5|FSA_SALCH Fructose-6-phosphate aldolase OS=Salmonella choleraesuis (strain SC-B67) GN=fsa PE=3 SV=1	GO:0006000//fructose metabolic process;	GO:0005737//cytoplasm;	GO:0016740//transferase activity;GO:0016832//aldehyde-lyase activity;	-
gene-STM2791	99.7104	159.867	39.5542	0.24742	-2.01497	2.9725e-06	2.71807e-05	gi|1109557564|ref|NC_003197.2|	2940126	2941586	+	1455	STM2791	GO:0055114;GO:0016021;GO:0004029;GO:0004777;GO:0009013;GO:0009450	K00135	proNOG00163	C	succinate-semialdehyde dehydrogenase I [Salmonella enterica subsp. enterica serovar Typhimurium str. LT2]	sp|P25526|GABD_ECOLI Succinate-semialdehyde dehydrogenase [NADP(+)] GabD OS=Escherichia coli (strain K12) GN=gabD PE=1 SV=1	GO:0055114//obsolete oxidation-reduction process;GO:0009450//gamma-aminobutyric acid catabolic process;	GO:0016021//integral component of membrane;	GO:0004029//aldehyde dehydrogenase (NAD+) activity;GO:0004777//succinate-semialdehyde dehydrogenase (NAD+) activity;GO:0009013//succinate-semialdehyde dehydrogenase [NAD(P)+] activity;	ko00760(Nicotinate and nicotinamide metabolism);ko00650(Butanoate metabolism);ko00350(Tyrosine metabolism);ko00310(Lysine degradation);ko00250(Alanine, aspartate and glutamate metabolism)
gene-STM2217	142.412	217.414	67.4087	0.310047	-1.68944	3.09423e-06	2.82349e-05	gi|1109557564|ref|NC_003197.2|	2318014	2319127	+	1101	STM2217	GO:0042884;GO:0055085;GO:0005887;GO:0022857	K13894	proNOG00956	P	binding-protein-dependent transporter [Salmonella enterica subsp. enterica serovar Typhi str. CT18]	sp|P0AFU1|YEJB_ECO57 Inner membrane ABC transporter permease protein YejB OS=Escherichia coli O157:H7 GN=yejB PE=3 SV=1	GO:0042884//microcin transport;GO:0055085//transmembrane transport;	GO:0005887//integral component of plasma membrane;	GO:0022857//transmembrane transporter activity;	ko02010(ABC transporters)
gene-STM2472	2307.69	1414.56	3200.82	2.26277	1.17809	3.10759e-06	2.82978e-05	gi|1109557564|ref|NC_003197.2|	2579978	2582270	-	2286	STM2472	GO:0051287;GO:0006108;GO:0004471;GO:0016746;GO:0004473;GO:0008948;GO:0005829;GO:0055114;GO:0030145	K00029	proNOG00440	C	malic enzyme [Salmonella enterica subsp. enterica serovar Typhimurium str. LT2]	sp|Q9ZFV8|MAO2_SALTY NADP-dependent malic enzyme OS=Salmonella typhimurium (strain LT2 / SGSC1412 / ATCC 700720) GN=maeB PE=3 SV=2	GO:0006108//malate metabolic process;GO:0055114//obsolete oxidation-reduction process;	GO:0005829//cytosol;	GO:0051287//NAD binding;GO:0004471//malate dehydrogenase (decarboxylating) (NAD+) activity;GO:0016746//acyltransferase activity;GO:0004473//malate dehydrogenase (decarboxylating) (NADP+) activity;GO:0008948//oxaloacetate decarboxylase activity;GO:0030145//manganese ion binding;	ko03320(PPAR signaling pathway);ko00710(Carbon fixation in photosynthetic organisms);ko00620(Pyruvate metabolism)
gene-STM3943	247.529	126.815	368.243	2.90378	1.53793	3.16894e-06	2.87966e-05	gi|1109557564|ref|NC_003197.2|	4150560	4150893	-	327	STM3943	GO:0007606;GO:0008199;GO:0016021;GO:0007165;GO:0004888;GO:0016226	K06202	proNOG64413	P	frataxin-like protein [Salmonella enterica subsp. enterica serovar Typhimurium str. LT2]	sp|P56978|CYAY_SALTY Protein CyaY OS=Salmonella typhimurium (strain LT2 / SGSC1412 / ATCC 700720) GN=cyaY PE=3 SV=1	GO:0007606//sensory perception of chemical stimulus;GO:0007165//signal transduction;GO:0016226//iron-sulfur cluster assembly;	GO:0016021//integral component of membrane;	GO:0008199//ferric iron binding;GO:0004888//transmembrane signaling receptor activity;	-
gene-STM0417	294.198	431.837	156.56	0.362543	-1.46377	3.21518e-06	2.91563e-05	gi|1109557564|ref|NC_003197.2|	471023	471507	+	477	STM0417	GO:0004867;GO:0005829;GO:0010951;GO:0016740;GO:0000906;GO:0009231;GO:0009349	K00794	proNOG33900	H	6,7-dimethyl-8-ribityllumazine synthase [Salmonella enterica subsp. enterica serovar Paratyphi B str. SPB7]	sp|B5EXF8|RISB_SALA4 6,7-dimethyl-8-ribityllumazine synthase OS=Salmonella agona (strain SL483) GN=ribH PE=3 SV=1	GO:0010951//negative regulation of endopeptidase activity;GO:0009231//riboflavin biosynthetic process;	GO:0005829//cytosol;GO:0009349//riboflavin synthase complex;	GO:0004867//serine-type endopeptidase inhibitor activity;GO:0016740//transferase activity;GO:0000906//6,7-dimethyl-8-ribityllumazine synthase activity;	ko00740(Riboflavin metabolism)
gene-STM1133	898.538	513.576	1283.5	2.49914	1.32143	3.29961e-06	2.98601e-05	gi|1109557564|ref|NC_003197.2|	1222913	1224027	+	1113	STM1133	GO:0055114;GO:0033712	-	proNOG18226	R	dehydrogenase [Salmonella enterica subsp. enterica serovar Typhimurium str. LT2]	sp|P39353|YJHC_ECOLI Uncharacterized oxidoreductase YjhC OS=Escherichia coli (strain K12) GN=yjhC PE=3 SV=2	GO:0055114//obsolete oxidation-reduction process;	-	GO:0033712//1,5-anhydro-D-fructose reductase (1,5-anhydro-D-mannitol-forming) activity;	-
gene-STM1371	174.151	263.795	84.506	0.320347	-1.64229	3.34157e-06	3.01775e-05	gi|1109557564|ref|NC_003197.2|	1454176	1454933	+	753	STM1371	GO:0006355;GO:0005634;GO:0006810;GO:0005524;GO:0016887;GO:0003700	K09013	proNOG00513	O	cysteine desulfurase subunit ATPase [Salmonella enterica subsp. enterica serovar Typhimurium str. LT2]	sp|P77499|SUFC_ECOLI Probable ATP-dependent transporter SufC OS=Escherichia coli (strain K12) GN=sufC PE=1 SV=1	GO:0006355//regulation of transcription, DNA-templated;GO:0006810//transport;	GO:0005634//nucleus;	GO:0005524//ATP binding;GO:0016887//ATP hydrolysis activity;GO:0003700//DNA-binding transcription factor activity;	-
gene-STM2792	229.233	339.728	118.738	0.34951	-1.5166	3.34904e-06	3.01827e-05	gi|1109557564|ref|NC_003197.2|	2941587	2942884	+	1290	STM2792	GO:0009448;GO:0003867;GO:0030170;GO:0042802	K07250	proNOG01409	E	4-aminobutyrate aminotransferase [Salmonella enterica subsp. enterica serovar Typhimurium str. ST4/74]	sp|P22256|GABT_ECOLI 4-aminobutyrate aminotransferase GabT OS=Escherichia coli (strain K12) GN=gabT PE=1 SV=1	GO:0009448//gamma-aminobutyric acid metabolic process;	-	GO:0003867//4-aminobutyrate transaminase activity;GO:0030170//pyridoxal phosphate binding;GO:0042802//identical protein binding;	ko00650(Butanoate metabolism);ko00640(Propanoate metabolism);ko00410(beta-Alanine metabolism);ko00310(Lysine degradation);ko00280(Valine, leucine and isoleucine degradation);ko00250(Alanine, aspartate and glutamate metabolism)
gene-STM2540	384.54	212.039	557.04	2.62706	1.39345	3.49536e-06	3.13842e-05	gi|1109557564|ref|NC_003197.2|	2680060	2680608	-	539	STM2540	GO:0006457;GO:0051087;GO:0051259;GO:0016226	K04082	proNOG25502	O	co-chaperone HscB [Salmonella enterica subsp. enterica serovar Typhimurium str. LT2]	sp|Q8ZN41|HSCB_SALTY Co-chaperone protein HscB OS=Salmonella typhimurium (strain LT2 / SGSC1412 / ATCC 700720) GN=hscB PE=3 SV=1	GO:0006457//protein folding;GO:0051259//protein complex oligomerization;GO:0016226//iron-sulfur cluster assembly;	-	GO:0051087//chaperone binding;	-
gene-STM0633	2175.69	2992.56	1358.82	0.454066	-1.13903	3.49669e-06	3.13842e-05	gi|1109557564|ref|NC_003197.2|	694865	695846	-	972	STM0633	GO:0016992;GO:0046872;GO:0051539;GO:0009249;GO:0005737;GO:0009107	K03644	proNOG01641	H	lipoyl synthase [Salmonella enterica subsp. enterica serovar Typhimurium str. LT2]	sp|B5EZ72|LIPA_SALA4 Lipoyl synthase OS=Salmonella agona (strain SL483) GN=lipA PE=3 SV=1	GO:0009249//protein lipoylation;GO:0009107//lipoate biosynthetic process;	GO:0005737//cytoplasm;	GO:0016992//lipoate synthase activity;GO:0046872//metal ion binding;GO:0051539//4 iron, 4 sulfur cluster binding;	ko00785(Lipoic acid metabolism)
gene-STM0302	91.7136	35.8735	147.554	4.11317	2.04025	3.67028e-06	3.28749e-05	gi|1109557564|ref|NC_003197.2|	346092	346569	+	477	STM0302	-	-	proNOG89346	S	fimbrial structural subunit [Salmonella enterica subsp. enterica serovar Typhi str. CT18]	-	-	-	-	-
gene-STM4033	254.796	131.087	378.505	2.88743	1.52978	3.6794e-06	3.28894e-05	gi|1109557564|ref|NC_003197.2|	4241997	4242251	+	255	STM4033	GO:0052696;GO:0016021;GO:0015020;GO:0043565;GO:0009813;GO:0043231	-	proNOG54829	K	putative DNA-binding protein [Salmonella enterica subsp. enterica serovar Typhimurium str. D23580]	-	GO:0052696//flavonoid glucuronidation;GO:0009813//flavonoid biosynthetic process;	GO:0016021//integral component of membrane;GO:0043231//intracellular membrane-bounded organelle;	GO:0015020//glucuronosyltransferase activity;GO:0043565//sequence-specific DNA binding;	-
gene-STM1746	2906.11	1770.43	4041.79	2.28294	1.1909	3.76892e-06	3.36209e-05	gi|1109557564|ref|NC_003197.2|	1839602	1841396	-	1773	STM1746	GO:0015197;GO:0015031;GO:0055085;GO:0015833;GO:0043190;GO:0030288	K15580	-	-	periplasmic oligopeptide-binding protein precursor (OppA) [Salmonella enterica subsp. enterica serovar Typhimurium str. D23580]	sp|P06202|OPPA_SALTY Periplasmic oligopeptide-binding protein OS=Salmonella typhimurium (strain LT2 / SGSC1412 / ATCC 700720) GN=oppA PE=1 SV=2	GO:0015031//protein transport;GO:0055085//transmembrane transport;GO:0015833//peptide transport;	GO:0043190//ATP-binding cassette (ABC) transporter complex;GO:0030288//outer membrane-bounded periplasmic space;	-	ko02024(Quorum sensing);ko02010(ABC transporters);ko01501(beta-Lactam resistance)
gene-STM3951	920.456	1279.92	560.99	0.4383	-1.19001	3.99548e-06	3.55695e-05	gi|1109557564|ref|NC_003197.2|	4155438	4157716	+	2187	STM3951	GO:0010466;GO:0030414;GO:0005737;GO:0004003;GO:0005576;GO:0005524;GO:0006268;GO:0009432;GO:0003677;GO:0006281	K03657	proNOG00367	L	DNA-dependent helicase II [Salmonella enterica subsp. enterica serovar Typhimurium str. LT2]	sp|Q05311|UVRD_SALTY DNA helicase II OS=Salmonella typhimurium (strain LT2 / SGSC1412 / ATCC 700720) GN=uvrD PE=3 SV=2	GO:0010466//negative regulation of peptidase activity;GO:0006268//DNA unwinding involved in DNA replication;GO:0009432//SOS response;GO:0006281//DNA repair;	GO:0005737//cytoplasm;GO:0005576//extracellular region;	GO:0030414//peptidase inhibitor activity;GO:0005524//ATP binding;GO:0003677//DNA binding;	ko03430(Mismatch repair);ko03420(Nucleotide excision repair)
gene-STM2678	350.548	502.101	198.994	0.396323	-1.33525	4.11086e-06	3.65224e-05	gi|1109557564|ref|NC_003197.2|	2818732	2819523	+	792	STM2678	GO:0017004;GO:0016021;GO:0020037	-	proNOG102811	O	hypothetical protein STY2865 [Salmonella enterica subsp. enterica serovar Typhi str. CT18]	sp|P64434|YPJD_ECO57 Inner membrane protein YpjD OS=Escherichia coli O157:H7 GN=ypjD PE=3 SV=1	GO:0017004//cytochrome complex assembly;	GO:0016021//integral component of membrane;	GO:0020037//heme binding;	-
gene-STM0202	433.916	623.702	244.129	0.391419	-1.35321	4.24768e-06	3.76616e-05	gi|1109557564|ref|NC_003197.2|	237212	238505	-	1287	STM0202	GO:0030170;GO:0006782;GO:0042802;GO:0042286;GO:0008483;GO:0005737	K01845	proNOG02051	H	glutamate-1-semialdehyde aminotransferase [Salmonella enterica subsp. enterica serovar Typhimurium str. LT2]	sp|E1W874|GSA_SALTS Glutamate-1-semialdehyde 2,1-aminomutase OS=Salmonella typhimurium (strain SL1344) GN=hemL PE=3 SV=1	GO:0006782//protoporphyrinogen IX biosynthetic process;	GO:0005737//cytoplasm;	GO:0030170//pyridoxal phosphate binding;GO:0042802//identical protein binding;GO:0042286//glutamate-1-semialdehyde 2,1-aminomutase activity;GO:0008483//transaminase activity;	ko00860(Porphyrin metabolism)
gene-STM0844	141.028	245.114	36.943	0.150718	-2.73008	4.29652e-06	3.80177e-05	gi|1109557564|ref|NC_003197.2|	913788	914697	-	906	STM0844	GO:0051539;GO:0043365;GO:0055114;GO:0016829	K04069	proNOG12839	O	pyruvate formate lyase activating enzyme [Salmonella enterica subsp. enterica serovar Typhimurium str. LT2]	sp|P75794|PFLE_ECOLI Putative pyruvate formate-lyase 3-activating enzyme OS=Escherichia coli (strain K12) GN=ybiY PE=3 SV=2	GO:0055114//obsolete oxidation-reduction process;	-	GO:0051539//4 iron, 4 sulfur cluster binding;GO:0043365//[formate-C-acetyltransferase]-activating enzyme activity;GO:0016829//lyase activity;	-
gene-STM0961	3427.85	2053.59	4802.12	2.3384	1.22552	4.31304e-06	3.80869e-05	gi|1109557564|ref|NC_003197.2|	1041561	1042183	+	621	STM0961	GO:0042597;GO:0042953;GO:0042954;GO:0008565;GO:0015031	K03634	proNOG04597	M	outer-membrane lipoprotein carrier protein [Salmonella enterica subsp. enterica serovar Typhimurium str. LT2]	sp|B5F144|LOLA_SALA4 Outer-membrane lipoprotein carrier protein OS=Salmonella agona (strain SL483) GN=lolA PE=3 SV=1	GO:0042953//lipoprotein transport;GO:0015031//protein transport;	GO:0042597//periplasmic space;	GO:0042954//obsolete lipoprotein transporter activity;GO:0008565//obsolete protein transporter activity;	-
gene-STM0617	1914.03	2782.73	1045.33	0.37565	-1.41254	4.3676e-06	3.84911e-05	gi|1109557564|ref|NC_003197.2|	679992	680798	-	807	STM0617	GO:0003723;GO:0090502;GO:0008847;GO:0033897	K01169	proNOG11622	J	ribonuclease I [Salmonella enterica subsp. enterica serovar Typhimurium str. LT2]	sp|P21338|RNI_ECOLI Ribonuclease I OS=Escherichia coli (strain K12) GN=rna PE=1 SV=1	GO:0090502//RNA phosphodiester bond hydrolysis, endonucleolytic;	-	GO:0003723//RNA binding;GO:0008847//Enterobacter ribonuclease activity;GO:0033897//ribonuclease T2 activity;	-
gene-STM2537	245.601	361.496	129.706	0.358803	-1.47873	4.47235e-06	3.93352e-05	gi|1109557564|ref|NC_003197.2|	2677648	2677857	-	207	STM2537	GO:0016226	-	proNOG63372	S	hypothetical protein STY2783 [Salmonella enterica subsp. enterica serovar Typhi str. CT18]	sp|P0C0M0|ISCX_ECO57 Protein IscX OS=Escherichia coli O157:H7 GN=iscX PE=3 SV=1	GO:0016226//iron-sulfur cluster assembly;	-	-	-
gene-STM1596	351.744	584.222	119.265	0.204144	-2.29234	4.488e-06	3.93937e-05	gi|1109557564|ref|NC_003197.2|	1686256	1686528	-	270	STM1596	GO:0016021	-	proNOG65408	S	inner membrane protein [Salmonella enterica subsp. enterica serovar Typhimurium str. LT2]	sp|P64454|YDCX_ECOL6 Uncharacterized protein YdcX OS=Escherichia coli O6:H1 (strain CFT073 / ATCC 700928 / UPEC) GN=ydcX PE=4 SV=2	-	GO:0016021//integral component of membrane;	-	-
gene-STM3711	819.777	1150.08	489.473	0.425598	-1.23244	4.52338e-06	3.96248e-05	gi|1109557564|ref|NC_003197.2|	3906263	3907309	+	1047	STM3711	GO:0009244;GO:0008713;GO:0005829	K02843	proNOG06184	M	ADP-heptose--LPS heptosyltransferase [Salmonella enterica subsp. enterica serovar Typhimurium str. LT2]	sp|P37421|RFAF_SALTY ADP-heptose--LPS heptosyltransferase 2 OS=Salmonella typhimurium (strain LT2 / SGSC1412 / ATCC 700720) GN=rfaF PE=3 SV=1	GO:0009244//lipopolysaccharide core region biosynthetic process;	GO:0005829//cytosol;	GO:0008713//ADP-heptose-lipopolysaccharide heptosyltransferase activity;	ko00540(Lipopolysaccharide biosynthesis)
gene-STM2901	1608.51	955.267	2261.75	2.36766	1.24346	4.60126e-06	4.02265e-05	gi|1109557564|ref|NC_003197.2|	3045264	3045719	+	456	STM2901	-	-	proNOG55546	S	hypothetical protein STM2901 [Salmonella enterica subsp. enterica serovar Typhimurium str. LT2]	-	-	-	-	-
gene-STM4467	19580.1	11209.7	27950.4	2.49342	1.31812	4.72125e-06	4.11934e-05	gi|1109557564|ref|NC_003197.2|	4709343	4710569	-	1227	STM4467	GO:0018101;GO:0016990;GO:0019547;GO:0005737	K01478	proNOG08670	E	arginine deiminase [Salmonella enterica subsp. enterica serovar Typhimurium str. 798]	sp|Q8ZK33|ARCA_SALTY Arginine deiminase OS=Salmonella typhimurium (strain LT2 / SGSC1412 / ATCC 700720) GN=arcA PE=3 SV=1	GO:0018101//protein citrullination;GO:0019547//arginine catabolic process to ornithine;	GO:0005737//cytoplasm;	GO:0016990//arginine deiminase activity;	ko00220(Arginine biosynthesis)
gene-STM0955	94.1578	150.799	37.5169	0.248788	-2.00701	4.76552e-06	4.1497e-05	gi|1109557564|ref|NC_003197.2|	1030880	1031600	-	711	STM0955	GO:0030163;GO:0005737;GO:0008914	K00684	proNOG24727	O	leucyl/phenylalanyl-tRNA--protein transferase [Salmonella enterica subsp. enterica serovar Typhi str. CT18]	sp|B5F138|LFTR_SALA4 Leucyl/phenylalanyl-tRNA--protein transferase OS=Salmonella agona (strain SL483) GN=aat PE=3 SV=1	GO:0030163//protein catabolic process;	GO:0005737//cytoplasm;	GO:0008914//leucyltransferase activity;	-
gene-STM0389	2525.53	928.103	4122.96	4.44235	2.15132	4.78217e-06	4.15594e-05	gi|1109557564|ref|NC_003197.2|	441407	441609	+	198	STM0389	GO:0016021	-	proNOG62651	S	hypothetical protein STM0389 [Salmonella enterica subsp. enterica serovar Typhimurium str. LT2]	sp|P0AAN7|YAIA_ECO57 Uncharacterized protein YaiA OS=Escherichia coli O157:H7 GN=yaiA PE=4 SV=1	-	GO:0016021//integral component of membrane;	-	-
gene-STM3570	123.616	191.068	56.1642	0.293949	-1.76636	4.81892e-06	4.17958e-05	gi|1109557564|ref|NC_003197.2|	3738087	3738766	-	675	STM3570	GO:0016021;GO:0016887;GO:0005524;GO:0051301	K09812	proNOG02381	P	cell division protein FtsE [Salmonella enterica subsp. enterica serovar Typhi str. CT18]	sp|P0A9R9|FTSE_ECO57 Cell division ATP-binding protein FtsE OS=Escherichia coli O157:H7 GN=ftsE PE=3 SV=1	GO:0051301//cell division;	GO:0016021//integral component of membrane;	GO:0016887//ATP hydrolysis activity;GO:0005524//ATP binding;	ko02010(ABC transporters)
gene-STM2754	707.232	369.175	1045.29	2.83142	1.50153	4.86966e-06	4.21524e-05	gi|1109557564|ref|NC_003197.2|	2892413	2893615	+	1203	STM2754	-	-	NOG222571	S	hexulose 6 phosphate synthase [Salmonella enterica subsp. enterica serovar Typhimurium str. LT2]	-	-	-	-	-
gene-STM3996	1790.99	2455.74	1126.24	0.458615	-1.12465	4.9551e-06	4.28073e-05	gi|1109557564|ref|NC_003197.2|	4203197	4204195	+	993	STM3996	GO:0000287;GO:0007186;GO:0006468;GO:0004674;GO:0006950;GO:0005524;GO:0005737;GO:0008528;GO:0016021	-	proNOG04634	R	serine/threonine protein kinase [Salmonella enterica subsp. enterica serovar Typhimurium str. LT2]	sp|Q8ZKU8|RDOA_SALTY Protein RdoA OS=Salmonella typhimurium (strain LT2 / SGSC1412 / ATCC 700720) GN=rdoA PE=2 SV=1	GO:0007186//G protein-coupled receptor signaling pathway;GO:0006468//protein phosphorylation;GO:0006950//response to stress;	GO:0005737//cytoplasm;GO:0016021//integral component of membrane;	GO:0000287//magnesium ion binding;GO:0004674//protein serine/threonine kinase activity;GO:0005524//ATP binding;GO:0008528//G protein-coupled peptide receptor activity;	-
gene-STM2139	2113.45	971.667	3255.23	3.35015	1.74422	5.23304e-06	4.50483e-05	gi|1109557564|ref|NC_003197.2|	2233114	2233455	-	342	STM2139	GO:0016021	-	-	-	hypothetical protein [Salmonella enterica subsp. enterica serovar Typhimurium str. D23580]	-	-	GO:0016021//integral component of membrane;	-	-
gene-STM2130	320.851	463.231	178.471	0.385274	-1.37604	5.23506e-06	4.50483e-05	gi|1109557564|ref|NC_003197.2|	2223123	2224538	+	1410	STM2130	GO:0023014;GO:0000160;GO:0018106;GO:0000155;GO:0016021;GO:0005524;GO:0005622	K07642	proNOG05324	T	signal transduction histidine-protein kinase BaeS [Salmonella enterica subsp. enterica serovar Typhimurium str. LT2]	sp|P30847|BAES_ECOLI Signal transduction histidine-protein kinase BaeS OS=Escherichia coli (strain K12) GN=baeS PE=1 SV=2	GO:0000160//phosphorelay signal transduction system;GO:0018106//peptidyl-histidine phosphorylation;	GO:0016021//integral component of membrane;GO:0005622//intracellular anatomical structure;	GO:0000155//phosphorelay sensor kinase activity;GO:0005524//ATP binding;	ko02020(Two-component system)
gene-STM4556	396.227	566.686	225.769	0.398402	-1.3277	5.25381e-06	4.5121e-05	gi|1109557564|ref|NC_003197.2|	4811156	4812196	-	1035	STM4556	GO:0003676;GO:0031167;GO:0016021;GO:0005737;GO:0052914	K00564	proNOG10139	J	16S ribosomal RNA m2G1207 methyltransferase [Salmonella enterica subsp. enterica serovar Typhimurium str. LT2]	sp|B5FTB3|RSMC_SALDC Ribosomal RNA small subunit methyltransferase C OS=Salmonella dublin (strain CT_02021853) GN=rsmC PE=3 SV=1	GO:0031167//rRNA methylation;	GO:0016021//integral component of membrane;GO:0005737//cytoplasm;	GO:0003676//nucleic acid binding;GO:0052914//16S rRNA (guanine(1207)-N(2))-methyltransferase activity;	-
gene-STM3328	2441.09	1499.08	3383.1	2.25678	1.17427	5.35793e-06	4.59251e-05	gi|1109557564|ref|NC_003197.2|	3490499	3492847	-	2343	STM3328	GO:0019547;GO:0005524;GO:0005737;GO:0004585;GO:0016597;GO:0000160;GO:0042450;GO:0000050;GO:0006355;GO:0016021;GO:0000155;GO:0018106;GO:0023014	K07648	proNOG00044	T	aerobic respiration control sensor protein ArcB [Salmonella enterica subsp. enterica serovar Typhimurium str. LT2]	sp|P0AEC3|ARCB_ECOLI Aerobic respiration control sensor protein ArcB OS=Escherichia coli (strain K12) GN=arcB PE=1 SV=1	GO:0019547//arginine catabolic process to ornithine;GO:0000160//phosphorelay signal transduction system;GO:0042450//arginine biosynthetic process via ornithine;GO:0000050//urea cycle;GO:0006355//regulation of transcription, DNA-templated;GO:0018106//peptidyl-histidine phosphorylation;	GO:0005737//cytoplasm;GO:0016021//integral component of membrane;	GO:0005524//ATP binding;GO:0004585//ornithine carbamoyltransferase activity;GO:0016597//amino acid binding;GO:0000155//phosphorelay sensor kinase activity;	ko02026(Biofilm formation - Escherichia coli);ko02020(Two-component system)
gene-STM3838	2154.83	2934.8	1374.86	0.468468	-1.09398	5.49163e-06	4.69791e-05	gi|1109557564|ref|NC_003197.2|	4043637	4045114	-	1425	STM3838	GO:0005524;GO:0006275;GO:0005737;GO:0003688;GO:0006270	K02313	proNOG01899	L	chromosomal replication initiator protein DnaA [Salmonella enterica subsp. enterica serovar Typhimurium str. ST4/74]	sp|B5EYX2|DNAA_SALA4 Chromosomal replication initiator protein DnaA OS=Salmonella agona (strain SL483) GN=dnaA PE=3 SV=1	GO:0006275//regulation of DNA replication;GO:0006270//DNA replication initiation;	GO:0005737//cytoplasm;	GO:0005524//ATP binding;GO:0003688//DNA replication origin binding;	ko04112(Cell cycle - Caulobacter);ko02020(Two-component system)
gene-STM2338	3790.48	5151.43	2429.54	0.471624	-1.08429	5.64956e-06	4.8236e-05	gi|1109557564|ref|NC_003197.2|	2449206	2451361	+	2151	STM2338	GO:0005737;GO:0006085;GO:0008959	K13788	proNOG00440	C	phosphate acetyltransferase [Salmonella enterica subsp. enterica serovar Typhimurium str. LT2]	sp|Q8ZND6|PTA_SALTY Phosphate acetyltransferase OS=Salmonella typhimurium (strain LT2 / SGSC1412 / ATCC 700720) GN=pta PE=1 SV=1	GO:0006085//acetyl-CoA biosynthetic process;	GO:0005737//cytoplasm;	GO:0008959//phosphate acetyltransferase activity;	ko00720(Carbon fixation pathways in prokaryotes);ko00680(Methane metabolism);ko00640(Propanoate metabolism);ko00620(Pyruvate metabolism);ko00430(Taurine and hypotaurine metabolism)
gene-STM2214	1921.69	1173.71	2669.66	2.27454	1.18557	5.66095e-06	4.82393e-05	gi|1109557564|ref|NC_003197.2|	2313640	2314229	+	579	STM2214	GO:0003968;GO:0016787;GO:0001172	K13694	proNOG03646	M	outer membrane lipoprotein [Salmonella enterica subsp. enterica serovar Typhi str. CT18]	sp|P0AFV6|SPR_ECO57 Probable endopeptidase Spr OS=Escherichia coli O157:H7 GN=spr PE=3 SV=1	GO:0001172//transcription, RNA-templated;	-	GO:0003968//RNA-directed 5'-3' RNA polymerase activity;GO:0016787//hydrolase activity;	-
gene-STM2306	132.376	203.289	61.462	0.302337	-1.72577	5.7442e-06	4.88536e-05	gi|1109557564|ref|NC_003197.2|	2413036	2414010	-	963	STM2306	GO:0016021;GO:0016836;GO:0000287;GO:0009234	K02549	proNOG03663	H	O-succinylbenzoate synthase [Salmonella enterica subsp. enterica serovar Typhimurium str. LT2]	sp|Q57M50|MENC_SALCH o-succinylbenzoate synthase OS=Salmonella choleraesuis (strain SC-B67) GN=menC PE=3 SV=1	GO:0009234//menaquinone biosynthetic process;	GO:0016021//integral component of membrane;	GO:0016836//hydro-lyase activity;GO:0000287//magnesium ion binding;	ko00130(Ubiquinone and other terpenoid-quinone biosynthesis)
gene-STM0288	15.1135	1.41489	28.812	20.3634	4.34791	5.91998e-06	5.0251e-05	gi|1109557564|ref|NC_003197.2|	328950	329477	+	528	STM0288	-	-	proNOG42124	S	hypothetical protein STM0288 [Salmonella enterica subsp. enterica serovar Typhimurium str. LT2]	-	-	-	-	-
gene-STM0878	145.422	70.0677	220.776	3.1509	1.65576	5.97251e-06	5.05989e-05	gi|1109557564|ref|NC_003197.2|	949574	950721	+	1140	STM0878	GO:0043190;GO:0015417;GO:0005524;GO:1902047	K11076	proNOG02654	P	putrescine ABC transporter ATP-binding protein [Salmonella enterica subsp. enterica serovar Typhimurium str. LT2]	sp|P31134|POTG_ECOLI Putrescine transport ATP-binding protein PotG OS=Escherichia coli (strain K12) GN=potG PE=3 SV=2	GO:1902047//polyamine transmembrane transport;	GO:0043190//ATP-binding cassette (ABC) transporter complex;	GO:0015417//ABC-type polyamine transporter activity;GO:0005524//ATP binding;	ko02010(ABC transporters)
gene-STM0823	1396.65	2654.83	138.472	0.0521584	-4.26096	6.05711e-06	5.12165e-05	gi|1109557564|ref|NC_003197.2|	890465	890737	-	267	STM0823	-	-	proNOG54551	S	hypothetical protein STY0860 [Salmonella enterica subsp. enterica serovar Typhi str. CT18]	sp|P0AAX4|YBIJ_ECOL6 Uncharacterized protein YbiJ OS=Escherichia coli O6:H1 (strain CFT073 / ATCC 700928 / UPEC) GN=ybiJ PE=3 SV=1	-	-	-	-
gene-STM3961	324.155	463.664	184.647	0.398235	-1.32831	6.06918e-06	5.12197e-05	gi|1109557564|ref|NC_003197.2|	4165858	4166889	+	1023	STM3961	GO:0004622;GO:0006629;GO:0016021	K01048	proNOG08040	I	lysophospholipase L2 [Salmonella enterica subsp. enterica serovar Paratyphi B str. SPB7]	sp|P59588|PLDB_ECOL6 Lysophospholipase L2 OS=Escherichia coli O6:H1 (strain CFT073 / ATCC 700928 / UPEC) GN=pldB PE=3 SV=1	GO:0006629//lipid metabolic process;	GO:0016021//integral component of membrane;	GO:0004622//lysophospholipase activity;	ko00564(Glycerophospholipid metabolism)
gene-STM2297	3098.4	1842.63	4354.16	2.36301	1.24063	6.08698e-06	5.12711e-05	gi|1109557564|ref|NC_003197.2|	2403942	2405109	+	1164	STM2297	GO:0009103;GO:0046677;GO:0008483;GO:0009245;GO:0099621	K07806	-	-	A Chain A, Crystal Structure Of Arnb Transferase With Pyridoxal 5&apos; Phosphate	sp|B4TBG4|ARNB_SALHS UDP-4-amino-4-deoxy-L-arabinose--oxoglutarate aminotransferase OS=Salmonella heidelberg (strain SL476) GN=arnB PE=3 SV=2	GO:0009103//lipopolysaccharide biosynthetic process;GO:0046677//response to antibiotic;GO:0009245//lipid A biosynthetic process;	-	GO:0008483//transaminase activity;GO:0099621//undecaprenyl-phosphate 4-deoxy-4-formamido-L-arabinose transferase activity;	ko02020(Two-component system);ko01503(Cationic antimicrobial peptide (CAMP) resistance);ko00520(Amino sugar and nucleotide sugar metabolism)
gene-STM3402	134.44	204.818	64.062	0.312775	-1.6768	6.18654e-06	5.19583e-05	gi|1109557564|ref|NC_003197.2|	3574096	3574681	-	573	STM3402	GO:0005737;GO:0003725;GO:0005524;GO:0061710;GO:0000049;GO:0006450;GO:0002949	K07566	proNOG03804	J	ribosome maturation factor [Salmonella enterica subsp. enterica serovar Typhimurium str. LT2]	sp|Q8ZLN0|RIMN_SALTY tRNA threonylcarbamoyladenosine biosynthesis protein RimN OS=Salmonella typhimurium (strain LT2 / SGSC1412 / ATCC 700720) GN=rimN PE=3 SV=1	GO:0006450//regulation of translational fidelity;GO:0002949//tRNA threonylcarbamoyladenosine modification;	GO:0005737//cytoplasm;	GO:0003725//double-stranded RNA binding;GO:0005524//ATP binding;GO:0061710//L-threonylcarbamoyladenylate synthase;GO:0000049//tRNA binding;	-
gene-STM0700	203.828	320.036	87.6197	0.273781	-1.86891	6.19229e-06	5.19583e-05	gi|1109557564|ref|NC_003197.2|	762066	763399	-	1326	STM0700	GO:0015847;GO:0005887;GO:1903352;GO:0015496	K03756	proNOG03732	E	putrescine transporter [Salmonella enterica subsp. enterica serovar Typhimurium str. LT2]	sp|P0AAF2|POTE_ECOL6 Putrescine-ornithine antiporter OS=Escherichia coli O6:H1 (strain CFT073 / ATCC 700928 / UPEC) GN=potE PE=3 SV=1	GO:0015847//putrescine transport;GO:1903352//L-ornithine transmembrane transport;	GO:0005887//integral component of plasma membrane;	GO:0015496//putrescine:ornithine antiporter activity;	-
gene-STM2051	167.27	251.741	82.7992	0.328907	-1.60425	6.34997e-06	5.31795e-05	gi|1109557564|ref|NC_003197.2|	2126213	2127612	+	1395	STM2051	GO:0055114;GO:0004029	K13922	proNOG04229	C	CoA-dependent propionaldehyde dehydrogenase [Salmonella enterica subsp. enterica serovar Typhimurium str. LT2]	sp|P41793|EUTE_SALTY Ethanolamine utilization protein EutE OS=Salmonella typhimurium (strain LT2 / SGSC1412 / ATCC 700720) GN=eutE PE=4 SV=2	GO:0055114//obsolete oxidation-reduction process;	-	GO:0004029//aldehyde dehydrogenase (NAD+) activity;	ko00640(Propanoate metabolism)
gene-STM1635	132.68	61.8724	203.488	3.28884	1.71758	6.44338e-06	5.37779e-05	gi|1109557564|ref|NC_003197.2|	1725318	1726056	+	738	STM1635	GO:0016887;GO:0005524	K02028	proNOG32032	E	ABC-type polar amino acid transport system ATPase component [Salmonella enterica subsp. enterica serovar Typhimurium str. LT2]	sp|P27675|GLNQ_GEOSE Glutamine transport ATP-binding protein GlnQ OS=Geobacillus stearothermophilus GN=glnQ PE=2 SV=1	-	-	GO:0016887//ATP hydrolysis activity;GO:0005524//ATP binding;	-
gene-STM4561	33209.8	11890.6	54529	4.5859	2.19721	6.44598e-06	5.37779e-05	gi|1109557564|ref|NC_003197.2|	4815884	4816514	+	624	STM4561	GO:0031460;GO:0005215;GO:0016021;GO:0005886	K04065	proNOG12359;proNOG80411	SR	hypothetical protein SARI_03017 [Salmonella enterica subsp. arizonae serovar 62:z4,z23:- str. RSK2980]	sp|P0AFH9|OSMY_ECOL6 Osmotically-inducible protein Y OS=Escherichia coli O6:H1 (strain CFT073 / ATCC 700928 / UPEC) GN=osmY PE=3 SV=1	GO:0031460//glycine betaine transport;	GO:0016021//integral component of membrane;GO:0005886//plasma membrane;	GO:0005215//transporter activity;	-
gene-STM3216	12464.7	7833.92	17095.4	2.18223	1.1258	6.65559e-06	5.54211e-05	gi|1109557564|ref|NC_003197.2|	3380809	3382380	-	1572	STM3216	GO:0004871;GO:0007165;GO:0006935;GO:0016021	K05875	proNOG01393	S	methyl-accepting chemotaxis protein [Salmonella enterica subsp. enterica serovar Typhimurium str. LT2]	sp|P21823|MCPD_ENTAK Methyl-accepting chemotaxis aspartate transducer OS=Enterobacter aerogenes (strain ATCC 13048 / DSM 30053 / JCM 1235 / KCTC 2190 / NBRC 13534 / NCIMB 10102 / NCTC 10006) GN=tas PE=3 SV=2	GO:0007165//signal transduction;GO:0006935//chemotaxis;	GO:0016021//integral component of membrane;	GO:0004871//obsolete signal transducer activity;	ko02030(Bacterial chemotaxis);ko02020(Two-component system)
gene-STM2575	162.035	58.9398	265.13	4.49831	2.16938	7.00409e-06	5.82123e-05	gi|1109557564|ref|NC_003197.2|	2720727	2721653	+	927	STM2575	GO:0006355;GO:0003700;GO:0003677	-	proNOG58334	K	transcriptional regulator [Salmonella enterica subsp. enterica serovar Typhimurium str. LT2]	sp|P27111|CYNR_ECOLI HTH-type transcriptional regulator CynR OS=Escherichia coli (strain K12) GN=cynR PE=1 SV=5	GO:0006355//regulation of transcription, DNA-templated;	-	GO:0003700//DNA-binding transcription factor activity;GO:0003677//DNA binding;	-
gene-STM1440	2426.29	1473.74	3378.85	2.29271	1.19705	7.09291e-06	5.87947e-05	gi|1109557564|ref|NC_003197.2|	1516033	1516562	+	528	STM1440	GO:0008270;GO:0055114;GO:0019430;GO:0005507;GO:0042802;GO:0004784;GO:0042597	K04565	proNOG52707	P	superoxide dismutase [Salmonella enterica subsp. enterica serovar Typhimurium str. LT2]	sp|O68901|SODC_SALTY Superoxide dismutase [Cu-Zn] 2 OS=Salmonella typhimurium (strain LT2 / SGSC1412 / ATCC 700720) GN=sodC PE=3 SV=1	GO:0055114//obsolete oxidation-reduction process;GO:0019430//removal of superoxide radicals;	GO:0042597//periplasmic space;	GO:0008270//zinc ion binding;GO:0005507//copper ion binding;GO:0042802//identical protein binding;GO:0004784//superoxide dismutase activity;	ko05208(Chemical carcinogenesis - reactive oxygen species);ko05022(Pathways of neurodegeneration - multiple diseases);ko05020(Prion disease);ko05016(Huntington disease);ko05014(Amyotrophic lateral sclerosis);ko05012(Parkinson disease);ko04213(Longevity regulating pathway - multiple species);ko04146(Peroxisome)
gene-STM0492	305.971	440.763	171.179	0.38837	-1.3645	7.101e-06	5.87947e-05	gi|1109557564|ref|NC_003197.2|	550353	552040	-	1683	STM0492	GO:1902600;GO:0016021;GO:0015299;GO:0005886;GO:0006813	K03455	proNOG01478	P	cation:proton antiport protein [Salmonella enterica subsp. enterica serovar Typhimurium str. LT2]	sp|P39830|YBAL_ECOLI Inner membrane protein YbaL OS=Escherichia coli (strain K12) GN=ybaL PE=1 SV=2	GO:1902600//proton transmembrane transport;GO:0006813//potassium ion transport;	GO:0016021//integral component of membrane;GO:0005886//plasma membrane;	GO:0015299//solute:proton antiporter activity;	-
gene-STM4170	12021.4	6303.39	17739.5	2.81428	1.49276	7.70386e-06	6.36658e-05	gi|1109557564|ref|NC_003197.2|	4386711	4386994	+	279	STM4170	GO:0042802;GO:1990178;GO:0006974;GO:0045893;GO:0005829;GO:0016020;GO:0003677;GO:0030261	K05787	COG0776;proNOG51815	L	transcriptional regulator HU subunit alpha [Salmonella enterica subsp. enterica serovar Typhi str. CT18]	sp|P0A1R7|DBHA_SALTI DNA-binding protein HU-alpha OS=Salmonella typhi GN=hupA PE=3 SV=1	GO:0006974//cellular response to DNA damage stimulus;GO:0045893//positive regulation of transcription, DNA-templated;GO:0030261//chromosome condensation;	GO:1990178//HU-DNA complex;GO:0005829//cytosol;GO:0016020//membrane;	GO:0042802//identical protein binding;GO:0003677//DNA binding;	-
gene-STM1627	66.8178	25.7439	107.892	4.19096	2.06728	7.81663e-06	6.44761e-05	gi|1109557564|ref|NC_003197.2|	1717667	1718798	-	1125	STM1627	GO:0004022;GO:0008270;GO:0006069;GO:0051903	K00121	proNOG00497	C	alcohol dehydrogenase class III [Salmonella enterica subsp. enterica serovar Typhimurium str. LT2]	sp|A7ZIA4|FRMA_ECO24 S-(hydroxymethyl)glutathione dehydrogenase OS=Escherichia coli O139:H28 (strain E24377A / ETEC) GN=frmA PE=3 SV=1	GO:0006069//ethanol oxidation;	-	GO:0004022//alcohol dehydrogenase (NAD+) activity;GO:0008270//zinc ion binding;GO:0051903//S-(hydroxymethyl)glutathione dehydrogenase activity;	ko04936(Alcoholic liver disease);ko00982(Drug metabolism - cytochrome P450);ko00980(Metabolism of xenobiotics by cytochrome P450);ko00830(Retinol metabolism);ko00680(Methane metabolism);ko00626(Naphthalene degradation);ko00625(Chloroalkane and chloroalkene degradation);ko00620(Pyruvate metabolism);ko00350(Tyrosine metabolism);ko00071(Fatty acid degradation);ko00010(Glycolysis / Gluconeogenesis)
gene-STM0733	33.3677	8.47645	58.259	6.87304	2.78095	7.85196e-06	6.46458e-05	gi|1109557564|ref|NC_003197.2|	798365	798725	+	354	STM0733	GO:0006099;GO:0005886;GO:0046872;GO:0016021;GO:0000104;GO:0020037	K00242	proNOG53492	C	succinate dehydrogenase cytochrome b556 small membrane subunit [Salmonella enterica subsp. enterica serovar Typhi str. CT18]	sp|Q8X9A9|DHSD_ECO57 Succinate dehydrogenase hydrophobic membrane anchor subunit OS=Escherichia coli O157:H7 GN=sdhD PE=3 SV=1	GO:0006099//tricarboxylic acid cycle;	GO:0005886//plasma membrane;GO:0016021//integral component of membrane;	GO:0046872//metal ion binding;GO:0000104//succinate dehydrogenase activity;GO:0020037//heme binding;	ko00720(Carbon fixation pathways in prokaryotes);ko00650(Butanoate metabolism);ko00190(Oxidative phosphorylation);ko00020(Citrate cycle (TCA cycle))
gene-STM2322	226.828	346.27	107.386	0.310122	-1.68909	7.91093e-06	6.50091e-05	gi|1109557564|ref|NC_003197.2|	2430919	2431907	-	984	STM2322	GO:0005634;GO:0006355;GO:0016021;GO:0048038;GO:0055114;GO:0008137;GO:0005886;GO:0043565	K00337	proNOG00352	C	NADH dehydrogenase subunit H [Salmonella enterica subsp. enterica serovar Typhimurium str. LT2]	sp|B5EZK3|NUOH_SALA4 NADH-quinone oxidoreductase subunit H OS=Salmonella agona (strain SL483) GN=nuoH PE=3 SV=1	GO:0006355//regulation of transcription, DNA-templated;GO:0055114//obsolete oxidation-reduction process;	GO:0005634//nucleus;GO:0016021//integral component of membrane;GO:0005886//plasma membrane;	GO:0048038//quinone binding;GO:0008137//NADH dehydrogenase (ubiquinone) activity;GO:0043565//sequence-specific DNA binding;	ko00190(Oxidative phosphorylation)
gene-STM1567	2587.39	1605.7	3569.08	2.22275	1.15235	7.97519e-06	6.54145e-05	gi|1109557564|ref|NC_003197.2|	1647775	1648797	+	1017	STM1567	GO:0055114;GO:0008270;GO:0004022	K13953	proNOG01221	C	alcohol dehydrogenase [Salmonella enterica subsp. enterica serovar Typhi str. CT18]	sp|P39451|ADHP_ECOLI Alcohol dehydrogenase, propanol-preferring OS=Escherichia coli (strain K12) GN=adhP PE=1 SV=1	GO:0055114//obsolete oxidation-reduction process;	-	GO:0008270//zinc ion binding;GO:0004022//alcohol dehydrogenase (NAD+) activity;	ko00982(Drug metabolism - cytochrome P450);ko00980(Metabolism of xenobiotics by cytochrome P450);ko00830(Retinol metabolism);ko00626(Naphthalene degradation);ko00625(Chloroalkane and chloroalkene degradation);ko00620(Pyruvate metabolism);ko00350(Tyrosine metabolism);ko00071(Fatty acid degradation);ko00010(Glycolysis / Gluconeogenesis)
gene-STM2468	71.7535	29.1018	114.405	3.9312	1.97497	8.01291e-06	6.56011e-05	gi|1109557564|ref|NC_003197.2|	2577355	2578060	-	690	STM2468	GO:0046336	K04030	proNOG18293	E	Ethanolamine utilization protein eutQ [Salmonella enterica subsp. enterica serovar Weltevreden str. 2007-60-3289-1]	sp|Q9ZFV5|EUTQ_SALTY Ethanolamine utilization protein EutQ OS=Salmonella typhimurium (strain LT2 / SGSC1412 / ATCC 700720) GN=eutQ PE=1 SV=1	GO:0046336//ethanolamine catabolic process;	-	-	-
gene-STM0368	158.626	78.4241	238.828	3.04534	1.6066	8.0639e-06	6.58953e-05	gi|1109557564|ref|NC_003197.2|	417967	418865	+	894	STM0368	GO:0000287;GO:0004721;GO:0006097;GO:0019629;GO:0006470;GO:0046421;GO:0005737;GO:0046912	K03417	proNOG04862	G	2-methylisocitrate lyase [Salmonella enterica subsp. enterica serovar Typhimurium str. LT2]	sp|Q56062|PRPB_SALTY Methylisocitrate lyase OS=Salmonella typhimurium (strain LT2 / SGSC1412 / ATCC 700720) GN=prpB PE=1 SV=3	GO:0006097//glyoxylate cycle;GO:0019629//propionate catabolic process, 2-methylcitrate cycle;GO:0006470//protein dephosphorylation;	GO:0005737//cytoplasm;	GO:0000287//magnesium ion binding;GO:0004721//phosphoprotein phosphatase activity;GO:0046421//methylisocitrate lyase activity;GO:0046912//acyltransferase, acyl groups converted into alkyl on transfer;	ko00640(Propanoate metabolism)
gene-STM3002	437.168	616.783	257.554	0.417577	-1.25989	8.33071e-06	6.79488e-05	gi|1109557564|ref|NC_003197.2|	3158824	3159709	-	882	STM3002	GO:0042158;GO:0009249;GO:0016021;GO:0008961;GO:0005886	K13292	proNOG00206	M	prolipoprotein diacylglyceryl transferase [Salmonella enterica subsp. enterica serovar Typhi str. CT18]	sp|B5F4U6|LGT_SALA4 Prolipoprotein diacylglyceryl transferase OS=Salmonella agona (strain SL483) GN=lgt PE=3 SV=1	GO:0042158//lipoprotein biosynthetic process;GO:0009249//protein lipoylation;	GO:0016021//integral component of membrane;GO:0005886//plasma membrane;	GO:0008961//phosphatidylglycerol-prolipoprotein diacylglyceryl transferase activity;	-
gene-STM0868	173.461	281.523	65.4001	0.232308	-2.10589	8.61871e-06	7.01672e-05	gi|1109557564|ref|NC_003197.2|	940596	941820	-	1218	STM0868	GO:0006139;GO:0005887;GO:0003676;GO:0022891;GO:0055085	-	proNOG13911	G	transport protein/regulator [Salmonella enterica subsp. enterica serovar Typhimurium str. LT2]	sp|P75810|YBJJ_ECOLI Inner membrane protein YbjJ OS=Escherichia coli (strain K12) GN=ybjJ PE=1 SV=1	GO:0006139//nucleobase-containing compound metabolic process;GO:0055085//transmembrane transport;	GO:0005887//integral component of plasma membrane;	GO:0003676//nucleic acid binding;	-
gene-STM2047	47.1368	81.5087	12.7649	0.156608	-2.67477	8.68065e-06	7.05403e-05	gi|1109557564|ref|NC_003197.2|	2123795	2124434	+	633	STM2047	GO:0016747;GO:0051144	K13923	proNOG02048	Q	propanediol utilization protein [Salmonella enterica subsp. enterica serovar Typhimurium str. LT2]	sp|Q9XDN5|PDUL_SALTY Phosphate propanoyltransferase OS=Salmonella typhimurium (strain LT2 / SGSC1412 / ATCC 700720) GN=pduL PE=1 SV=1	GO:0051144//propanediol catabolic process;	-	GO:0016747//acyltransferase activity, transferring groups other than amino-acyl groups;	ko00640(Propanoate metabolism)
gene-STM3151	117.366	52.645	182.086	3.45876	1.79026	8.78084e-06	7.12224e-05	gi|1109557564|ref|NC_003197.2|	3313959	3314257	-	294	STM3151	GO:0019008;GO:0030366;GO:0006777;GO:0000166;GO:0005829	-	proNOG49892	S	hypothetical protein STY3323 [Salmonella enterica subsp. enterica serovar Typhi str. CT18]	sp|P64576|YGHW_ECO57 Uncharacterized protein YghW OS=Escherichia coli O157:H7 GN=yghW PE=4 SV=1	GO:0006777//Mo-molybdopterin cofactor biosynthetic process;	GO:0019008//molybdopterin synthase complex;GO:0005829//cytosol;	GO:0030366//molybdopterin synthase activity;GO:0000166//nucleotide binding;	-
gene-STM2927	81.1535	130.364	31.9432	0.245031	-2.02896	9.12486e-06	7.38759e-05	gi|1109557564|ref|NC_003197.2|	3068485	3069256	-	768	STM2927	GO:0004309;GO:0046872;GO:0016311;GO:0000166;GO:0008253;GO:0005737;GO:0008254	K03787	proNOG01807	F	stationary phase survival protein SurE [Salmonella enterica subsp. enterica serovar Typhi str. CT18]	sp|Q57KJ7|SURE_SALCH 5&apos;/3&apos;-nucleotidase SurE OS=Salmonella choleraesuis (strain SC-B67) GN=surE PE=3 SV=1	GO:0016311//dephosphorylation;	GO:0005737//cytoplasm;	GO:0004309//exopolyphosphatase activity;GO:0046872//metal ion binding;GO:0000166//nucleotide binding;GO:0008253//5'-nucleotidase activity;GO:0008254//3'-nucleotidase activity;	ko00760(Nicotinate and nicotinamide metabolism);ko00240(Pyrimidine metabolism);ko00230(Purine metabolism)
gene-STM1500	1110.96	648.217	1573.71	2.42775	1.27962	9.21586e-06	7.4475e-05	gi|1109557564|ref|NC_003197.2|	1579540	1579857	-	315	STM1500	-	-	proNOG59010	S	outer membrane protein [Salmonella enterica subsp. enterica serovar Typhimurium str. LT2]	sp|P76172|YNFD_ECOLI Uncharacterized protein YnfD OS=Escherichia coli (strain K12) GN=ynfD PE=1 SV=2	-	-	-	-
gene-STM3537	1385.31	1896.54	874.086	0.460884	-1.11752	9.32083e-06	7.51293e-05	gi|1109557564|ref|NC_003197.2|	3704134	3706118	-	1983	STM3537	GO:0004553;GO:0005980;GO:0004133	K02438	COG1523	G	glycogen debranching protein [Salmonella enterica subsp. enterica serovar Typhimurium str. LT2]	sp|Q57IT9|GLGX_SALCH Glycogen debranching enzyme OS=Salmonella choleraesuis (strain SC-B67) GN=glgX PE=3 SV=1	GO:0005980//glycogen catabolic process;	-	GO:0004553//hydrolase activity, hydrolyzing O-glycosyl compounds;GO:0004133//glycogen debranching enzyme activity;	ko00500(Starch and sucrose metabolism)
gene-STM1625	272.08	145.889	398.271	2.72996	1.44888	9.33113e-06	7.51293e-05	gi|1109557564|ref|NC_003197.2|	1714889	1715812	+	924	STM1625	GO:0006355;GO:0003677;GO:0003700	-	proNOG13985	K	transcriptional regulator [Salmonella enterica subsp. enterica serovar Typhimurium str. LT2]	sp|P77171|YDCI_ECOLI Uncharacterized HTH-type transcriptional regulator YdcI OS=Escherichia coli (strain K12) GN=ydcI PE=4 SV=2	GO:0006355//regulation of transcription, DNA-templated;	-	GO:0003677//DNA binding;GO:0003700//DNA-binding transcription factor activity;	-
gene-STM4293	1218.26	744.223	1692.29	2.2739	1.18517	9.41074e-06	7.56313e-05	gi|1109557564|ref|NC_003197.2|	4534400	4536057	-	1650	STM4293	GO:0009245;GO:0005886;GO:0008484;GO:0016776;GO:0016021;GO:0046677;GO:0009244;GO:0051301	K03760	proNOG05780	R	cell division protein [Salmonella enterica subsp. enterica serovar Typhimurium str. LT2]	sp|P36555|EPTA_SALTY Phosphoethanolamine transferase EptA OS=Salmonella typhimurium (strain LT2 / SGSC1412 / ATCC 700720) GN=eptA PE=1 SV=1	GO:0009245//lipid A biosynthetic process;GO:0046677//response to antibiotic;GO:0009244//lipopolysaccharide core region biosynthetic process;GO:0051301//cell division;	GO:0005886//plasma membrane;GO:0016021//integral component of membrane;	GO:0008484//sulfuric ester hydrolase activity;GO:0016776//phosphotransferase activity, phosphate group as acceptor;	ko01503(Cationic antimicrobial peptide (CAMP) resistance);ko00540(Lipopolysaccharide biosynthesis)
gene-STM4115	170.713	258.157	83.2688	0.322551	-1.6324	9.5484e-06	7.65971e-05	gi|1109557564|ref|NC_003197.2|	4331077	4331968	+	885	STM4115	GO:0055114;GO:0016829;GO:0043365;GO:0051539	K04069	proNOG17080	C	pyruvate formate lyase II activase [Salmonella enterica subsp. enterica serovar Typhimurium str. LT2]	sp|P32675|PFLC_ECOLI Pyruvate formate-lyase 2-activating enzyme OS=Escherichia coli (strain K12) GN=pflC PE=3 SV=2	GO:0055114//obsolete oxidation-reduction process;	-	GO:0016829//lyase activity;GO:0043365//[formate-C-acetyltransferase]-activating enzyme activity;GO:0051539//4 iron, 4 sulfur cluster binding;	-
gene-STM4360	2375.39	3233.91	1516.88	0.469054	-1.09217	9.73855e-06	7.79186e-05	gi|1109557564|ref|NC_003197.2|	4603551	4604508	+	957	STM4360	GO:0052381;GO:0006400;GO:0005524	K00791	proNOG05450	J	tRNA delta(2)-isopentenylpyrophosphate transferase [Salmonella enterica subsp. enterica serovar Typhimurium str. LT2]	sp|B5FRM7|MIAA_SALDC tRNA dimethylallyltransferase OS=Salmonella dublin (strain CT_02021853) GN=miaA PE=3 SV=1	GO:0006400//tRNA modification;	-	GO:0052381//tRNA dimethylallyltransferase activity;GO:0005524//ATP binding;	ko00908(Zeatin biosynthesis)
gene-STM1233	455.086	641.165	269.007	0.41956	-1.25305	9.74872e-06	7.79186e-05	gi|1109557564|ref|NC_003197.2|	1320851	1321550	-	672	STM1233	GO:0005886;GO:0005737	K07153	proNOG14486	R	hypothetical protein STM1233 [Salmonella enterica subsp. enterica serovar Typhimurium str. LT2]	sp|B5F8C0|HFLD_SALA4 High frequency lysogenization protein HflD homolog OS=Salmonella agona (strain SL483) GN=hflD PE=3 SV=1	-	GO:0005886//plasma membrane;GO:0005737//cytoplasm;	-	-
gene-STM2356	230.649	337.31	123.989	0.367582	-1.44386	9.92221e-06	7.91608e-05	gi|1109557564|ref|NC_003197.2|	2466581	2467163	-	576	STM2356	GO:0006744;GO:0004659;GO:0016829	K03186	proNOG00230	H	3-octaprenyl-4-hydroxybenzoate carboxy-lyase [Salmonella enterica subsp. enterica serovar Typhi str. CT18]	sp|P0A246|UBIX_SALTI 3-octaprenyl-4-hydroxybenzoate carboxy-lyase partner protein OS=Salmonella typhi GN=ubiX PE=3 SV=1	GO:0006744//ubiquinone biosynthetic process;	-	GO:0004659//prenyltransferase activity;GO:0016829//lyase activity;	ko00940(Phenylpropanoid biosynthesis);ko00627(Aminobenzoate degradation);ko00130(Ubiquinone and other terpenoid-quinone biosynthesis)
gene-STM1917	1065.18	1629.01	501.36	0.30777	-1.70007	9.98573e-06	7.95227e-05	gi|1109557564|ref|NC_003197.2|	2012687	2013747	-	1050	STM1917	GO:0000160;GO:0008984;GO:0008168;GO:0032259;GO:0005737;GO:0006935;GO:0000156	K03412	proNOG01229	T	chemotaxis-specific methylesterase [Salmonella enterica subsp. enterica serovar Typhimurium str. LT2]	sp|Q5PMY3|CHEB_SALPA Chemotaxis response regulator protein-glutamate methylesterase OS=Salmonella paratyphi A (strain ATCC 9150 / SARB42) GN=cheB PE=3 SV=1	GO:0000160//phosphorelay signal transduction system;GO:0032259//methylation;GO:0006935//chemotaxis;	GO:0005737//cytoplasm;	GO:0008984//protein-glutamate methylesterase activity;GO:0008168//methyltransferase activity;GO:0000156//phosphorelay response regulator activity;	ko02030(Bacterial chemotaxis);ko02020(Two-component system)
gene-STM3661	81.9676	34.355	129.58	3.77181	1.91526	1.05055e-05	8.35104e-05	gi|1109557564|ref|NC_003197.2|	3846479	3847813	-	1329	STM3661	GO:0009045;GO:0005737;GO:0042843;GO:0000287;GO:0006098	K01805	proNOG05604	G	xylose isomerase [Salmonella enterica subsp. enterica serovar Typhimurium str. LT2]	sp|B5EX72|XYLA_SALA4 Xylose isomerase OS=Salmonella agona (strain SL483) GN=xylA PE=3 SV=1	GO:0042843//D-xylose catabolic process;GO:0006098//pentose-phosphate shunt;	GO:0005737//cytoplasm;	GO:0009045//xylose isomerase activity;GO:0000287//magnesium ion binding;	ko00051(Fructose and mannose metabolism);ko00040(Pentose and glucuronate interconversions)
gene-STM1384	114.21	175.555	52.8645	0.301128	-1.73155	1.07615e-05	8.53435e-05	gi|1109557564|ref|NC_003197.2|	1469401	1470431	-	1023	STM1384	GO:0016021;GO:0005886	K08359	proNOG12751	C	tetrathionate reductase complex subunit C [Salmonella enterica subsp. enterica serovar Typhimurium str. LT2]	sp|Q9Z4S7|TTRC_SALTY Tetrathionate reductase subunit C OS=Salmonella typhimurium (strain LT2 / SGSC1412 / ATCC 700720) GN=ttrC PE=1 SV=1	-	GO:0016021//integral component of membrane;GO:0005886//plasma membrane;	-	ko02020(Two-component system);ko00920(Sulfur metabolism)
gene-STM1999	80.1121	131.774	28.4497	0.215897	-2.21158	1.07751e-05	8.53435e-05	gi|1109557564|ref|NC_003197.2|	2081706	2081867	-	162	STM1999	-	-	-	-	hypothetical protein STM1999 [Salmonella enterica subsp. enterica serovar Typhimurium str. LT2]	-	-	-	-	-
gene-STM0165	1616.69	597.894	2635.48	4.40795	2.14011	1.0833e-05	8.56475e-05	gi|1109557564|ref|NC_003197.2|	194201	195011	-	801	STM0165	GO:0006557;GO:0008295;GO:0004014	K01611	proNOG02807	E	S-adenosylmethionine decarboxylase [Salmonella enterica subsp. enterica serovar Typhimurium str. LT2]	sp|B5F814|SPED_SALA4 S-adenosylmethionine decarboxylase proenzyme OS=Salmonella agona (strain SL483) GN=speD PE=3 SV=1	GO:0006557//S-adenosylmethioninamine biosynthetic process;GO:0008295//spermidine biosynthetic process;	-	GO:0004014//adenosylmethionine decarboxylase activity;	ko00330(Arginine and proline metabolism);ko00270(Cysteine and methionine metabolism)
gene-STM0857	200.082	101.973	298.192	2.92422	1.54805	1.08544e-05	8.56619e-05	gi|1109557564|ref|NC_003197.2|	928716	929886	+	1170	STM0857	GO:0003995;GO:0055088;GO:0009055;GO:0033539;GO:0052890;GO:0050660;GO:0000062	K00249	proNOG00705	I	acyl-CoA dehydrogenase [Salmonella enterica subsp. enterica serovar Typhimurium str. LT2]	sp|Q7U0Y2|ACDC_MYCBO Acyl-CoA dehydrogenase fadE12 OS=Mycobacterium bovis (strain ATCC BAA-935 / AF2122/97) GN=fadE12 PE=3 SV=1	GO:0055088//lipid homeostasis;GO:0033539//fatty acid beta-oxidation using acyl-CoA dehydrogenase;	-	GO:0003995//acyl-CoA dehydrogenase activity;GO:0009055//electron transfer activity;GO:0052890//oxidoreductase activity, acting on the CH-CH group of donors, with a flavin as acceptor;GO:0050660//flavin adenine dinucleotide binding;GO:0000062//fatty-acyl-CoA binding;	ko04936(Alcoholic liver disease);ko03320(PPAR signaling pathway);ko00280(Valine, leucine and isoleucine degradation);ko00071(Fatty acid degradation)
gene-STM1156	186.564	94.7892	278.34	2.93641	1.55405	1.08768e-05	8.56841e-05	gi|1109557564|ref|NC_003197.2|	1243730	1244797	+	1059	STM1156	GO:0016740	-	proNOG06298	R	hypothetical protein STM1156 [Salmonella enterica subsp. enterica serovar Typhimurium str. LT2]	sp|Q8ZQ23|YCEA_SALTY UPF0176 protein YceA OS=Salmonella typhimurium (strain LT2 / SGSC1412 / ATCC 700720) GN=yceA PE=3 SV=1	-	-	GO:0016740//transferase activity;	-
gene-STM1780	8207.75	5194.24	11221.3	2.16033	1.11125	1.09259e-05	8.59168e-05	gi|1109557564|ref|NC_003197.2|	1877687	1878702	+	972	STM1780	GO:0016310;GO:0006015;GO:0000287;GO:0009165;GO:0009156;GO:0004749;GO:0016301;GO:0005737;GO:0005524	K00948	proNOG00342;COG0462	F	ribose-phosphate pyrophosphokinase [Citrobacter koseri ATCC BAA-895]	sp|P0A1V7|KPRS_SALTI Ribose-phosphate pyrophosphokinase OS=Salmonella typhi GN=prs PE=3 SV=2	GO:0016310//phosphorylation;GO:0006015//5-phosphoribose 1-diphosphate biosynthetic process;GO:0009165//nucleotide biosynthetic process;GO:0009156//ribonucleoside monophosphate biosynthetic process;	GO:0005737//cytoplasm;	GO:0000287//magnesium ion binding;GO:0004749//ribose phosphate diphosphokinase activity;GO:0016301//kinase activity;GO:0005524//ATP binding;	ko00230(Purine metabolism);ko00030(Pentose phosphate pathway)
gene-STM3078	1224.95	1675.99	773.91	0.461762	-1.11478	1.13335e-05	8.89117e-05	gi|1109557564|ref|NC_003197.2|	3239525	3240457	-	927	STM3078	GO:0033388;GO:0008295;GO:0030145;GO:0008783	K01480	proNOG03773	E	agmatinase [Salmonella enterica subsp. enterica serovar Typhi str. CT18]	sp|B5F5K3|SPEB_SALA4 Agmatinase OS=Salmonella agona (strain SL483) GN=speB PE=3 SV=1	GO:0033388//putrescine biosynthetic process from arginine;GO:0008295//spermidine biosynthetic process;	-	GO:0030145//manganese ion binding;GO:0008783//agmatinase activity;	ko00330(Arginine and proline metabolism)
gene-STM0536	2773.11	1311.26	4234.96	3.22969	1.6914	1.13474e-05	8.89117e-05	gi|1109557564|ref|NC_003197.2|	598471	598977	-	501	STM0536	GO:0003755;GO:0006457;GO:0000413	K03768	proNOG33146	O	peptidyl-prolyl cis-trans isomerase B [Salmonella enterica subsp. enterica serovar Typhi str. CT18]	sp|P23869|PPIB_ECOLI Peptidyl-prolyl cis-trans isomerase B OS=Escherichia coli (strain K12) GN=ppiB PE=1 SV=2	GO:0006457//protein folding;GO:0000413//protein peptidyl-prolyl isomerization;	-	GO:0003755//peptidyl-prolyl cis-trans isomerase activity;	-
gene-STM2409	2363.97	3295.52	1432.42	0.434656	-1.20205	1.17369e-05	9.17996e-05	gi|1109557564|ref|NC_003197.2|	2525190	2526504	+	1227	STM2409	GO:0015212;GO:0015213;GO:0015506;GO:0015861;GO:0015992;GO:0015862;GO:1901642;GO:0005887	K11535	proNOG02160	F	nucleoside transport [Salmonella enterica subsp. enterica serovar Typhimurium str. LT2]	sp|P0AFF3|NUPC_ECOL6 Nucleoside permease NupC OS=Escherichia coli O6:H1 (strain CFT073 / ATCC 700928 / UPEC) GN=nupC PE=3 SV=1	GO:0015861//cytidine transport;GO:0015862//uridine transport;GO:1901642//nucleoside transmembrane transport;	GO:0005887//integral component of plasma membrane;	GO:0015212//cytidine transmembrane transporter activity;GO:0015213//uridine transmembrane transporter activity;GO:0015506//nucleoside:proton symporter activity;	-
gene-STM3937	307.144	436.707	177.581	0.406637	-1.29819	1.2491e-05	9.75234e-05	gi|1109557564|ref|NC_003197.2|	4144325	4145081	-	747	STM3937	GO:0004852;GO:0006782	K01719	proNOG08446	H	uroporphyrinogen-III synthase [Salmonella enterica subsp. enterica serovar Typhimurium str. LT2]	sp|Q9L6Q3|HEM4_SALTY Uroporphyrinogen-III synthase OS=Salmonella typhimurium (strain LT2 / SGSC1412 / ATCC 700720) GN=hemD PE=3 SV=1	GO:0006782//protoporphyrinogen IX biosynthetic process;	-	GO:0004852//uroporphyrinogen-III synthase activity;	ko00860(Porphyrin metabolism)
gene-STM1972	65.1538	105.889	24.4184	0.230604	-2.11651	1.28494e-05	0.000100143	gi|1109557564|ref|NC_003197.2|	2059886	2061276	+	1371	STM1972	GO:0044780;GO:0006754;GO:0005524;GO:0071973;GO:0016887;GO:0030254;GO:0005737;GO:0030257;GO:0015992	K02412	proNOG01287	UN	flagellum-specific ATP synthase [Salmonella enterica subsp. enterica serovar Paratyphi C strain RKS4594]	sp|P26465|FLII_SALTY Flagellum-specific ATP synthase OS=Salmonella typhimurium (strain LT2 / SGSC1412 / ATCC 700720) GN=fliI PE=1 SV=1	GO:0044780//bacterial-type flagellum assembly;GO:0006754//ATP biosynthetic process;GO:0071973//bacterial-type flagellum-dependent cell motility;GO:0030254//protein secretion by the type III secretion system;	GO:0005737//cytoplasm;GO:0030257//type III protein secretion system complex;	GO:0005524//ATP binding;GO:0016887//ATP hydrolysis activity;	ko02040(Flagellar assembly)
gene-STM0644	166.846	251.276	82.4153	0.327987	-1.60829	1.29493e-05	0.000100742	gi|1109557564|ref|NC_003197.2|	705773	706874	+	1101	STM0644	GO:0008483;GO:0048472;GO:0030170;GO:0009236	K04720	proNOG02325	E	threonine-phosphate decarboxylase [Salmonella enterica subsp. enterica serovar Typhimurium str. LT2]	sp|P97084|COBD_SALTY Threonine-phosphate decarboxylase OS=Salmonella typhimurium (strain LT2 / SGSC1412 / ATCC 700720) GN=cobD PE=1 SV=2	GO:0009236//cobalamin biosynthetic process;	-	GO:0008483//transaminase activity;GO:0048472//threonine-phosphate decarboxylase activity;GO:0030170//pyridoxal phosphate binding;	ko00860(Porphyrin metabolism)
gene-STM0835	138.037	67.4178	208.657	3.09498	1.62993	1.30045e-05	0.000100993	gi|1109557564|ref|NC_003197.2|	902263	902747	+	480	STM0835	GO:0046914;GO:0003677;GO:0006355;GO:0005737;GO:0046983;GO:0016746;GO:0003700	K11924	proNOG17058	K	manganese transport regulator MntR [Salmonella enterica subsp. enterica serovar Typhi str. CT18]	sp|P67711|MNTR_SALTI Transcriptional regulator MntR OS=Salmonella typhi GN=mntR PE=3 SV=1	GO:0006355//regulation of transcription, DNA-templated;	GO:0005737//cytoplasm;	GO:0046914//transition metal ion binding;GO:0003677//DNA binding;GO:0046983//protein dimerization activity;GO:0016746//acyltransferase activity;GO:0003700//DNA-binding transcription factor activity;	-
gene-STM0445	1314.64	816.431	1812.85	2.22046	1.15086	1.30909e-05	0.000101484	gi|1109557564|ref|NC_003197.2|	500120	500760	-	639	STM0445	-	K07286	-	-	hypothetical protein SG0456 [Salmonella enterica subsp. enterica serovar Gallinarum str. 287/91]	sp|P0ADA6|YAJG_ECOL6 Uncharacterized lipoprotein YajG OS=Escherichia coli O6:H1 (strain CFT073 / ATCC 700928 / UPEC) GN=yajG PE=4 SV=1	-	-	-	-
gene-STM2469	101.019	41.3172	160.72	3.88991	1.95974	1.32121e-05	0.000102242	gi|1109557564|ref|NC_003197.2|	2578022	2578510	-	486	STM2469	GO:0046336;GO:0004540;GO:0006397;GO:0005524;GO:0090501	K04029	proNOG20568	E	ethanolamine utilization protein EutP [Salmonella enterica subsp. enterica serovar Typhi str. CT18]	sp|P0A209|EUTP_SALTI Ethanolamine utilization protein EutP OS=Salmonella typhi GN=eutP PE=3 SV=1	GO:0046336//ethanolamine catabolic process;GO:0006397//mRNA processing;GO:0090501//RNA phosphodiester bond hydrolysis;	-	GO:0004540//ribonuclease activity;GO:0005524//ATP binding;	-
gene-STM1292	397.556	231.479	563.633	2.43492	1.28387	1.34551e-05	0.000103939	gi|1109557564|ref|NC_003197.2|	1370460	1370754	+	285	STM1292	-	K09916	proNOG62283	S	hypothetical protein STY1823 [Salmonella enterica subsp. enterica serovar Typhi str. CT18]	sp|P76231|YEAC_ECOLI Uncharacterized protein YeaC OS=Escherichia coli (strain K12) GN=yeaC PE=4 SV=2	-	-	-	-
gene-STM3681	1238.41	1720.6	756.21	0.439502	-1.18606	1.34866e-05	0.000103998	gi|1109557564|ref|NC_003197.2|	3869686	3870573	+	888	STM3681	GO:0016310;GO:0047700	-	proNOG103055	GK	transcriptional regulator [Salmonella enterica subsp. enterica serovar Typhimurium str. LT2]	sp|Q8Y3R9|BGLK_LISMO Beta-glucoside kinase OS=Listeria monocytogenes serovar 1/2a (strain ATCC BAA-679 / EGD-e) GN=bglK PE=1 SV=1	GO:0016310//phosphorylation;	-	GO:0047700//beta-glucoside kinase activity;	-
gene-STM2321	90.8377	142.691	38.984	0.273205	-1.87195	1.36082e-05	0.000104752	gi|1109557564|ref|NC_003197.2|	2430362	2430920	-	549	STM2321	GO:0005506;GO:0005737;GO:0016021;GO:0045272;GO:0050136;GO:0048038;GO:0009060;GO:0051539	K00338	proNOG07045	C	NADH dehydrogenase subunit I [Salmonella enterica subsp. enterica serovar Typhi str. CT18]	sp|Q57M35|NUOI_SALCH NADH-quinone oxidoreductase subunit I OS=Salmonella choleraesuis (strain SC-B67) GN=nuoI PE=3 SV=1	GO:0009060//aerobic respiration;	GO:0005737//cytoplasm;GO:0016021//integral component of membrane;GO:0045272//plasma membrane respiratory chain complex I;	GO:0005506//iron ion binding;GO:0050136//NADH dehydrogenase (quinone) activity;GO:0048038//quinone binding;GO:0051539//4 iron, 4 sulfur cluster binding;	ko00190(Oxidative phosphorylation)
gene-STM4130	1206.48	749.346	1663.62	2.2201	1.15062	1.40031e-05	0.000107603	gi|1109557564|ref|NC_003197.2|	4348109	4349967	+	1851	STM4130	GO:0015235;GO:0046872;GO:0015889;GO:0055085;GO:0006811;GO:0015288;GO:0046930;GO:0004872;GO:0009279	K16092	proNOG01077	P	vitamin B12/cobalamin outer membrane transporter [Salmonella enterica subsp. enterica serovar Typhimurium str. LT2]	sp|P37409|BTUB_SALTY Vitamin B12 transporter BtuB OS=Salmonella typhimurium (strain LT2 / SGSC1412 / ATCC 700720) GN=btuB PE=3 SV=2	GO:0015889//cobalamin transport;GO:0055085//transmembrane transport;GO:0006811//ion transport;	GO:0046930//pore complex;GO:0009279//cell outer membrane;	GO:0046872//metal ion binding;GO:0015288//porin activity;	-
gene-STM4544	172.578	293.306	51.8493	0.176775	-2.50001	1.48904e-05	0.00011422	gi|1109557564|ref|NC_003197.2|	4803550	4804099	-	546	STM4544	GO:1990077;GO:0006269	K02317	proNOG17554	L	primosomal protein DnaI [Salmonella enterica]	sp|Q57G60|DNAT_SALCH Primosomal protein 1 OS=Salmonella choleraesuis (strain SC-B67) GN=dnaT PE=3 SV=1	GO:0006269//DNA replication, synthesis of RNA primer;	GO:1990077//primosome complex;	-	ko03440(Homologous recombination)
gene-STM1700	1422.6	1934.55	910.656	0.470734	-1.08702	1.50165e-05	0.000114986	gi|1109557564|ref|NC_003197.2|	1792117	1792918	+	795	STM1700	GO:0055114;GO:0004318;GO:0030497;GO:0009102;GO:0046677;GO:0051289	K00208	proNOG00507	I	enoyl-(acyl carrier protein) reductase [Salmonella enterica subsp. enterica serovar Typhimurium str. LT2]	sp|P16657|FABI_SALTY Enoyl-[acyl-carrier-protein] reductase [NADH] FabI OS=Salmonella typhimurium (strain LT2 / SGSC1412 / ATCC 700720) GN=fabI PE=1 SV=3	GO:0055114//obsolete oxidation-reduction process;GO:0030497//fatty acid elongation;GO:0009102//biotin biosynthetic process;GO:0046677//response to antibiotic;GO:0051289//protein homotetramerization;	-	GO:0004318//enoyl-[acyl-carrier-protein] reductase (NADH) activity;	ko00780(Biotin metabolism);ko00333(Prodigiosin biosynthesis);ko00061(Fatty acid biosynthesis)
gene-STM2149	86.9913	36.8158	137.167	3.72576	1.89754	1.52541e-05	0.000116602	gi|1109557564|ref|NC_003197.2|	2242830	2243848	-	1014	STM2149	GO:0009289;GO:0007155	-	proNOG69385	S	outer membrane lipoprotein [Salmonella enterica subsp. enterica serovar Typhimurium str. LT2]	sp|P33340|YEHA_ECOLI Uncharacterized protein YehA OS=Escherichia coli (strain K12) GN=yehA PE=4 SV=1	GO:0007155//cell adhesion;	GO:0009289//pilus;	-	-
gene-STM4331	1601.73	1004.97	2198.48	2.1876	1.12935	1.54455e-05	0.000117859	gi|1109557564|ref|NC_003197.2|	4577017	4577370	+	354	STM4331	-	-	proNOG43674	S	hypothetical protein STY4691 [Salmonella enterica subsp. enterica serovar Typhi str. CT18]	sp|P0AF71|YJEI_ECOL6 Uncharacterized protein YjeI OS=Escherichia coli O6:H1 (strain CFT073 / ATCC 700928 / UPEC) GN=yjeI PE=4 SV=1	-	-	-	-
gene-STM0158	3815.65	2468.49	5162.81	2.09149	1.06453	1.5692e-05	0.000119532	gi|1109557564|ref|NC_003197.2|	185843	188454	+	2604	STM0158	GO:0047456;GO:0005829;GO:0006099;GO:0019629;GO:0003730;GO:0051539;GO:0046872;GO:0003994	K01682	proNOG00466	C	bifunctional aconitate hydratase 2/2-methylisocitrate dehydratase [Salmonella enterica subsp. enterica serovar Typhimurium str. LT2]	sp|P36683|ACON2_ECOLI Aconitate hydratase 2 OS=Escherichia coli (strain K12) GN=acnB PE=1 SV=3	GO:0006099//tricarboxylic acid cycle;GO:0019629//propionate catabolic process, 2-methylcitrate cycle;	GO:0005829//cytosol;	GO:0047456//2-methylisocitrate dehydratase activity;GO:0003730//mRNA 3'-UTR binding;GO:0051539//4 iron, 4 sulfur cluster binding;GO:0046872//metal ion binding;GO:0003994//aconitate hydratase activity;	ko00720(Carbon fixation pathways in prokaryotes);ko00640(Propanoate metabolism);ko00630(Glyoxylate and dicarboxylate metabolism);ko00020(Citrate cycle (TCA cycle))
gene-STM1807	109.127	175.621	42.6316	0.242747	-2.04247	1.60861e-05	0.000122322	gi|1109557564|ref|NC_003197.2|	1908495	1909038	+	537	STM1807	GO:0005886;GO:0055114;GO:0015035;GO:0009055;GO:0016021	K03611	proNOG13186	O	disulfide bond formation protein B [Salmonella enterica subsp. enterica serovar Typhi str. CT18]	sp|Q57NK5|DSBB_SALCH Disulfide bond formation protein B OS=Salmonella choleraesuis (strain SC-B67) GN=dsbB PE=3 SV=1	GO:0055114//obsolete oxidation-reduction process;	GO:0005886//plasma membrane;GO:0016021//integral component of membrane;	GO:0015035//protein-disulfide reductase activity;GO:0009055//electron transfer activity;	-
gene-STM2832	86.6652	152.255	21.0756	0.138423	-2.85284	1.6219e-05	0.000123118	gi|1109557564|ref|NC_003197.2|	2978191	2978875	+	588	STM2832	GO:0009401;GO:0034219;GO:0008982;GO:0103111;GO:0016021	K02783	proNOG14447	G	PTS system, glucitol/sorbitol-specific IIBC component [Salmonella enterica subsp. enterica serovar Paratyphi C strain RKS4594]	sp|P56579|PTHC_ECOLI Glucitol/sorbitol permease IIC component OS=Escherichia coli (strain K12) GN=srlA PE=1 SV=1	GO:0009401//phosphoenolpyruvate-dependent sugar phosphotransferase system;GO:0034219//carbohydrate transmembrane transport;	GO:0016021//integral component of membrane;	GO:0008982//protein-N(PI)-phosphohistidine-sugar phosphotransferase activity;GO:0103111//D-glucosamine PTS permease activity;	ko02060(Phosphotransferase system (PTS));ko00051(Fructose and mannose metabolism)
gene-STM1652	11180.6	7020.7	15340.5	2.18504	1.12766	1.65827e-05	0.000125661	gi|1109557564|ref|NC_003197.2|	1746114	1746559	+	441	STM1652	GO:0006950	K14061	proNOG27994	T	hypothetical protein STY1416 [Salmonella enterica subsp. enterica serovar Typhi str. CT18]	sp|P67092|USPF_SALTI Universal stress protein F OS=Salmonella typhi GN=uspF PE=3 SV=1	GO:0006950//response to stress;	-	-	-
gene-STM3301	1262.23	623.949	1900.52	3.04595	1.60689	1.68759e-05	0.000127662	gi|1109557564|ref|NC_003197.2|	3470226	3471410	-	1179	STM3301	GO:0005737;GO:0005525;GO:0003924;GO:0000287;GO:0042254	K03979	proNOG01910	R	GTPase ObgE [Salmonella enterica subsp. enterica serovar Typhimurium str. LT2]	sp|B5F6V2|OBG_SALA4 GTPase obg OS=Salmonella agona (strain SL483) GN=obg PE=3 SV=1	GO:0042254//ribosome biogenesis;	GO:0005737//cytoplasm;	GO:0005525//GTP binding;GO:0003924//GTPase activity;GO:0000287//magnesium ion binding;	-
gene-STM3071	35.053	60.4792	9.62674	0.159174	-2.65132	1.69283e-05	0.000127838	gi|1109557564|ref|NC_003197.2|	3233298	3233728	+	431	STM3071	GO:0003677	K06934	proNOG43737	S	DNA-binding protein [Salmonella enterica subsp. enterica serovar Typhimurium str. LT2]	sp|Q2JVA4|GLMU_SYNJA Bifunctional protein GlmU OS=Synechococcus sp. (strain JA-3-3Ab) GN=glmU PE=3 SV=1	-	-	GO:0003677//DNA binding;	-
gene-STM1240	104.036	46.2324	161.84	3.50057	1.80759	1.69622e-05	0.000127873	gi|1109557564|ref|NC_003197.2|	1328179	1328972	-	794	STM1240	GO:0005886	-	-	-	envelope lipoprotein [Salmonella enterica subsp. enterica serovar Typhimurium str. LT2]	sp|Q56032|ENVF_SALTY Probable lipoprotein EnvF OS=Salmonella typhimurium (strain LT2 / SGSC1412 / ATCC 700720) GN=envF PE=4 SV=2	-	GO:0005886//plasma membrane;	-	-
gene-STM0304	521.63	295.947	747.313	2.52515	1.33637	1.71379e-05	0.000128976	gi|1109557564|ref|NC_003197.2|	348606	349558	+	953	STM0304	GO:0003700;GO:0003677;GO:0006355	-	proNOG62756	K	transcriptional regulator [Salmonella enterica subsp. enterica serovar Typhimurium str. LT2]	sp|P37459|SINR_SALTY Probable HTH-type transcriptional regulator SinR OS=Salmonella typhimurium (strain LT2 / SGSC1412 / ATCC 700720) GN=sinR PE=4 SV=1	GO:0006355//regulation of transcription, DNA-templated;	-	GO:0003700//DNA-binding transcription factor activity;GO:0003677//DNA binding;	-
gene-STM2647	454.602	628.491	280.714	0.446647	-1.16279	1.85744e-05	0.000139547	gi|1109557564|ref|NC_003197.2|	2786599	2787300	+	696	STM2647	GO:0004844;GO:0006284;GO:0005737	K03648	proNOG03542	L	uracil-DNA glycosylase [Salmonella enterica subsp. enterica serovar Typhi str. CT18]	sp|Q57L54|UNG_SALCH Uracil-DNA glycosylase OS=Salmonella choleraesuis (strain SC-B67) GN=ung PE=3 SV=1	GO:0006284//base-excision repair;	GO:0005737//cytoplasm;	GO:0004844//uracil DNA N-glycosylase activity;	ko05340(Primary immunodeficiency);ko03410(Base excision repair)
gene-STM4085	735.576	1015.24	455.916	0.449074	-1.15497	1.86099e-05	0.000139574	gi|1109557564|ref|NC_003197.2|	4293233	4294243	-	1011	STM4085	GO:0050907;GO:0006071;GO:0016311;GO:0046872;GO:0016021;GO:0042132;GO:0006094	K02446	proNOG02344	G	fructose 1,6-bisphosphatase II [Salmonella enterica subsp. enterica serovar Typhimurium str. 14028S]	sp|P0A9D0|GLPX_ECOL6 Fructose-1,6-bisphosphatase class 2 OS=Escherichia coli O6:H1 (strain CFT073 / ATCC 700928 / UPEC) GN=glpX PE=3 SV=1	GO:0050907//detection of chemical stimulus involved in sensory perception;GO:0006071//glycerol metabolic process;GO:0016311//dephosphorylation;GO:0006094//gluconeogenesis;	GO:0016021//integral component of membrane;	GO:0046872//metal ion binding;GO:0042132//fructose 1,6-bisphosphate 1-phosphatase activity;	ko00710(Carbon fixation in photosynthetic organisms);ko00680(Methane metabolism);ko00051(Fructose and mannose metabolism);ko00030(Pentose phosphate pathway);ko00010(Glycolysis / Gluconeogenesis)
gene-STM4503	5402.86	3102.28	7703.45	2.48316	1.31218	1.86767e-05	0.000139835	gi|1109557564|ref|NC_003197.2|	4757456	4758196	+	741	STM4503	GO:0016021	-	-	-	hypothetical protein SeHA_C4905 [Salmonella enterica subsp. enterica serovar Heidelberg str. SL476]	-	-	GO:0016021//integral component of membrane;	-	-
gene-STM4005	460.924	645.324	276.524	0.428504	-1.22262	1.90358e-05	0.000142281	gi|1109557564|ref|NC_003197.2|	4212870	4214288	-	1416	STM4005	GO:0005622;GO:0000160;GO:0043565;GO:0008134;GO:0006355;GO:0009399;GO:0000156;GO:0006808;GO:0005524	K07712	proNOG00602	T	nitrogen regulation protein NR(I) [Salmonella enterica subsp. enterica serovar Typhimurium str. LT2]	sp|P41789|NTRC_SALTY Nitrogen regulation protein NR(I) OS=Salmonella typhimurium (strain LT2 / SGSC1412 / ATCC 700720) GN=glnG PE=1 SV=2	GO:0000160//phosphorelay signal transduction system;GO:0006355//regulation of transcription, DNA-templated;GO:0009399//nitrogen fixation;GO:0006808//regulation of nitrogen utilization;	GO:0005622//intracellular anatomical structure;	GO:0043565//sequence-specific DNA binding;GO:0008134//transcription factor binding;GO:0000156//phosphorelay response regulator activity;GO:0005524//ATP binding;	ko02020(Two-component system)
gene-STM2194	1302.63	826.345	1778.91	2.15275	1.10618	1.92957e-05	0.000143978	gi|1109557564|ref|NC_003197.2|	2291440	2292297	+	858	STM2194	GO:0016021;GO:0046294;GO:0052689;GO:0018738	K01070	-	-	putative esterase [Salmonella enterica subsp. enterica serovar Paratyphi A str. ATCC 9150]	sp|A1AD14|SFGH2_ECOK1 S-formylglutathione hydrolase YeiG OS=Escherichia coli O1:K1 / APEC GN=yeiG PE=3 SV=1	GO:0046294//formaldehyde catabolic process;	GO:0016021//integral component of membrane;	GO:0052689//carboxylic ester hydrolase activity;GO:0018738//S-formylglutathione hydrolase activity;	ko00680(Methane metabolism)
gene-STM4146	9900.81	6388.28	13413.3	2.09968	1.07017	1.98237e-05	0.000147667	gi|1109557564|ref|NC_003197.2|	4360604	4361800	+	1191	STM4146	GO:0005886;GO:0006414;GO:0005515;GO:0005525;GO:0005737;GO:0003924;GO:0046677;GO:0003746	K02358	proNOG00432	J	elongation factor Tu [Salmonella enterica subsp. enterica serovar Typhi str. CT18]	sp|A9MHG0|EFTU_SALAR Elongation factor Tu OS=Salmonella arizonae (strain ATCC BAA-731 / CDC346-86 / RSK2980) GN=tuf1 PE=3 SV=1	GO:0006414//translational elongation;GO:0046677//response to antibiotic;	GO:0005886//plasma membrane;GO:0005737//cytoplasm;	GO:0005515//protein binding;GO:0005525//GTP binding;GO:0003924//GTPase activity;GO:0003746//translation elongation factor activity;	ko04626(Plant-pathogen interaction)
gene-STM4151	2740.58	3700.38	1780.78	0.481242	-1.05517	2.00093e-05	0.000148796	gi|1109557564|ref|NC_003197.2|	4364660	4365171	+	504	STM4151	GO:0042254;GO:0003735;GO:0005840;GO:0006417;GO:0070180	K02864	proNOG24702;COG0244	J	ribosomal protein L10 [Salmonella enterica]	sp|B5XYF7|RL10_KLEP3 50S ribosomal protein L10 OS=Klebsiella pneumoniae (strain 342) GN=rplJ PE=3 SV=1	GO:0042254//ribosome biogenesis;GO:0006417//regulation of translation;	GO:0005840//ribosome;	GO:0003735//structural constituent of ribosome;GO:0070180//large ribosomal subunit rRNA binding;	ko03010(Ribosome)
gene-STM3946	190.72	98.4922	282.948	2.8728	1.52246	2.01426e-05	0.000149533	gi|1109557564|ref|NC_003197.2|	4152029	4152238	+	210	STM3946	GO:0005886	-	proNOG59616	M	lipoprotein [Salmonella enterica subsp. enterica serovar Typhi str. CT18]	sp|P0A1T7|YIFL_SALTI Uncharacterized lipoprotein YifL OS=Salmonella typhi GN=yifL PE=4 SV=1	-	GO:0005886//plasma membrane;	-	-
gene-STM3108	182.039	86.6031	277.475	3.20398	1.67987	2.05486e-05	0.000152289	gi|1109557564|ref|NC_003197.2|	3267492	3267830	-	333	STM3108	-	K09923	proNOG42658	S	hypothetical protein STM3108 [Salmonella enterica subsp. enterica serovar Typhimurium str. LT2]	sp|P38521|YGGL_ECOLI Uncharacterized protein YggL OS=Escherichia coli (strain K12) GN=yggL PE=4 SV=2	-	-	-	-
gene-STM3376	1030.49	1572.76	488.226	0.310427	-1.68767	2.0706e-05	0.000153197	gi|1109557564|ref|NC_003197.2|	3547007	3547992	+	981	STM3376	GO:0000166;GO:0008270;GO:0016491;GO:0055114	K19745	proNOG02386	C	oxidoreductase [Salmonella enterica subsp. enterica serovar Typhi str. CT18]	sp|P26646|ACUI_ECOLI Probable acrylyl-CoA reductase AcuI OS=Escherichia coli (strain K12) GN=acuI PE=1 SV=1	GO:0055114//obsolete oxidation-reduction process;	-	GO:0000166//nucleotide binding;GO:0008270//zinc ion binding;GO:0016491//oxidoreductase activity;	ko00640(Propanoate metabolism)
gene-STM2643	1610.43	999.746	2221.11	2.22168	1.15165	2.08862e-05	0.000154269	gi|1109557564|ref|NC_003197.2|	2782896	2784240	+	1341	STM2643	GO:0016779;GO:0005737;GO:0010501;GO:0005524;GO:0000027;GO:0003676;GO:0004004	K05590	proNOG00124	L	ATP-dependent RNA helicase SrmB [Salmonella enterica subsp. enterica serovar Typhi str. CT18]	sp|P21507|SRMB_ECOLI ATP-dependent RNA helicase SrmB OS=Escherichia coli (strain K12) GN=srmB PE=1 SV=1	GO:0010501//RNA secondary structure unwinding;GO:0000027//ribosomal large subunit assembly;	GO:0005737//cytoplasm;	GO:0016779//nucleotidyltransferase activity;GO:0005524//ATP binding;GO:0003676//nucleic acid binding;	-
gene-STM2158	133.245	65.5447	200.945	3.06577	1.61625	2.12638e-05	0.00015639	gi|1109557564|ref|NC_003197.2|	2253742	2254472	-	726	STM2158	GO:0000160;GO:0003677;GO:0006355;GO:0005622	K02477	proNOG00385	T	two-component response-regulatory protein YehT [Salmonella enterica subsp. enterica serovar Typhimurium str. LT2]	sp|Q8ZNN2|YEHT_SALTY Transcriptional regulatory protein YehT OS=Salmonella typhimurium (strain LT2 / SGSC1412 / ATCC 700720) GN=yehT PE=3 SV=1	GO:0000160//phosphorelay signal transduction system;GO:0006355//regulation of transcription, DNA-templated;	GO:0005622//intracellular anatomical structure;	GO:0003677//DNA binding;	-
gene-STM4404	1182.43	1603.14	761.723	0.475144	-1.07356	2.12752e-05	0.00015639	gi|1109557564|ref|NC_003197.2|	4641776	4642526	+	747	STM4404	GO:0005886;GO:0008441;GO:0000103;GO:0000287;GO:0046854;GO:0016021;GO:0005737;GO:0016311	K01082	proNOG26020	P	adenosine-3&apos;(2&apos;),5&apos;-bisphosphate nucleotidase [Salmonella enterica subsp. enterica serovar Typhimurium str. LT2]	sp|P26264|CYSQ_SALTY 3&apos;(2&apos;),5&apos;-bisphosphate nucleotidase CysQ OS=Salmonella typhimurium (strain LT2 / SGSC1412 / ATCC 700720) GN=cysQ PE=2 SV=2	GO:0000103//sulfate assimilation;GO:0046854//phosphatidylinositol phosphate biosynthetic process;GO:0016311//dephosphorylation;	GO:0005886//plasma membrane;GO:0016021//integral component of membrane;GO:0005737//cytoplasm;	GO:0008441//3'(2'),5'-bisphosphate nucleotidase activity;GO:0000287//magnesium ion binding;	ko00920(Sulfur metabolism)
gene-STM0455	211.908	307.484	116.331	0.378331	-1.40228	2.12805e-05	0.00015639	gi|1109557564|ref|NC_003197.2|	511672	512377	-	702	STM0455	GO:0006412;GO:0005524;GO:0006810;GO:0016021;GO:0008270;GO:0016879;GO:0003735;GO:0008616	K06920	proNOG04132	R	queuosine biosynthesis protein QueC [Salmonella enterica subsp. enterica serovar Typhi str. CT18]	sp|B5EXJ5|QUEC_SALA4 7-cyano-7-deazaguanine synthase OS=Salmonella agona (strain SL483) GN=queC PE=3 SV=1	GO:0006412//translation;GO:0006810//transport;GO:0008616//queuosine biosynthetic process;	GO:0016021//integral component of membrane;	GO:0005524//ATP binding;GO:0008270//zinc ion binding;GO:0016879//ligase activity, forming carbon-nitrogen bonds;GO:0003735//structural constituent of ribosome;	ko00790(Folate biosynthesis)
gene-STM3511	2847.08	3843.18	1850.98	0.481626	-1.05402	2.13836e-05	0.000156885	gi|1109557564|ref|NC_003197.2|	3669437	3670024	+	582	STM3511	GO:0005829;GO:0005759;GO:0018024;GO:0097428;GO:0008198;GO:0016226;GO:0034968;GO:0051539;GO:0051537	K07400	proNOG04003	O	DNA uptake protein [Salmonella enterica subsp. enterica serovar Typhimurium str. LT2]	sp|B5F8M8|NFUA_SALA4 Fe/S biogenesis protein NfuA OS=Salmonella agona (strain SL483) GN=nfuA PE=3 SV=1	GO:0097428//protein maturation by iron-sulfur cluster transfer;GO:0016226//iron-sulfur cluster assembly;GO:0034968//histone lysine methylation;	GO:0005829//cytosol;GO:0005759//mitochondrial matrix;	GO:0018024//histone-lysine N-methyltransferase activity;GO:0008198//ferrous iron binding;GO:0051539//4 iron, 4 sulfur cluster binding;GO:0051537//2 iron, 2 sulfur cluster binding;	-
gene-STM2970	12018.1	7668.56	16367.6	2.13437	1.09381	2.1848e-05	0.000160024	gi|1109557564|ref|NC_003197.2|	3120766	3122067	+	1296	STM2970	GO:0016021;GO:0005215;GO:0006810;GO:0004674;GO:0006468	K03837	proNOG00247	E	serine transport protein [Salmonella enterica subsp. enterica serovar Typhimurium str. LT2]	sp|P0AAD7|SDAC_ECO57 Serine transporter OS=Escherichia coli O157:H7 GN=sdaC PE=3 SV=1	GO:0006810//transport;GO:0006468//protein phosphorylation;	GO:0016021//integral component of membrane;	GO:0005215//transporter activity;GO:0004674//protein serine/threonine kinase activity;	-
gene-STM2166	1036.85	649.141	1424.56	2.19454	1.13392	2.20484e-05	0.000161222	gi|1109557564|ref|NC_003197.2|	2261171	2263480	-	2304	STM2166	GO:0008422;GO:0009251;GO:0102483;GO:0042597	K05349	proNOG02185	G	periplasmic beta-D-glucoside glucohydrolase [Salmonella enterica subsp. enterica serovar Typhimurium str. LT2]	sp|Q56078|BGLX_SALTY Periplasmic beta-glucosidase OS=Salmonella typhimurium (strain LT2 / SGSC1412 / ATCC 700720) GN=bglX PE=3 SV=2	GO:0009251//glucan catabolic process;	GO:0042597//periplasmic space;	GO:0008422//beta-glucosidase activity;GO:0102483//scopolin beta-glucosidase activity;	ko00940(Phenylpropanoid biosynthesis);ko00500(Starch and sucrose metabolism);ko00460(Cyanoamino acid metabolism)
gene-STM1953	283.033	401.156	164.91	0.411086	-1.28249	2.22357e-05	0.00016232	gi|1109557564|ref|NC_003197.2|	2042047	2043044	-	993	STM1953	GO:0030170;GO:0046416;GO:0005737;GO:0019148	K05396	proNOG04381	E	A Chain A, D-Cysteine Desulfhydrase From Salmonella Typhimurium Complexed With 1- Amino-1-Carboxycyclopropane (Acc)	sp|Q8ZNT7|DCYD_SALTY D-cysteine desulfhydrase OS=Salmonella typhimurium (strain LT2 / SGSC1412 / ATCC 700720) GN=dcyD PE=1 SV=3	GO:0046416//D-amino acid metabolic process;	GO:0005737//cytoplasm;	GO:0030170//pyridoxal phosphate binding;GO:0019148//D-cysteine desulfhydrase activity;	ko00470(D-Amino acid metabolism);ko00270(Cysteine and methionine metabolism)
gene-STM3617	91.693	141.827	41.5593	0.293028	-1.77089	2.24339e-05	0.000163495	gi|1109557564|ref|NC_003197.2|	3797430	3798539	-	1110	STM3617	GO:0030245;GO:0019867;GO:0008810;GO:0005576;GO:0030244	K20542	proNOG08996	G	endo-1,4-D-glucanase [Salmonella enterica subsp. enterica serovar Typhimurium str. LT2]	sp|Q8ZLB7|GUN_SALTY Endoglucanase OS=Salmonella typhimurium (strain LT2 / SGSC1412 / ATCC 700720) GN=bcsZ PE=3 SV=1	GO:0030245//cellulose catabolic process;GO:0030244//cellulose biosynthetic process;	GO:0019867//outer membrane;GO:0005576//extracellular region;	GO:0008810//cellulase activity;	-
gene-STM3300	389.878	548.679	231.077	0.421151	-1.24759	2.25582e-05	0.000164128	gi|1109557564|ref|NC_003197.2|	3468641	3470094	+	1440	STM3300	GO:0009002;GO:0006508	K07259	proNOG04366	M	D-alanyl-D-alanine carboxypeptidase [Salmonella enterica subsp. enterica serovar Typhimurium str. LT2]	sp|P24228|DACB_ECOLI D-alanyl-D-alanine carboxypeptidase DacB OS=Escherichia coli (strain K12) GN=dacB PE=1 SV=2	GO:0006508//proteolysis;	-	GO:0009002//serine-type D-Ala-D-Ala carboxypeptidase activity;	ko00550(Peptidoglycan biosynthesis)
gene-STM3593	76.9593	122.169	31.7496	0.259883	-1.94407	2.28537e-05	0.0001658	gi|1109557564|ref|NC_003197.2|	3763187	3763959	-	765	STM3593	GO:0005737;GO:0031167;GO:0008990	K15984	proNOG11316	M	methyltransferase [Salmonella enterica subsp. enterica serovar Typhimurium str. LT2]	sp|Q9X6G2|RSMJ_SALTY Ribosomal RNA small subunit methyltransferase J OS=Salmonella typhimurium (strain LT2 / SGSC1412 / ATCC 700720) GN=rsmJ PE=1 SV=2	GO:0031167//rRNA methylation;	GO:0005737//cytoplasm;	GO:0008990//rRNA (guanine-N2-)-methyltransferase activity;	-
gene-STM3683	196.023	298.846	93.2006	0.311868	-1.68099	2.28637e-05	0.0001658	gi|1109557564|ref|NC_003197.2|	3872705	3874107	-	1398	STM3683	GO:0004125;GO:0005737;GO:0001514;GO:0097056	K01042	proNOG00401	E	selenocysteine synthase [Salmonella enterica subsp. enterica serovar Typhimurium str. LT2]	sp|B4T974|SELA_SALHS L-seryl-tRNA(Sec) selenium transferase OS=Salmonella heidelberg (strain SL476) GN=selA PE=3 SV=1	GO:0001514//selenocysteine incorporation;GO:0097056//selenocysteinyl-tRNA(Sec) biosynthetic process;	GO:0005737//cytoplasm;	GO:0004125//L-seryl-tRNASec selenium transferase activity;	ko00970(Aminoacyl-tRNA biosynthesis);ko00450(Selenocompound metabolism)
gene-STM4285	594.86	926.972	262.748	0.283448	-1.81885	2.34635e-05	0.000169868	gi|1109557564|ref|NC_003197.2|	4525366	4527520	-	2154	STM4285	GO:0030151;GO:0055114;GO:0009055;GO:0051539;GO:0008863;GO:0015942	K22015	proNOG00149	C	formate dehydrogenase [Salmonella enterica subsp. enterica serovar Typhimurium str. LT2]	sp|P07658|FDHF_ECOLI Formate dehydrogenase H OS=Escherichia coli (strain K12) GN=fdhF PE=1 SV=2	GO:0055114//obsolete oxidation-reduction process;GO:0015942//formate metabolic process;	-	GO:0030151//molybdenum ion binding;GO:0009055//electron transfer activity;GO:0051539//4 iron, 4 sulfur cluster binding;GO:0008863//formate dehydrogenase (NAD+) activity;	ko00720(Carbon fixation pathways in prokaryotes);ko00680(Methane metabolism)
gene-STM2650	230.527	329.056	131.998	0.401142	-1.31782	2.36881e-05	0.00017107	gi|1109557564|ref|NC_003197.2|	2789149	2789829	+	681	STM2650	-	K05812	proNOG01532	S	hypothetical protein STM2650 [Salmonella enterica subsp. enterica serovar Typhimurium str. LT2]	sp|Q47319|YFIP_ECOLI DTW domain-containing protein YfiP OS=Escherichia coli (strain K12) GN=yfiP PE=3 SV=2	-	-	-	-
gene-STM3297	3896.16	5219.5	2572.82	0.492924	-1.02056	2.37077e-05	0.00017107	gi|1109557564|ref|NC_003197.2|	3466735	3467374	-	633	STM3297	GO:0008650;GO:0051301;GO:0000027;GO:0000453;GO:0005829	K02427	proNOG01742	J	23S rRNA methyltransferase [Escherichia coli O157:H7 str. EDL933]	sp|A8AQ68|RLME_CITK8 Ribosomal RNA large subunit methyltransferase E OS=Citrobacter koseri (strain ATCC BAA-895 / CDC 4225-83 / SGSC4696) GN=rlmE PE=3 SV=1	GO:0051301//cell division;GO:0000027//ribosomal large subunit assembly;GO:0000453//enzyme-directed rRNA 2'-O-methylation;	GO:0005829//cytosol;	GO:0008650//rRNA (uridine-2'-O-)-methyltransferase activity;	-
gene-STM3776	127.937	193.586	62.2868	0.321752	-1.63598	2.38372e-05	0.000171722	gi|1109557564|ref|NC_003197.2|	3977397	3978602	-	1200	STM3776	GO:0015211;GO:0005886;GO:0016021;GO:0015860	K03445	proNOG03898	G	ribonucleoside transporter [Salmonella enterica subsp. enterica serovar Typhi str. CT18]	sp|P0C566|NEPI_SALCH Purine ribonucleoside efflux pump NepI OS=Salmonella choleraesuis (strain SC-B67) GN=nepI PE=3 SV=1	GO:0015860//purine nucleoside transmembrane transport;	GO:0005886//plasma membrane;GO:0016021//integral component of membrane;	GO:0015211//purine nucleoside transmembrane transporter activity;	-
gene-STM3959	104.929	160.817	49.041	0.30495	-1.71336	2.4128e-05	0.000173412	gi|1109557564|ref|NC_003197.2|	4164482	4165102	+	621	STM3959	GO:0016021;GO:0015171;GO:0003333;GO:0005886	K05835	proNOG02632	E	threonine efflux system [Salmonella enterica subsp. enterica serovar Typhimurium str. LT2]	sp|Q9L6N7|RHTC_SALTY Threonine efflux protein OS=Salmonella typhimurium (strain LT2 / SGSC1412 / ATCC 700720) GN=rhtC PE=3 SV=1	GO:0003333//amino acid transmembrane transport;	GO:0016021//integral component of membrane;GO:0005886//plasma membrane;	GO:0015171//amino acid transmembrane transporter activity;	-
gene-STM4086	2907.62	1879.25	3935.99	2.09444	1.06657	2.4151e-05	0.000173412	gi|1109557564|ref|NC_003197.2|	4294355	4295876	-	1515	STM4086	GO:0005737;GO:0019563;GO:0005524;GO:0016310;GO:0004370;GO:0046872;GO:0006072	K00864	proNOG01977	C	glycerol kinase [Salmonella enterica subsp. enterica serovar Typhimurium str. LT2]	sp|Q8ZKP3|GLPK_SALTY Glycerol kinase OS=Salmonella typhimurium (strain LT2 / SGSC1412 / ATCC 700720) GN=glpK PE=3 SV=3	GO:0019563//glycerol catabolic process;GO:0016310//phosphorylation;GO:0006072//glycerol-3-phosphate metabolic process;	GO:0005737//cytoplasm;	GO:0005524//ATP binding;GO:0004370//glycerol kinase activity;GO:0046872//metal ion binding;	ko04626(Plant-pathogen interaction);ko03320(PPAR signaling pathway);ko00561(Glycerolipid metabolism)
gene-STM4588	96.9112	150.233	43.5892	0.290143	-1.78516	2.4628e-05	0.000176547	gi|1109557564|ref|NC_003197.2|	4844239	4844940	+	696	STM4588	GO:0005622;GO:0006355;GO:0003677;GO:0000160	K07663	proNOG04791	T	DNA-binding response regulator CreB [Salmonella enterica subsp. enterica serovar Typhimurium str. LT2]	sp|P08368|CREB_ECOLI Transcriptional regulatory protein CreB OS=Escherichia coli (strain K12) GN=creB PE=1 SV=1	GO:0006355//regulation of transcription, DNA-templated;GO:0000160//phosphorelay signal transduction system;	GO:0005622//intracellular anatomical structure;	GO:0003677//DNA binding;	ko02020(Two-component system)
gene-STM4298	189.092	103.001	275.183	2.67164	1.41773	2.48844e-05	0.000178094	gi|1109557564|ref|NC_003197.2|	4542282	4543769	+	1380	STM4298	GO:0055114;GO:0016021;GO:0052692;GO:0005975;GO:0046872;GO:0050907;GO:0016616	K07406	proNOG07970	G	alpha-galactosidase [Salmonella enterica subsp. enterica serovar Typhimurium str. LT2]	sp|P30877|AGAL_SALTY Alpha-galactosidase OS=Salmonella typhimurium (strain LT2 / SGSC1412 / ATCC 700720) GN=melA PE=3 SV=2	GO:0055114//obsolete oxidation-reduction process;GO:0005975//carbohydrate metabolic process;GO:0050907//detection of chemical stimulus involved in sensory perception;	GO:0016021//integral component of membrane;	GO:0052692//raffinose alpha-galactosidase activity;GO:0046872//metal ion binding;GO:0016616//oxidoreductase activity, acting on the CH-OH group of donors, NAD or NADP as acceptor;	ko00603(Glycosphingolipid biosynthesis - globo and isoglobo series);ko00600(Sphingolipid metabolism);ko00561(Glycerolipid metabolism);ko00052(Galactose metabolism)
gene-STM2090	1336.74	831.831	1841.66	2.21398	1.14664	2.50319e-05	0.000178857	gi|1109557564|ref|NC_003197.2|	2170923	2172243	-	1320	STM2090	GO:0008483;GO:0009243	K12452	proNOG02869	E	CDP-6-deoxy-D-xylo-4-hexulose-3-dehydrase [Salmonella enterica subsp. enterica serovar Typhimurium str. LT2]	sp|P26398|RFBH_SALTY Lipopolysaccharide biosynthesis protein RfbH OS=Salmonella typhimurium (strain LT2 / SGSC1412 / ATCC 700720) GN=rfbH PE=3 SV=1	GO:0009243//O antigen biosynthetic process;	-	GO:0008483//transaminase activity;	ko00541(O-Antigen nucleotide sugar biosynthesis);ko00520(Amino sugar and nucleotide sugar metabolism)
gene-STM2929	88.8027	137.678	39.9272	0.290004	-1.78586	2.51729e-05	0.000179572	gi|1109557564|ref|NC_003197.2|	3070273	3070766	-	486	STM2929	GO:0046872;GO:0019288;GO:0016114;GO:0008685	K01770	proNOG33141	I	A Chain A, 2-C-Methyl-D-Erythritol 2,4-Cyclodiphosphate Synthase From Salmonella Typhimurium	sp|Q8ZMF7|ISPF_SALTY 2-C-methyl-D-erythritol 2,4-cyclodiphosphate synthase OS=Salmonella typhimurium (strain LT2 / SGSC1412 / ATCC 700720) GN=ispF PE=1 SV=1	GO:0019288//isopentenyl diphosphate biosynthetic process, methylerythritol 4-phosphate pathway;GO:0016114//terpenoid biosynthetic process;	-	GO:0046872//metal ion binding;GO:0008685//2-C-methyl-D-erythritol 2,4-cyclodiphosphate synthase activity;	ko00900(Terpenoid backbone biosynthesis)
gene-STM4071	131.523	198.75	64.2953	0.323498	-1.62817	2.52555e-05	0.000179868	gi|1109557564|ref|NC_003197.2|	4280255	4280525	-	271	STM4071	GO:0016021;GO:0004476	-	COG1917	S	hypothetical protein [Salmonella enterica]	-	-	GO:0016021//integral component of membrane;	GO:0004476//mannose-6-phosphate isomerase activity;	-
gene-STM3154	1278.08	2102.6	453.565	0.215716	-2.2128	2.53243e-05	0.000180066	gi|1109557564|ref|NC_003197.2|	3317055	3317570	-	516	STM3154	GO:0004386;GO:0016021	-	proNOG38303	S	ATP-dependent RNA helicase-like protein [Salmonella enterica subsp. enterica serovar Typhimurium str. LT2]	-	-	GO:0016021//integral component of membrane;	GO:0004386//helicase activity;	-
gene-STM4153	15787	10114.7	21459.3	2.1216	1.08515	2.64242e-05	0.00018743	gi|1109557564|ref|NC_003197.2|	4365911	4369949	+	4035	STM4153	GO:0032549;GO:0000428;GO:0003899;GO:0006351;GO:0003677	K03043	proNOG00574	K	DNA-directed RNA polymerase subunit beta [Salmonella enterica subsp. enterica serovar Typhimurium str. LT2]	sp|P06173|RPOB_SALTY DNA-directed RNA polymerase subunit beta OS=Salmonella typhimurium (strain LT2 / SGSC1412 / ATCC 700720) GN=rpoB PE=3 SV=2	GO:0006351//transcription, DNA-templated;	GO:0000428//DNA-directed RNA polymerase complex;	GO:0032549//ribonucleoside binding;GO:0003899//DNA-directed 5'-3' RNA polymerase activity;GO:0003677//DNA binding;	ko03020(RNA polymerase)
gene-STM2964	126.739	189.089	64.3885	0.340519	-1.55419	2.64456e-05	0.00018743	gi|1109557564|ref|NC_003197.2|	3115551	3116333	-	783	STM2964	GO:0009982;GO:0019239;GO:0031119;GO:0005829;GO:0003723	K06175	proNOG03881	J	tRNA pseudouridine synthase C [Salmonella enterica subsp. enterica serovar Typhimurium str. LT2]	sp|Q8ZMD5|TRUC_SALTY tRNA pseudouridine synthase C OS=Salmonella typhimurium (strain LT2 / SGSC1412 / ATCC 700720) GN=truC PE=3 SV=1	GO:0031119//tRNA pseudouridine synthesis;	GO:0005829//cytosol;	GO:0009982//pseudouridine synthase activity;GO:0019239//deaminase activity;GO:0003723//RNA binding;	-
gene-STM0839	103.442	47.2835	159.601	3.37541	1.75506	2.65308e-05	0.00018773	gi|1109557564|ref|NC_003197.2|	907240	907983	+	744	STM0839	-	-	-	-	membrane protein [Salmonella enterica]	-	-	-	-	-
gene-STM0711	530.774	322.418	739.13	2.29246	1.1969	2.67019e-05	0.000188569	gi|1109557564|ref|NC_003197.2|	778039	778794	+	750	STM0711	GO:0016787;GO:0005737;GO:0046872;GO:0006281	-	proNOG04604	S	hydrolase-oxidase [Salmonella enterica subsp. enterica serovar Typhi str. CT18]	sp|P67271|YBGI_SALTI UPF0135 protein YbgI OS=Salmonella typhi GN=ybgI PE=3 SV=1	GO:0006281//DNA repair;	GO:0005737//cytoplasm;	GO:0016787//hydrolase activity;GO:0046872//metal ion binding;	-
gene-STM1830	1777.92	2747.11	808.723	0.294391	-1.76419	2.67354e-05	0.000188569	gi|1109557564|ref|NC_003197.2|	1928333	1929498	+	993	STM1830	GO:0008982;GO:0005737;GO:0016021;GO:0034219;GO:0103111;GO:0009401	K02794	proNOG04446	G	PTS system mannose-specific transporter subunit IIAB [Salmonella enterica subsp. enterica serovar Typhi str. CT18]	sp|P69799|PTNAB_ECO57 PTS system mannose-specific EIIAB component OS=Escherichia coli O157:H7 GN=manX PE=3 SV=2	GO:0034219//carbohydrate transmembrane transport;GO:0009401//phosphoenolpyruvate-dependent sugar phosphotransferase system;	GO:0005737//cytoplasm;GO:0016021//integral component of membrane;	GO:0008982//protein-N(PI)-phosphohistidine-sugar phosphotransferase activity;GO:0103111//D-glucosamine PTS permease activity;	ko02060(Phosphotransferase system (PTS));ko00520(Amino sugar and nucleotide sugar metabolism);ko00051(Fructose and mannose metabolism)
gene-STM4329	2953.33	3951.15	1955.51	0.494923	-1.01473	2.68639e-05	0.000189111	gi|1109557564|ref|NC_003197.2|	4574776	4575083	+	300	STM4329	GO:0005524;GO:0051085;GO:0051087;GO:0046872;GO:0006986;GO:0051082;GO:1990220	K04078	COG0234;proNOG52056	O	co-chaperonin GroES [Salmonella enterica subsp. enterica serovar Typhi str. CT18]	sp|B5F2K9|CH10_SALA4 10 kDa chaperonin OS=Salmonella agona (strain SL483) GN=groS PE=3 SV=1	GO:0051085//chaperone cofactor-dependent protein refolding;GO:0006986//response to unfolded protein;	GO:1990220//GroEL-GroES complex;	GO:0005524//ATP binding;GO:0051087//chaperone binding;GO:0046872//metal ion binding;GO:0051082//unfolded protein binding;	-
gene-STM1375	1789.85	2411.27	1168.42	0.484567	-1.04523	2.68986e-05	0.000189111	gi|1109557564|ref|NC_003197.2|	1457967	1458981	+	1008	STM1375	GO:0016740	K19234	proNOG07629	S	L,D-transpeptidase YnhG, partial [Salmonella enterica]	sp|P76193|YNHG_ECOLI Probable L,D-transpeptidase YnhG OS=Escherichia coli (strain K12) GN=ynhG PE=1 SV=1	-	-	GO:0016740//transferase activity;	-
[truncated: 3,757 more rows]

## Sheet: Table S5
Supplementary Table 5: mRNA level of S. Typhimurium genes in ST53 ∆tonB-1×MIC MccY vs ST53 ∆tonB group.
[truncated: 4,388 more rows]

## Sheet: Table S6
Supplementary Table 6: mRNA level of S. Typhimurium genes in ST53 ∆exbB-1×MIC MccY vs ST53 ∆exbB group.
[truncated: 4,380 more rows]

[truncated: 1 more sheets: Table S7]
