# Supplementary material for: Resistance Mechanism and Physiological Effects of Microcin Y in Salmonella enterica subsp. enterica Serovar Typhimurium
Source: Microbiol Spectr. 2022 Dec 1;10(6):e01859-22. doi: 10.1128/spectrum.01859-22 (PMC9769762; doi:10.1128/spectrum.01859-22)
Supplement: Supplemental file 3 — Tables S8 to S10. Download spectrum.01859-22-s0003.xlsx, XLSX file, 2.6 MB [file spectrum.01859-22-s0003.xlsx]

## Sheet: Table S8
Supplementary Table 8: mRNA level of S. Typhimurium genes in ST53 ∆tonB vs ST53 group.
id	baseMean	baseMean-ST53	baseMean-ST53∆tonB	foldChange(ST53∆tonB/ST53)	log2FoldChange	pval	padj	Chromosome	Start Site	End Site	Direction	Length	Name	GO	KEGG	eggNOG	eggNOG Class	Description	Swissprot
gene-STM1737	798.139	1595.75	0.532436	0.000333659	-11.5493	3.01413e-34	1.3223e-30	gi|1109557564|ref|NC_003197.2|	1831254	1832052	-	753	STM1737	GO:0016021;GO:0044718;GO:0015031;GO:0043213;GO:0015343;GO:0005886;GO:0030288;GO:0031992	K03832	proNOG09777	P	protein TonB [Salmonella enterica]	sp|P25945|TONB_SALTY Protein TonB OS=Salmonella typhimurium (strain LT2 / SGSC1412 / ATCC 700720) GN=tonB PE=3 SV=2
gene-STM1398	5990.29	10629.6	1351.01	0.127099	-2.97597	1.91763e-18	4.20633e-15	gi|1109557564|ref|NC_003197.2|	1483919	1484515	+	597	STM1398	GO:0009986;GO:0005829;GO:0009405;GO:0005515;GO:0016021;GO:0030254;GO:0005576	K15344	proNOG63637	S	pathogenicity island effector protein [Salmonella enterica subsp. enterica serovar Typhi str. CT18]	sp|Q7BVH7|SSEB_SALTY Secreted effector protein SseB OS=Salmonella typhimurium (strain LT2 / SGSC1412 / ATCC 700720) GN=sseB PE=1 SV=1
gene-STM2780	21950.4	38716.7	5184.09	0.133898	-2.9008	4.2021e-18	6.14487e-15	gi|1109557564|ref|NC_003197.2|	2926806	2927863	-	1058	STM2780	-	K15352	proNOG62020	S	effector protein pipB2 [Salmonella enterica subsp. enterica serovar Newport str. SL254]	sp|Q8ZMM8|PIPB2_SALTY Secreted effector protein pipB2 OS=Salmonella typhimurium (strain LT2 / SGSC1412 / ATCC 700720) GN=pipB2 PE=1 SV=1
gene-STM2779	2991.19	5247.72	734.654	0.139995	-2.83655	2.87957e-17	3.15817e-14	gi|1109557564|ref|NC_003197.2|	2926299	2926631	-	333	STM2779	-	-	-	-	putative inner membrane protein [Salmonella enterica subsp. enterica serovar Typhimurium str. D23580]	-
gene-STM0762	339.986	71.8781	608.094	8.46007	3.08067	5.53521e-17	4.8566e-14	gi|1109557564|ref|NC_003197.2|	825481	826333	-	852	STM0762	GO:0008730;GO:0003849;GO:0004333	K01677	proNOG04044	C	fumarate hydratase [Salmonella enterica subsp. enterica serovar Typhimurium str. ST4/74]	sp|Q58690|FUMA_METJA Putative fumarate hydratase subunit alpha OS=Methanocaldococcus jannaschii (strain ATCC 43067 / DSM 2661 / JAL-1 / JCM 10045 / NBRC 100440) GN=MJ1294 PE=3 SV=1
gene-STM1400	5940.33	10312.2	1568.44	0.152095	-2.71695	1.17049e-15	8.55824e-13	gi|1109557564|ref|NC_003197.2|	1484980	1486442	+	1455	STM1400	GO:0051087;GO:0005737;GO:0030254;GO:0005576;GO:0009986;GO:0044128;GO:0009405	K15345	proNOG32351	S	translocation machinery component [Salmonella enterica subsp. enterica serovar Typhimurium str. LT2]	sp|O84947|SSEC_SALTY Secreted effector protein SseC OS=Salmonella typhimurium (strain LT2 / SGSC1412 / ATCC 700720) GN=sseC PE=1 SV=1
gene-STM0572	389.998	684.228	95.7679	0.139965	-2.83686	2.70413e-15	1.69472e-12	gi|1109557564|ref|NC_003197.2|	632190	633188	-	993	STM0572	GO:0006002;GO:0016853;GO:0005975;GO:0030246;GO:0006047;GO:0004360	K10708	proNOG54790	E	hypothetical protein STM474_0592 [Salmonella enterica subsp. enterica serovar Typhimurium str. ST4/74]	sp|O32157|FRLB_BACSU Fructosamine deglycase FrlB OS=Bacillus subtilis (strain 168) GN=frlB PE=1 SV=1
gene-STM0329	257.898	61.8648	453.932	7.33748	2.87528	8.87425e-15	4.86641e-12	gi|1109557564|ref|NC_003197.2|	372766	374195	+	1428	STM0329	GO:0003861;GO:0051539;GO:0016853;GO:0046872;GO:0009098	K01703	proNOG01139	E	isopropylmalate isomerase large subunit [Salmonella enterica subsp. enterica serovar Typhimurium str. LT2]	sp|Q8ZRJ0|LEUC2_SALTY 3-isopropylmalate dehydratase large subunit 2 OS=Salmonella typhimurium (strain LT2 / SGSC1412 / ATCC 700720) GN=leuC2 PE=3 SV=1
gene-STM1698	5409.18	9605.12	1213.24	0.126312	-2.98494	3.37483e-14	1.64504e-11	gi|1109557564|ref|NC_003197.2|	1790151	1791531	-	1380	STM1698	GO:0030254;GO:0005576;GO:0005524;GO:0030430;GO:0016301;GO:0009405;GO:0046777	-	proNOG87999	O	putative inner membrane protein [Salmonella enterica subsp. enterica serovar Typhimurium str. ST4/74]	sp|D0ZIB5|STEC_SALT1 Secreted effector kinase SteC OS=Salmonella typhimurium (strain 14028s / SGSC 2262) GN=steC PE=3 SV=1
gene-STM3983	1343.56	403.12	2284	5.66582	2.50229	2.40907e-13	1.04862e-10	gi|1109557564|ref|NC_003197.2|	4189323	4191593	-	2214	STM3983	GO:0006635;GO:0008692;GO:0004165;GO:0003857;GO:0050907;GO:0004300;GO:0016021;GO:0036125	K01825	proNOG00862	I	multifunctional fatty acid oxidation complex subunit alpha [Salmonella enterica subsp. enterica serovar Typhimurium str. LT2]	sp|Q9L6L5|FADB_SALTY Fatty acid oxidation complex subunit alpha OS=Salmonella typhimurium (strain LT2 / SGSC1412 / ATCC 700720) GN=fadB PE=3 SV=1
gene-STM1403	208.455	366.662	50.2469	0.137039	-2.86734	2.62933e-13	1.04862e-10	gi|1109557564|ref|NC_003197.2|	1487516	1487950	+	435	STM1403	GO:0005515;GO:0006950	-	proNOG70264	R	secretion system chaperone [Salmonella enterica subsp. enterica serovar Typhimurium str. LT2]	-
gene-STM1399	1314.99	2234.35	395.634	0.177069	-2.49762	2.95089e-13	1.0788e-10	gi|1109557564|ref|NC_003197.2|	1484507	1484985	+	479	STM1399	GO:0072321;GO:0006950;GO:0044128;GO:0050714;GO:0005515	K15368	proNOG65142	R	secretion system chaperone [Salmonella enterica subsp. enterica serovar Typhimurium str. LT2]	-
gene-STM1419	2071.05	3804.49	337.599	0.0887368	-3.49432	4.23507e-13	1.42917e-10	gi|1109557564|ref|NC_003197.2|	1498732	1499382	+	651	STM1419	GO:0009306;GO:0016021;GO:0005886;GO:0009405	K03226	proNOG01030	N	type III secretion system protein [Salmonella enterica subsp. enterica serovar Typhimurium str. LT2]	sp|P74890|YSCR_SALTY Virulence protein YscR OS=Salmonella typhimurium (strain LT2 / SGSC1412 / ATCC 700720) GN=yscR PE=3 SV=1
gene-STM0734	4574.59	1613.79	7535.39	4.66939	2.22323	6.40745e-12	2.00782e-09	gi|1109557564|ref|NC_003197.2|	798708	800491	+	1767	STM0734	GO:0006099;GO:0022900;GO:0050660;GO:0008177;GO:0005886	K00239	proNOG02544	C	succinate dehydrogenase flavoprotein subunit [Salmonella enterica subsp. enterica serovar Typhimurium str. LT2]	sp|Q8ZQU3|DHSA_SALTY Succinate dehydrogenase flavoprotein subunit OS=Salmonella typhimurium (strain LT2 / SGSC1412 / ATCC 700720) GN=sdhA PE=3 SV=1
gene-STM2139	1224.88	2048.28	401.476	0.196006	-2.35103	9.07868e-12	2.65521e-09	gi|1109557564|ref|NC_003197.2|	2233114	2233455	-	342	STM2139	GO:0016021	-	-	-	hypothetical protein [Salmonella enterica subsp. enterica serovar Typhimurium str. D23580]	-
gene-STM1395	763.878	1274.01	253.75	0.199174	-2.3279	1.12093e-11	3.07345e-09	gi|1109557564|ref|NC_003197.2|	1481867	1483078	+	1212	STM1395	GO:0016021	K03220	proNOG40523	U	virulence protein [Salmonella enterica subsp. enterica serovar Typhimurium str. LT2]	-
gene-STM1402	222.062	379.923	64.202	0.168987	-2.56502	2.01249e-11	5.19341e-09	gi|1109557564|ref|NC_003197.2|	1487042	1487464	+	423	STM1402	-	-	-	-	secreted effector protein [Salmonella enterica subsp. enterica serovar Typhimurium str. LT2]	-
gene-STM0057	143.118	25.7424	260.493	10.1192	3.33903	2.16428e-11	5.27484e-09	gi|1109557564|ref|NC_003197.2|	67052	68400	-	1347	STM0057	GO:0015711;GO:0005886;GO:0006101;GO:0015293;GO:0055085;GO:0008514;GO:0016021	-	proNOG08171	C	citrate-sodium symporter [Salmonella enterica subsp. enterica serovar Typhi str. CT18]	sp|P0A2G0|CITN_SALPU Citrate-sodium symporter OS=Salmonella pullorum GN=citP PE=3 SV=1
gene-STM1410	537.834	905.764	169.903	0.18758	-2.41442	3.58505e-11	8.2777e-09	gi|1109557564|ref|NC_003197.2|	1491035	1491583	+	549	STM1410	-	-	gproNOG22439	S	hypothetical protein SENTW_1804 [Salmonella enterica subsp. enterica serovar Weltevreden str. 2007-60-3289-1]	-
gene-STM4183	5040.23	1812.74	8267.72	4.56091	2.18932	6.01435e-11	1.31925e-08	gi|1109557564|ref|NC_003197.2|	4401864	4403653	+	1626	STM4183	GO:0005737;GO:0006097;GO:0006099;GO:0016021;GO:0004474	K01638	proNOG101101	C	malate synthase [Salmonella enterica subsp. enterica serovar Paratyphi C strain RKS4594]	sp|P08997|MASY_ECOLI Malate synthase A OS=Escherichia coli (strain K12) GN=aceB PE=1 SV=1
gene-STM1394	3203.28	5570.57	835.985	0.150072	-2.73627	1.59777e-10	3.33782e-08	gi|1109557564|ref|NC_003197.2|	1480387	1481886	+	1500	STM1394	GO:0016021;GO:0008565;GO:0009306;GO:0009279	K03219	proNOG05629	U	outer membrane secretin precursor [Salmonella enterica subsp. enterica serovar Typhimurium str. LT2]	sp|D0ZWR9|SPIA_SALT1 Type III secretion system outer membrane protein SpiA OS=Salmonella typhimurium (strain 14028s / SGSC 2262) GN=spiA PE=2 SV=1
gene-STM1486	2358.58	3810.83	906.325	0.237829	-2.072	1.97716e-10	3.94263e-08	gi|1109557564|ref|NC_003197.2|	1562694	1563958	-	1260	STM1486	GO:0055085;GO:0016310;GO:0008440;GO:0005215;GO:0016021	K08224	proNOG03557	G	membrane transport protein [Salmonella enterica subsp. enterica serovar Typhi str. CT18]	sp|P43531|YNFM_ECOLI Inner membrane transport protein YnfM OS=Escherichia coli (strain K12) GN=ynfM PE=1 SV=2
gene-STM1795	8197	3162.62	13231.4	4.18368	2.06477	2.93948e-10	5.60674e-08	gi|1109557564|ref|NC_003197.2|	1893520	1894850	+	1331	STM1795	GO:0055114;GO:0016639;GO:0006520	K00261	proNOG02682	E	glutamic dehyrogenase-like protein [Salmonella enterica subsp. enterica serovar Typhimurium str. LT2]	sp|P96110|DHE3_THEMA Glutamate dehydrogenase OS=Thermotoga maritima (strain ATCC 43589 / MSB8 / DSM 3109 / JCM 10099) GN=gdhA PE=1 SV=4
gene-STM1401	211.572	354.086	69.0573	0.19503	-2.35823	6.12448e-10	1.1195e-07	gi|1109557564|ref|NC_003197.2|	1486451	1487045	+	594	STM1401	GO:0009986;GO:0005515;GO:0005576;GO:0030254;GO:0009405	K15346	proNOG72688	S	translocation machinery component [Salmonella enterica subsp. enterica serovar Typhimurium str. LT2]	sp|Q9R803|SSED_SALTY Secreted effector protein SseD OS=Salmonella typhimurium (strain LT2 / SGSC1412 / ATCC 700720) GN=sseD PE=1 SV=1
gene-STM4257	1115.8	438.478	1793.13	4.08944	2.0319	8.4977e-10	1.49118e-07	gi|1109557564|ref|NC_003197.2|	4477865	4478505	+	639	STM4257	GO:0015031;GO:0008565;GO:0016021	-	proNOG84051	S	hypothetical protein STM4257 [Salmonella enterica subsp. enterica serovar Typhimurium str. LT2]	-
gene-STM1246	21357.4	34023.6	8691.24	0.255447	-1.9689	1.74221e-09	2.88443e-07	gi|1109557564|ref|NC_003197.2|	1332234	1332798	+	564	STM1246	GO:0009279;GO:0009405;GO:0016021	K07804	proNOG37949	M	virulence membrane protein PAGC precursor [Salmonella enterica subsp. enterica serovar Typhimurium str. LT2]	sp|P23988|PAGC_SALTY Virulence membrane protein PagC OS=Salmonella typhimurium (strain LT2 / SGSC1412 / ATCC 700720) GN=pagC PE=3 SV=2
gene-STM1414	2016.05	3482.69	549.415	0.157756	-2.66423	1.77524e-09	2.88443e-07	gi|1109557564|ref|NC_003197.2|	1493640	1495692	+	2046	STM1414	GO:0009306;GO:0005886;GO:0016021	K03230	proNOG01284	N	secretion system apparatus protein SsaV [Salmonella enterica subsp. enterica serovar Typhimurium str. LT2]	sp|B5FII7|SSAV_SALDC Secretion system apparatus protein SsaV OS=Salmonella dublin (strain CT_02021853) GN=ssaV PE=3 SV=1
gene-STM1415	1861.88	2953.33	770.437	0.260871	-1.93859	6.44428e-09	1.00968e-06	gi|1109557564|ref|NC_003197.2|	1495674	1496983	+	1308	STM1415	GO:0030254;GO:0005524;GO:0005737;GO:0030430;GO:1902600;GO:0050714;GO:0051087;GO:0006754;GO:0043621;GO:0046961;GO:0009405;GO:0030257;GO:0033644;GO:0044128	K03224	proNOG01287	NU	type III secretion system ATPase [Salmonella enterica subsp. enterica serovar Typhimurium str. LT2]	sp|P74857|SSAN_SALTY Probable secretion system apparatus ATP synthase SsaN OS=Salmonella typhimurium (strain LT2 / SGSC1412 / ATCC 700720) GN=ssaN PE=3 SV=1
gene-STM1397	3792.57	6741.2	843.94	0.125191	-2.99779	8.89314e-09	1.34532e-06	gi|1109557564|ref|NC_003197.2|	1483585	1483918	+	333	STM1397	GO:0009405;GO:0005515;GO:0004792;GO:0005737	K15367	-	-	secretion system chaperone protein [Salmonella enterica subsp. enterica serovar Typhimurium str. LT2]	sp|O84944|SSEA_SALTY Type III secretion system chaperone SseA OS=Salmonella typhimurium (strain LT2 / SGSC1412 / ATCC 700720) GN=sseA PE=1 SV=1
gene-STM1396	170.256	287.937	52.5744	0.18259	-2.45332	1.13081e-08	1.65362e-06	gi|1109557564|ref|NC_003197.2|	1483080	1483328	+	249	STM1396	GO:0016021;GO:0009405;GO:0005515	K18984	proNOG89302	S	secretion system effector [Salmonella enterica subsp. enterica serovar Typhimurium str. LT2]	-
gene-STM1412	4236.98	6612.68	1861.27	0.28147	-1.82895	1.74756e-08	2.43911e-06	gi|1109557564|ref|NC_003197.2|	1492216	1493236	+	1017	STM1412	GO:0009405;GO:0046903;GO:0019867;GO:0015031	-	proNOG51839	U	type III secretion system apparatus protein [Salmonella enterica subsp. enterica serovar Typhimurium str. LT2]	sp|P74854|SSAL_SALTY Secretion system apparatus protein SsaL OS=Salmonella typhimurium (strain LT2 / SGSC1412 / ATCC 700720) GN=ssaL PE=4 SV=1
gene-STM0309	3167.77	1348.09	4987.46	3.69965	1.88739	1.77916e-08	2.43911e-06	gi|1109557564|ref|NC_003197.2|	352598	355058	-	2451	STM0309	GO:0004085;GO:0050660;GO:0016021;GO:0000062;GO:0009055;GO:0033539;GO:0005886;GO:0003995;GO:0055088	K06445	proNOG03042	I	acyl-CoA dehydrogenase [Salmonella enterica subsp. enterica serovar Typhimurium str. LT2]	sp|Q8ZRJ7|FADE_SALTY Acyl-coenzyme A dehydrogenase OS=Salmonella typhimurium (strain LT2 / SGSC1412 / ATCC 700720) GN=fadE PE=2 SV=1
gene-STM0577	89.8052	148.687	30.9238	0.20798	-2.26549	2.1615e-08	2.87349e-06	gi|1109557564|ref|NC_003197.2|	636382	636838	-	456	STM0577	GO:0009401;GO:0016021	K02793	proNOG65519	G	PTS system mannose-specific enzyme IIAB [Salmonella enterica subsp. enterica serovar Typhimurium str. LT2]	sp|P69799|PTNAB_ECO57 PTS system mannose-specific EIIAB component OS=Escherichia coli O157:H7 GN=manX PE=3 SV=2
gene-STM2189	533.888	220.245	847.531	3.84814	1.94416	2.43846e-08	3.14633e-06	gi|1109557564|ref|NC_003197.2|	2284962	2286494	-	1527	STM2189	GO:0015757;GO:0005524;GO:0015407;GO:0043190;GO:0034219;GO:0005354	K10542	proNOG00668	P	galactose/methyl galaxtoside transporter ATP-binding protein [Salmonella enterica subsp. enterica serovar Typhimurium str. LT2]	sp|P23924|MGLA_SALTY Galactose/methyl galactoside import ATP-binding protein MglA OS=Salmonella typhimurium (strain LT2 / SGSC1412 / ATCC 700720) GN=mglA PE=1 SV=2
gene-STM1416	108.986	179.724	38.2489	0.212821	-2.23229	2.79374e-08	3.50176e-06	gi|1109557564|ref|NC_003197.2|	1496986	1497363	+	378	STM1416	GO:0015031;GO:0019031	-	-	-	Secretion system apparatus protein ssaO [Salmonella enterica subsp. enterica serovar Weltevreden str. 2007-60-3289-1]	sp|P74858|SSAO_SALTY Secretion system apparatus protein SsaO OS=Salmonella typhimurium (strain LT2 / SGSC1412 / ATCC 700720) GN=ssaO PE=4 SV=1
gene-STM4258	995.011	439.683	1550.34	3.52604	1.81805	3.24673e-08	3.9565e-06	gi|1109557564|ref|NC_003197.2|	4478496	4479890	+	1389	STM4258	GO:0008565;GO:0015031;GO:0016021	-	bactNOG156010	S	methyl-accepting chemotaxis protein [Salmonella enterica subsp. enterica serovar Typhimurium str. LT2]	-
gene-STM3542	1871.26	2988.88	753.631	0.252145	-1.98768	5.79857e-08	6.87523e-06	gi|1109557564|ref|NC_003197.2|	3711507	3712210	-	558	STM3542	GO:0005524;GO:0046316;GO:0005975;GO:0016310	K00851	proNOG42561	G	gluconate kinase 1 [Salmonella enterica subsp. enterica serovar Typhi str. CT18]	sp|P46859|GNTK_ECOLI Thermoresistant gluconokinase OS=Escherichia coli (strain K12) GN=gntK PE=1 SV=4
gene-STM1409	4088.9	7132.15	1045.65	0.146611	-2.76994	6.16873e-08	7.12163e-06	gi|1109557564|ref|NC_003197.2|	1490262	1491017	+	750	STM1409	GO:0016021;GO:0009306;GO:0009279	K03222	proNOG44835	U	needle complex inner membrane lipoprotein [Salmonella enterica subsp. enterica serovar Typhimurium str. LT2]	sp|D0ZWT5|SSAJ_SALT1 Secretion system apparatus lipoprotein SsaJ OS=Salmonella typhimurium (strain 14028s / SGSC 2262) GN=ssaJ PE=3 SV=1
gene-STM1631	670.863	1120.05	221.679	0.19792	-2.33701	6.4377e-08	7.24159e-06	gi|1109557564|ref|NC_003197.2|	1721280	1722513	+	1233	STM1631	GO:0016298;GO:1903527;GO:0009405;GO:0044184;GO:0047178;GO:0005576;GO:0020002;GO:0034736;GO:0017048	K15349	proNOG34225	I	secreted effector protein [Salmonella enterica subsp. enterica serovar Typhimurium str. LT2]	sp|Q9FD10|SSEJ_SALTY Secreted effector protein SseJ OS=Salmonella typhimurium (strain LT2 / SGSC1412 / ATCC 700720) GN=sseJ PE=1 SV=1
gene-STM0972	13150.5	23270.7	3030.26	0.130217	-2.94101	6.74897e-08	7.40194e-06	gi|1109557564|ref|NC_003197.2|	1054059	1055023	+	965	STM0972	GO:0009405;GO:0030254;GO:0005576;GO:0016020;GO:0020002	K23936	proNOG49569	M	SopD-like protein [Salmonella enterica subsp. enterica serovar Typhimurium str. LT2]	sp|Q8ZQC8|SOPD2_SALTY Secreted effector protein sopD2 OS=Salmonella typhimurium (strain LT2 / SGSC1412 / ATCC 700720) GN=sopD2 PE=1 SV=1
gene-STM1051	1840.59	3174.72	506.457	0.159528	-2.64812	7.18774e-08	7.69088e-06	gi|1109557564|ref|NC_003197.2|	1139954	1140927	+	974	STM1051	GO:0030430;GO:0005576;GO:0009405	K15354	proNOG73775	S	secreted effector protein [Phage Gifsy-2]	sp|Q8ZQ79|SSEI_SALTY Secreted effector protein SseI OS=Salmonella typhimurium (strain LT2 / SGSC1412 / ATCC 700720) GN=sseI PE=1 SV=1
gene-STM3013	504.474	223.513	785.435	3.51405	1.81313	1.19438e-07	1.24756e-05	gi|1109557564|ref|NC_003197.2|	3172701	3173975	-	1269	STM3013	GO:0030170;GO:0009089;GO:0008836	K01586	proNOG00214	E	diaminopimelate decarboxylase [Salmonella enterica subsp. enterica serovar Typhimurium str. LT2]	sp|P00861|DCDA_ECOLI Diaminopimelate decarboxylase OS=Escherichia coli (strain K12) GN=lysA PE=1 SV=1
gene-STM1413	301.686	515.918	87.4535	0.16951	-2.56055	1.46778e-07	1.49748e-05	gi|1109557564|ref|NC_003197.2|	1493288	1493662	+	375	STM1413	GO:0015031	-	proNOG75812	U	type III secretion system apparatus protein [Salmonella enterica subsp. enterica serovar Typhimurium str. LT2]	sp|P74855|SSAM_SALTY Secretion system apparatus protein SsaM OS=Salmonella typhimurium (strain LT2 / SGSC1412 / ATCC 700720) GN=ssaM PE=4 SV=2
gene-STM0442	6086.61	2900.9	9272.33	3.19637	1.67643	2.77698e-07	2.76878e-05	gi|1109557564|ref|NC_003197.2|	495190	497193	-	1998	STM0442	GO:0005506;GO:0020037;GO:0009060;GO:0016021;GO:0004129;GO:1902600;GO:0016682;GO:0070469	K02298	proNOG00013	C	cytochrome o ubiquinol oxidase subunit I [Salmonella enterica subsp. enterica serovar Typhi str. CT18]	sp|P0ABJ0|CYOB_ECO57 Ubiquinol oxidase subunit 1 OS=Escherichia coli O157:H7 GN=cyoB PE=3 SV=1
gene-STM4226	395.268	609.816	180.721	0.296353	-1.75461	3.41469e-07	3.32894e-05	gi|1109557564|ref|NC_003197.2|	4446175	4446597	+	417	STM4226	GO:0016021;GO:0016036;GO:0005886	K13256	proNOG38077	S	phosphate-starvation-inducible protein PsiE [Salmonella enterica subsp. enterica serovar Typhi str. CT18]	sp|Q57H01|PSIE_SALCH Protein PsiE OS=Salmonella choleraesuis (strain SC-B67) GN=psiE PE=3 SV=1
gene-STM1411	1395.35	2365.84	424.859	0.17958	-2.4773	5.3992e-07	5.14919e-05	gi|1109557564|ref|NC_003197.2|	1491574	1492254	+	675	STM1411	GO:0015031;GO:0030430;GO:0016021;GO:0033644;GO:0005515	-	proNOG66884	U	type III secretion system apparatus protein [Salmonella enterica subsp. enterica serovar Typhimurium str. LT2]	sp|P74853|SSAK_SALTY Secretion system apparatus protein SsaK OS=Salmonella typhimurium (strain LT2 / SGSC1412 / ATCC 700720) GN=ssaK PE=4 SV=2
gene-STM0761	187.326	81.6131	293.039	3.59059	1.84422	5.70056e-07	5.32093e-05	gi|1109557564|ref|NC_003197.2|	824921	825473	-	552	STM0761	GO:0004333;GO:0008730;GO:0003849	K01678	proNOG03019	C	hydro-lyase, tartrate/fumarate family, beta subunit [Salmonella enterica subsp. enterica serovar Weltevreden str. 2007-60-3289-1]	sp|P14407|FUMB_ECOLI Fumarate hydratase class I, anaerobic OS=Escherichia coli (strain K12) GN=fumB PE=1 SV=2
gene-STM1420	39.1813	76.2372	2.12548	0.0278799	-5.16463	6.22708e-07	5.67919e-05	gi|1109557564|ref|NC_003197.2|	1499375	1499645	+	271	STM1420	GO:0005886;GO:0016021;GO:0009306	K03227	COG4794	U	Type III secretion inner membrane protein SsaS [Salmonella enterica]	sp|P74891|SSAS_SALTY Secretion system apparatus protein SsaS OS=Salmonella typhimurium (strain LT2 / SGSC1412 / ATCC 700720) GN=ssaS PE=3 SV=1
gene-STM4087	1400.57	690.918	2110.23	3.05424	1.61081	6.34329e-07	5.67919e-05	gi|1109557564|ref|NC_003197.2|	4295884	4296874	-	870	STM4087	GO:0006833;GO:0009992;GO:0005887;GO:0004888;GO:0015793;GO:0007606;GO:0007165;GO:0034220;GO:0015250;GO:0015254	K02440	proNOG02694	G	glycerol diffusion [Salmonella enterica subsp. enterica serovar Typhimurium str. LT2]	sp|P0AER2|GLPF_ECO57 Glycerol uptake facilitator protein OS=Escherichia coli O157:H7 GN=glpF PE=3 SV=1
gene-STM0576	32.2677	55.8532	8.68222	0.155447	-2.6855	7.5005e-07	6.58094e-05	gi|1109557564|ref|NC_003197.2|	635934	636410	-	471	STM0576	GO:0009401;GO:0034219;GO:0103111;GO:0008982;GO:0005737	-	proNOG80397	G	PTS system mannose-specific enzyme IIAB [Salmonella enterica subsp. enterica serovar Typhimurium str. LT2]	sp|P69799|PTNAB_ECO57 PTS system mannose-specific EIIAB component OS=Escherichia coli O157:H7 GN=manX PE=3 SV=2
gene-STM2789	349.858	167.649	532.067	3.17369	1.66616	8.06564e-07	6.93803e-05	gi|1109557564|ref|NC_003197.2|	2937829	2938822	+	993	STM2789	GO:0005506	K15737	-	-	hypothetical protein SPC_2832 [Salmonella enterica subsp. enterica serovar Paratyphi C strain RKS4594]	sp|E1WA38|CSID_SALTS Protein CsiD OS=Salmonella typhimurium (strain SL1344) GN=csiD PE=3 SV=2
gene-STM1418	685.147	1053.16	317.133	0.301125	-1.73157	8.88801e-07	7.4984e-05	gi|1109557564|ref|NC_003197.2|	1497692	1498667	+	969	STM1418	GO:0030430;GO:0030254;GO:0071973;GO:0006935;GO:0009425;GO:0033644;GO:0005515;GO:0003774	K03225	proNOG62606	U	type III secretion system protein [Salmonella enterica subsp. enterica serovar Typhimurium str. LT2]	sp|P74860|SSAQ_SALTY Secretion system apparatus protein SsaQ OS=Salmonella typhimurium (strain LT2 / SGSC1412 / ATCC 700720) GN=ssaQ PE=3 SV=2
gene-STM1468	7222.46	3675.38	10769.5	2.93019	1.55099	9.13793e-07	7.56379e-05	gi|1109557564|ref|NC_003197.2|	1542178	1543824	+	1647	STM1468	GO:0006091;GO:0004333	K01676	-	-	class I fumarate hydratase [Salmonella enterica subsp. enterica serovar Typhimurium str. D23580]	sp|P40720|FUMA_SALTY Fumarate hydratase class I, aerobic OS=Salmonella typhimurium (strain LT2 / SGSC1412 / ATCC 700720) GN=fumA PE=3 SV=3
gene-STM1088	5055.34	8015.63	2095.04	0.261369	-1.93584	1.01424e-06	8.23974e-05	gi|1109557564|ref|NC_003197.2|	1176438	1177320	-	882	STM1088	GO:0033644;GO:0016020;GO:0009405;GO:0030254;GO:0005576	-	COG1357	S	secreted effector protein [Salmonella enterica subsp. enterica serovar Typhimurium str. LT2]	sp|Q8ZQ59|PIPB_SALTY Secreted effector protein PipB OS=Salmonella typhimurium (strain LT2 / SGSC1412 / ATCC 700720) GN=pipB PE=2 SV=1
gene-STM0060	47.5843	10.3913	84.7772	8.15844	3.02829	1.0903e-06	8.69661e-05	gi|1109557564|ref|NC_003197.2|	69994	70869	+	870	STM0060	GO:0008816;GO:0006084;GO:0009346;GO:0046872;GO:0008815	K01644	proNOG07960	C	citrate (pro-3S)-lyase, beta subunit [Salmonella enterica]	sp|P17725|CITE_KLEPN Citrate lyase subunit beta OS=Klebsiella pneumoniae GN=citE PE=1 SV=2
gene-STM1407	277.414	467.574	87.2546	0.186611	-2.42189	1.52177e-06	0.000119214	gi|1109557564|ref|NC_003197.2|	1489778	1490011	+	234	STM1407	GO:0016021;GO:0051260	-	-	-	type III secretion system protein, SsaH family protein [Salmonella enterica]	-
gene-STM4275	1816.84	920.222	2713.45	2.94869	1.56007	1.79625e-06	0.000138248	gi|1109557564|ref|NC_003197.2|	4513730	4515703	-	1965	STM4275	GO:0006935;GO:0005524;GO:0019427;GO:0003987;GO:0016208;GO:0046872	K01895	proNOG00695	I	acetyl-CoA synthetase [Salmonella enterica subsp. enterica serovar Typhimurium str. LT2]	sp|Q8ZKF6|ACSA_SALTY Acetyl-coenzyme A synthetase OS=Salmonella typhimurium (strain LT2 / SGSC1412 / ATCC 700720) GN=acs PE=1 SV=1
gene-STM1267	9465.95	14136.8	4795.14	0.339197	-1.55981	1.99177e-06	0.000147416	gi|1109557564|ref|NC_003197.2|	1349284	1349542	-	255	STM1267	GO:0016301;GO:0016310;GO:0071229	-	NOG111584	S	hypothetical protein STM1267 [Salmonella enterica subsp. enterica serovar Typhimurium str. LT2]	sp|P0A243|YSPT_SHIFL Uncharacterized 9.1 kDa protein in spaS 3&apos;region OS=Shigella flexneri PE=4 SV=1
gene-STM4086	10129.6	3958.36	16300.8	4.11807	2.04197	2.00751e-06	0.000147416	gi|1109557564|ref|NC_003197.2|	4294355	4295876	-	1515	STM4086	GO:0005737;GO:0019563;GO:0005524;GO:0016310;GO:0004370;GO:0046872;GO:0006072	K00864	proNOG01977	C	glycerol kinase [Salmonella enterica subsp. enterica serovar Typhimurium str. LT2]	sp|Q8ZKP3|GLPK_SALTY Glycerol kinase OS=Salmonella typhimurium (strain LT2 / SGSC1412 / ATCC 700720) GN=glpK PE=3 SV=3
gene-STM2876	11046.3	5759.59	16333	2.83579	1.50375	2.01617e-06	0.000147416	gi|1109557564|ref|NC_003197.2|	3019846	3021524	+	1668	STM2876	GO:0003677;GO:0000160;GO:0009405;GO:0005622;GO:0016021;GO:0006355	K22486	proNOG37242	K	invasion protein regulator [Salmonella enterica subsp. enterica serovar Typhimurium str. LT2]	sp|P43015|HILA_SALTY Transcriptional regulator HilA OS=Salmonella typhimurium (strain LT2 / SGSC1412 / ATCC 700720) GN=hilA PE=2 SV=2
gene-STM2790	321.21	158.906	483.514	3.04276	1.60538	3.01384e-06	0.000215211	gi|1109557564|ref|NC_003197.2|	2938834	2940116	+	1275	STM2790	GO:0050660;GO:0052853;GO:0052852;GO:0034419;GO:0055114;GO:0052854	K15736	proNOG06961	R	hydroxyglutarate oxidase [Salmonella enterica subsp. enterica serovar Typhimurium str. LT2]	sp|P37339|LHGO_ECOLI L-2-hydroxyglutarate oxidase LhgO OS=Escherichia coli (strain K12) GN=lhgO PE=1 SV=3
gene-STM3648	12561	18305.5	6816.57	0.372379	-1.42516	3.04151e-06	0.000215211	gi|1109557564|ref|NC_003197.2|	3835860	3836162	+	297	STM3648	GO:0003677	K07726	proNOG54722	K	transcriptional regulator [Salmonella enterica subsp. enterica serovar Typhi str. CT18]	sp|P0A9V7|YIAG_ECO57 Uncharacterized HTH-type transcriptional regulator YiaG OS=Escherichia coli O157:H7 GN=yiaG PE=4 SV=1
gene-STM0573	84.5012	134.771	34.2318	0.254001	-1.97709	3.85352e-06	0.00026834	gi|1109557564|ref|NC_003197.2|	633243	634290	-	1048	STM0573	GO:0005829;GO:0030246;GO:0004360;GO:0005975;GO:0006002;GO:0006047	-	proNOG79518	M	sugar isomerase [Salmonella enterica subsp. enterica serovar Heidelberg str. SL476]	sp|Q9V249|GLMS_PYRAB Glutamine--fructose-6-phosphate aminotransferase [isomerizing] OS=Pyrococcus abyssi (strain GE5 / Orsay) GN=glmS PE=3 SV=3
gene-STM1810	5881.14	8552.23	3210.04	0.375346	-1.41371	4.05726e-06	0.000278112	gi|1109557564|ref|NC_003197.2|	1909925	1910067	-	143	STM1810	-	-	-	-	hypothetical protein [Salmonella enterica]	-
gene-STM1421	486.608	886.258	86.9577	0.0981178	-3.34934	4.19681e-06	0.000279831	gi|1109557564|ref|NC_003197.2|	1499641	1500425	+	785	STM1421	GO:0006605;GO:0016021;GO:0005622;GO:0005886	K03228	proNOG26661	U	type III secretion system apparatus protein [Salmonella enterica subsp. enterica serovar Typhimurium str. LT2]	sp|P96068|SSAT_SALTY Secretion system apparatus protein SsaT OS=Salmonella typhimurium (strain LT2 / SGSC1412 / ATCC 700720) GN=ssaT PE=3 SV=1
gene-STM3359	4626.97	2410.54	6843.4	2.83895	1.50536	4.2099e-06	0.000279831	gi|1109557564|ref|NC_003197.2|	3526683	3527727	-	963	STM3359	GO:0006099;GO:0000910;GO:0007088;GO:0051225;GO:0006108;GO:0005975;GO:0030060	K00024	proNOG01567	C	malate dehydrogenase [Salmonella enterica subsp. enterica serovar Typhimurium str. LT2]	sp|B5F7L9|MDH_SALA4 Malate dehydrogenase OS=Salmonella agona (strain SL483) GN=mdh PE=3 SV=1
gene-STM1404	148.707	230.779	66.6348	0.288738	-1.79217	4.77706e-06	0.00031279	gi|1109557564|ref|NC_003197.2|	1487962	1488748	+	787	STM1404	GO:0016021	K15350	proNOG86347	S	secreted effector protein [Salmonella enterica subsp. enterica serovar Typhimurium str. LT2]	-
gene-STM1422	295.854	454.649	137.059	0.301462	-1.72995	4.9651e-06	0.000320322	gi|1109557564|ref|NC_003197.2|	1500417	1501480	+	1059	STM1422	GO:0009306;GO:0005886;GO:0016021	K03229	proNOG00418	N	secretion system apparatus protein SsaU [Salmonella enterica subsp. enterica serovar Typhimurium str. LT2]	sp|P96069|SSAU_SALTY Secretion system apparatus protein SsaU OS=Salmonella typhimurium (strain LT2 / SGSC1412 / ATCC 700720) GN=ssaU PE=3 SV=1
gene-STM2241	1595.41	2351	839.816	0.357217	-1.48513	5.53997e-06	0.00035223	gi|1109557564|ref|NC_003197.2|	2340884	2343255	-	2372	STM2241	GO:0016020;GO:0070430;GO:0005576;GO:0034052;GO:0030430;GO:0016567;GO:0005515;GO:0009405;GO:0061630;GO:0030254;GO:0020002;GO:2000484;GO:0016874	K15353	proNOG08728	S	E3 ubiquitin-protein ligase SspH2, partial [Salmonella enterica]	sp|D0ZPH9|SSPH2_SALT1 E3 ubiquitin-protein ligase sspH2 OS=Salmonella typhimurium (strain 14028s / SGSC 2262) GN=sspH2 PE=1 SV=1
gene-STM4259	760.824	401.489	1120.16	2.79001	1.48027	5.68264e-06	0.000356139	gi|1109557564|ref|NC_003197.2|	4479873	4481199	+	1326	STM4259	GO:0005215;GO:0006810	K12543	COG1538	M	ABC exporter outer membrane component [Salmonella enterica subsp. enterica serovar Typhimurium str. LT2]	sp|Q9K2Y1|TOLC_VIBCH Outer membrane protein TolC OS=Vibrio cholerae serotype O1 (strain ATCC 39315 / El Tor Inaba N16961) GN=tolC PE=3 SV=1
gene-STM3031	77.9726	33.5361	122.409	3.65007	1.86792	6.84893e-06	0.000423187	gi|1109557564|ref|NC_003197.2|	3193108	3193651	-	543	STM3031	GO:0016021;GO:0009279	-	NOG48589	M	Ail/OmpX-like protein [Salmonella enterica subsp. enterica serovar Typhimurium str. LT2]	sp|P23988|PAGC_SALTY Virulence membrane protein PagC OS=Salmonella typhimurium (strain LT2 / SGSC1412 / ATCC 700720) GN=pagC PE=3 SV=2
gene-STM2877	1288.56	670.265	1906.85	2.84491	1.50838	6.98668e-06	0.000425702	gi|1109557564|ref|NC_003197.2|	3021534	3022024	+	489	STM2877	GO:0009405	-	proNOG43479	M	invasion protein precursor [Salmonella enterica subsp. enterica serovar Typhimurium str. LT2]	sp|E1WAC2|IAGB_SALTS Invasion protein iagB OS=Salmonella typhimurium (strain SL1344) GN=iagB PE=3 SV=1
gene-STM2287	5832.83	10680.1	985.581	0.0922823	-3.4378	7.1118e-06	0.00042739	gi|1109557564|ref|NC_003197.2|	2394786	2395747	+	960	STM2287	GO:0006508;GO:0005515;GO:0005576;GO:0009405;GO:0030430;GO:0016021;GO:0008234	K18015	proNOG69976	O	deubiquitinase [Salmonella enterica subsp. enterica serovar Typhimurium str. LT2]	sp|Q8ZNG2|SSEL_SALTY Deubiquitinase SseL OS=Salmonella typhimurium (strain LT2 / SGSC1412 / ATCC 700720) GN=sseL PE=1 SV=2
gene-STM1603	5547.24	9895.96	1198.51	0.121111	-3.0456	7.29549e-06	0.000432504	gi|1109557564|ref|NC_003197.2|	1693388	1693629	+	237	STM1603	-	-	-	-	hypothetical protein STY1461 [Salmonella enterica subsp. enterica serovar Typhi str. CT18]	sp|P64460|YNCJ_ECO57 Uncharacterized protein YncJ OS=Escherichia coli O157:H7 GN=yncJ PE=4 SV=1
gene-STM0067	2410.23	1257.83	3562.63	2.83236	1.502	8.58994e-06	0.000502454	gi|1109557564|ref|NC_003197.2|	77030	80274	+	3234	STM0067	GO:0004088;GO:0008270;GO:0008237;GO:0006526;GO:0000050;GO:0006508;GO:0044205;GO:0005524;GO:0005737;GO:0016021;GO:0004087	K01955	proNOG04908	F	carbamoyl phosphate synthase large subunit [Salmonella enterica subsp. enterica serovar Typhimurium str. LT2]	sp|P14846|CARB_SALTY Carbamoyl-phosphate synthase large chain OS=Salmonella typhimurium (strain LT2 / SGSC1412 / ATCC 700720) GN=carB PE=3 SV=4
gene-STM1601	3129.42	5224.65	1034.19	0.197944	-2.33684	9.11937e-06	0.000526403	gi|1109557564|ref|NC_003197.2|	1691240	1691646	-	405	STM1601	GO:0016021	-	-	-	hypothetical protein STM1601 [Salmonella enterica subsp. enterica serovar Typhimurium str. LT2]	-
gene-STM0058	95.5674	43.8549	147.28	3.35834	1.74775	1.14252e-05	0.00065094	gi|1109557564|ref|NC_003197.2|	68637	69680	+	1044	STM0058	GO:0005524;GO:0009058;GO:0006464;GO:0016829;GO:0008771;GO:0008080	K01910	proNOG09714	C	citrate lyase synthetase [Salmonella enterica subsp. enterica serovar Typhimurium str. LT2]	sp|P45410|CITC_KLEPN [Citrate [pro-3S]-lyase] ligase OS=Klebsiella pneumoniae GN=citC PE=4 SV=1
gene-STM0558	85.2627	130.803	39.7229	0.303686	-1.71935	1.44172e-05	0.000810875	gi|1109557564|ref|NC_003197.2|	616440	617378	-	927	STM0558	GO:0005886;GO:0016757;GO:0016021	K20534	proNOG03391	M	glycosyltransferase [Salmonella enterica subsp. enterica serovar Typhimurium str. LT2]	sp|P57022|GTRB_BPP22 Bactoprenol glucosyl transferase OS=Enterobacteria phage P22 GN=gtrB PE=3 SV=1
gene-STM0061	84.6572	35.0401	134.274	3.83202	1.9381	1.63799e-05	0.0009096	gi|1109557564|ref|NC_003197.2|	70873	72400	+	1527	STM0061	GO:0009346;GO:0006084;GO:0008815;GO:0008814	K01643	proNOG03460	C	citrate lyase alpha chain/citrate-ACP transferase [Salmonella enterica subsp. enterica serovar Typhimurium str. LT2]	sp|P45413|CILA_KLEPN Citrate lyase alpha chain OS=Klebsiella pneumoniae GN=citF PE=1 SV=1
gene-STM0154	10265.5	5586.1	14944.9	2.67536	1.41974	1.67947e-05	0.00092098	gi|1109557564|ref|NC_003197.2|	180898	182431	+	1449	STM0154	GO:0045454;GO:0050660;GO:0004148;GO:0006096;GO:0055114;GO:0005623	K00382	proNOG01362	C	dihydrolipoamide dehydrogenase [Salmonella enterica subsp. enterica serovar Choleraesuis str. SC-B67]	sp|P0A9P2|DLDH_ECO57 Dihydrolipoyl dehydrogenase OS=Escherichia coli O157:H7 GN=lpdA PE=3 SV=2
gene-STM1728	1768.31	2544.2	992.423	0.390072	-1.35819	1.96205e-05	0.00106265	gi|1109557564|ref|NC_003197.2|	1825539	1825734	+	189	STM1728	-	K06884	proNOG88230	S	hypothetical protein SPAB_01517 [Salmonella enterica subsp. enterica serovar Paratyphi B str. SPB7]	sp|P21361|YCIG_ECOLI Uncharacterized protein YciG OS=Escherichia coli (strain K12) GN=yciG PE=3 SV=1
gene-STM4465	9137.91	5170.61	13105.2	2.53456	1.34174	2.05365e-05	0.0010987	gi|1109557564|ref|NC_003197.2|	4707284	4708294	-	1011	STM4465	GO:0019546;GO:0019547;GO:0005737;GO:0004585;GO:0016597;GO:0000050;GO:0042450	K00611	proNOG06122	E	ornithine carbamoyltransferase [Salmonella enterica subsp. enterica serovar Typhimurium str. LT2]	sp|Q8ZK35|OTCC_SALTY Ornithine carbamoyltransferase, catabolic OS=Salmonella typhimurium (strain LT2 / SGSC1412 / ATCC 700720) GN=arcB PE=3 SV=1
gene-STM1802	315.772	171.011	460.533	2.69301	1.42922	2.38544e-05	0.00126083	gi|1109557564|ref|NC_003197.2|	1901599	1902680	-	1077	STM1802	GO:0030170;GO:0008784;GO:0030632	K01775	proNOG00759	M	alanine racemase [Salmonella enterica subsp. enterica serovar Typhimurium str. LT2]	sp|P06191|ALR2_SALTY Alanine racemase, catabolic OS=Salmonella typhimurium (strain LT2 / SGSC1412 / ATCC 700720) GN=dadX PE=1 SV=1
gene-STM1539	798.221	447.786	1148.66	2.56519	1.35907	2.57101e-05	0.00134274	gi|1109557564|ref|NC_003197.2|	1613794	1614902	-	1109	STM1539	GO:0046872;GO:0008901;GO:0051539;GO:0033748;GO:0055114;GO:0009375;GO:0051538	K06282	proNOG01798	C	hydrogenase-1 small subunit [Salmonella enterica subsp. enterica serovar Typhimurium str. LT2]	sp|P31892|MBHS_CUPNH Uptake hydrogenase small subunit OS=Cupriavidus necator (strain ATCC 17699 / H16 / DSM 428 / Stanier 337) GN=hoxK PE=1 SV=1
gene-STM2887	307.613	162.67	452.557	2.78206	1.47616	2.78525e-05	0.00143752	gi|1109557564|ref|NC_003197.2|	3031540	3032617	-	1071	STM2887	GO:0005886;GO:0009405;GO:0016021;GO:0009306	K22510	proNOG18803	U	surface presentation of antigens protein SpaS [Salmonella enterica subsp. enterica serovar Typhimurium str. LT2]	sp|P40702|SPAS_SALTY Surface presentation of antigens protein SpaS OS=Salmonella typhimurium (strain LT2 / SGSC1412 / ATCC 700720) GN=spaS PE=1 SV=1
gene-STM1408	18.1453	32.6784	3.61223	0.110539	-3.17737	3.30623e-05	0.00168656	gi|1109557564|ref|NC_003197.2|	1490023	1490271	+	249	STM1408	GO:0009306;GO:0005634	-	-	-	hypothetical protein SPAB_01917 [Salmonella enterica subsp. enterica serovar Paratyphi B str. SPB7]	-
gene-STM0458	809.06	1155.4	462.722	0.400487	-1.32017	3.8385e-05	0.00193558	gi|1109557564|ref|NC_003197.2|	515101	516161	-	1061	STM0458	GO:0030170;GO:0005737;GO:0019344;GO:0016740;GO:0004124	K01738	proNOG09688	E	putative lyase [Salmonella enterica subsp. enterica serovar Typhimurium str. ST4/74]	sp|Q19374|YSL1_CAEEL Putative pyridoxal-phosphate dependent protein F13B12.4 OS=Caenorhabditis elegans GN=F13B12.4 PE=1 SV=1
gene-STM3030	402.854	217.322	588.386	2.70744	1.43693	3.94594e-05	0.00196714	gi|1109557564|ref|NC_003197.2|	3192429	3193077	-	639	STM3030	-	-	proNOG34763	S	hypothetical protein STM3030 [Salmonella enterica subsp. enterica serovar Typhimurium str. LT2]	sp|P58403|YFDX_ECO57 Protein YfdX OS=Escherichia coli O157:H7 GN=yfdX PE=3 SV=1
gene-STM0331	155.107	53.8882	256.326	4.75663	2.24994	4.01185e-05	0.00197753	gi|1109557564|ref|NC_003197.2|	374831	375716	+	885	STM0331	GO:0050385;GO:0008152;GO:0016787	-	proNOG00690	Q	putative fumarylacetoacetate hydrolase [Salmonella enterica subsp. enterica serovar Typhimurium str. ST4/74]	sp|Q6GLT8|FAHD2_XENLA Fumarylacetoacetate hydrolase domain-containing protein 2 OS=Xenopus laevis GN=fahd2 PE=2 SV=1
gene-STM2190	1362.62	486.238	2239.01	4.60475	2.20312	4.32693e-05	0.00210914	gi|1109557564|ref|NC_003197.2|	2286616	2287675	-	1023	STM2190	GO:0008643;GO:0006935;GO:0042597;GO:0046872	K10540	proNOG07713	G	Galactose/methyl galactoside ABC transport [Salmonella enterica subsp. enterica serovar Heidelberg str. B182]	sp|P23905|DGAL_SALTY D-galactose-binding periplasmic protein OS=Salmonella typhimurium (strain LT2 / SGSC1412 / ATCC 700720) GN=mglB PE=1 SV=2
gene-STM1238	10959.2	6350.42	15568.1	2.4515	1.29367	4.57006e-05	0.0021924	gi|1109557564|ref|NC_003197.2|	1324219	1325625	+	1275	STM1238	GO:0004450;GO:0000287;GO:0006099;GO:0006097;GO:0016787;GO:0051287	K00031	proNOG03313	C	isocitrate dehydrogenase [Salmonella enterica subsp. enterica serovar Typhimurium str. LT2]	sp|P08200|IDH_ECOLI Isocitrate dehydrogenase [NADP] OS=Escherichia coli (strain K12) GN=icd PE=1 SV=1
gene-STM0330	38.02	14.9903	61.0497	4.07261	2.02596	4.59769e-05	0.0021924	gi|1109557564|ref|NC_003197.2|	374190	374823	+	633	STM0330	GO:0009098;GO:0016853;GO:0009316;GO:0003861	K01704	proNOG30694	E	3-isopropylmalate isomerase [Salmonella enterica subsp. enterica serovar Typhimurium str. LT2]	sp|Q8ZRI9|LEUD2_SALTY 3-isopropylmalate dehydratase small subunit 2 OS=Salmonella typhimurium (strain LT2 / SGSC1412 / ATCC 700720) GN=leuD2 PE=3 SV=1
gene-STM1405	102.055	162.507	41.6043	0.256016	-1.96569	5.00844e-05	0.00236258	gi|1109557564|ref|NC_003197.2|	1488741	1489434	+	694	STM1405	GO:0016021	K15351	-	-	secreted effector protein [Salmonella enterica subsp. enterica serovar Typhimurium str. LT2]	-
gene-STM1600	509.821	747.628	272.013	0.363834	-1.45865	5.20671e-05	0.00242998	gi|1109557564|ref|NC_003197.2|	1690977	1691211	-	235	STM1600	-	-	-	-	hypothetical protein SPC_2135 [Salmonella enterica subsp. enterica serovar Paratyphi C strain RKS4594]	-
gene-STM2511	2692.12	3734.94	1649.3	0.441585	-1.17924	5.9351e-05	0.00274077	gi|1109557564|ref|NC_003197.2|	2624451	2626003	-	1491	STM2511	GO:0016021;GO:0055114;GO:0003938;GO:0006177;GO:0000166;GO:0046872	K00088	proNOG01443	F	inosine 5&apos;-monophosphate dehydrogenase [Salmonella enterica subsp. arizonae serovar 62:z4,z23:- str. RSK2980]	sp|P0ADG8|IMDH_ECO57 Inosine-5&apos;-monophosphate dehydrogenase OS=Escherichia coli O157:H7 GN=guaB PE=3 SV=1
gene-STM1662	323.945	186.494	461.396	2.47406	1.30688	6.06129e-05	0.00276988	gi|1109557564|ref|NC_003197.2|	1756273	1756539	-	261	STM1662	GO:0016021	-	proNOG54526	S	hypothetical protein STY1402 [Salmonella enterica subsp. enterica serovar Typhi str. CT18]	sp|P64447|YNAJ_ECO57 Uncharacterized protein YnaJ OS=Escherichia coli O157:H7 GN=ynaJ PE=4 SV=1
gene-STM3239	2220.02	3135.73	1304.32	0.415955	-1.2655	6.51369e-05	0.0029422	gi|1109557564|ref|NC_003197.2|	3403358	3404698	-	1338	STM3239	GO:0031209;GO:0016021;GO:0007015;GO:0032403	-	proNOG04972	P	inner membrane transport protein YhaO [Salmonella enterica subsp. enterica serovar Newport str. SL254]	sp|P42628|YHAO_ECOLI Inner membrane transport protein YhaO OS=Escherichia coli (strain K12) GN=yhaO PE=1 SV=3
gene-STM0735	2653.72	1282.7	4024.74	3.13771	1.64971	6.57249e-05	0.0029422	gi|1109557564|ref|NC_003197.2|	800494	801224	+	726	STM0735	GO:0051538;GO:0006099;GO:0009055;GO:0016316;GO:0036092;GO:0046872;GO:0051539;GO:0051537;GO:0005737;GO:0007165;GO:0008177	K00240	proNOG03251	C	succinate dehydrogenase iron-sulfur subunit [Salmonella enterica subsp. enterica serovar Typhimurium str. LT2]	sp|Q8ZQU2|DHSB_SALTY Succinate dehydrogenase iron-sulfur subunit OS=Salmonella typhimurium (strain LT2 / SGSC1412 / ATCC 700720) GN=sdhB PE=3 SV=2
gene-STM4466	11260	6571.88	15948.1	2.42672	1.27901	6.69526e-05	0.00296688	gi|1109557564|ref|NC_003197.2|	4708400	4709339	-	939	STM4466	GO:0019546;GO:0005829;GO:0008804;GO:0016310	K00926	proNOG03895	E	carbamate kinase [Salmonella enterica]	sp|P13982|ARCC_PSEAE Carbamate kinase OS=Pseudomonas aeruginosa (strain ATCC 15692 / PAO1 / 1C / PRS 101 / LMG 12228) GN=arcC PE=3 SV=1
gene-STM1328	4099.47	2432.76	5766.18	2.37022	1.24502	7.27732e-05	0.00319256	gi|1109557564|ref|NC_003197.2|	1407109	1408075	-	966	STM1328	GO:0046872	K09953	proNOG107843	S	outer membrane protein [Salmonella enterica subsp. enterica serovar Typhimurium str. LT2]	-
gene-STM1538	1006.14	587.256	1425.03	2.42659	1.27893	7.91779e-05	0.00343914	gi|1109557564|ref|NC_003197.2|	1611989	1613797	-	1809	STM1538	GO:0008901;GO:0016151;GO:0033748;GO:0055114	K06281	proNOG00593	C	hydrogenase-1 large subunit [Salmonella enterica subsp. enterica serovar Typhimurium str. LT2]	sp|P12636|MBHL_BRAJA Uptake hydrogenase large subunit OS=Bradyrhizobium japonicum (strain USDA 110) GN=hupB PE=3 SV=1
gene-STM1513	9361.94	12982.5	5741.34	0.442236	-1.17711	9.52222e-05	0.00409549	gi|1109557564|ref|NC_003197.2|	1592060	1592249	+	189	STM1513	GO:0016021	K06884	proNOG63928	S	hypothetical protein [Salmonella enterica]	sp|P21361|YCIG_ECOLI Uncharacterized protein YciG OS=Escherichia coli (strain K12) GN=yciG PE=3 SV=1
gene-STM1867	589.967	906.835	273.099	0.301157	-1.73141	0.000101762	0.00433427	gi|1109557564|ref|NC_003197.2|	1963169	1963376	+	207	STM1867	-	K07801	-	-	PagK [Salmonella enterica subsp. enterica serovar Typhimurium str. LT2]	-
gene-STM4336	524.971	739.976	309.967	0.418887	-1.25537	0.000112211	0.00473334	gi|1109557564|ref|NC_003197.2|	4580488	4580641	+	153	STM4336	GO:0005886;GO:0016021;GO:0009636;GO:0036405	K16348	proNOG74477	S	entericidin B [Salmonella enterica subsp. enterica serovar Typhi str. CT18]	sp|P0ADB9|ECNB_ECO57 Entericidin B OS=Escherichia coli O157:H7 GN=ecnB PE=3 SV=1
gene-STM4037	30100.8	17609.4	42592.1	2.41871	1.27424	0.000117383	0.00490438	gi|1109557564|ref|NC_003197.2|	4244771	4247833	-	3057	STM4037	GO:0008863;GO:0051539;GO:0009055;GO:0030151;GO:0043546;GO:0045333;GO:0047111	K00123	proNOG101135	C	formate dehydrogenase alpha subunit [Salmonella enterica subsp. enterica serovar Typhimurium str. LT2]	sp|P32176|FDOG_ECOLI Formate dehydrogenase-O major subunit OS=Escherichia coli (strain K12) GN=fdoG PE=1 SV=5
gene-STM4260	2952.44	1790.85	4114.03	2.29725	1.19991	0.000132554	0.00548598	gi|1109557564|ref|NC_003197.2|	4481196	4482473	+	1278	STM4260	GO:0009306;GO:0016021	K12542	proNOG57530	U	cation efflux pump [Salmonella enterica subsp. enterica serovar Typhimurium str. LT2]	sp|P09986|HLYDC_ECOLX Hemolysin secretion protein D, chromosomal OS=Escherichia coli GN=hlyD PE=1 SV=1
gene-STM0574	62.5408	93.6213	31.4604	0.336039	-1.5733	0.000136534	0.00559788	gi|1109557564|ref|NC_003197.2|	634319	635181	-	855	STM0574	GO:0009401;GO:0016021	K19509	proNOG07336	G	PTS system mannose-specific enzyme IID [Salmonella enterica subsp. enterica serovar Typhimurium str. LT2]	sp|P69807|PTND_ECO57 Mannose permease IID component OS=Escherichia coli O157:H7 GN=manZ PE=3 SV=1
gene-STM2888	92.8617	47.8379	137.885	2.88235	1.52724	0.000141653	0.005754	gi|1109557564|ref|NC_003197.2|	3032597	3033394	-	798	STM2888	GO:0005622;GO:0009405;GO:0005886;GO:0016021;GO:0006605	K22509	proNOG26661	U	needle complex export protein [Salmonella enterica subsp. enterica serovar Typhimurium str. LT2]	sp|P40701|SPAR_SALTY Surface presentation of antigens protein SpaR OS=Salmonella typhimurium (strain LT2 / SGSC1412 / ATCC 700720) GN=spaR PE=3 SV=1
gene-STM3117	566.906	794.245	339.567	0.427534	-1.22589	0.000143143	0.00576117	gi|1109557564|ref|NC_003197.2|	3276387	3276826	-	440	STM3117	GO:0008270;GO:0009405;GO:0016021;GO:0016829	-	proNOG45145	E	lactoylglutathione lyase [Salmonella enterica subsp. enterica serovar Typhimurium str. LT2]	sp|Q8ZM36|VIR17_SALTY Virulence protein STM3117 OS=Salmonella typhimurium (strain LT2 / SGSC1412 / ATCC 700720) GN=STM3117 PE=1 SV=1
gene-STM2585	4595.64	6367.71	2823.56	0.443419	-1.17326	0.000156467	0.00624018	gi|1109557564|ref|NC_003197.2|	2731352	2731902	+	551	STM2585	GO:0016021	-	-	-	transposase-like protein [Phage Gifsy-1]	-
gene-STM0087	2446.27	3428.1	1464.43	0.427186	-1.22707	0.000163295	0.00645382	gi|1109557564|ref|NC_003197.2|	100826	101318	+	486	STM0087	GO:0050661;GO:0004146;GO:0009165;GO:0055114;GO:0006730;GO:0046654;GO:0006545	K00287	proNOG42030	H	dihydrofolate reductase [Salmonella enterica subsp. enterica serovar Typhimurium str. LT2]	sp|P31073|DYR_CITFR Dihydrofolate reductase OS=Citrobacter freundii GN=folA PE=3 SV=1
gene-STM1215	1452.34	1998.54	906.147	0.453405	-1.14113	0.000179212	0.00701968	gi|1109557564|ref|NC_003197.2|	1297772	1298751	-	972	STM1215	GO:0016740	K19236	proNOG07629	S	hypothetical protein STM1215 [Salmonella enterica subsp. enterica serovar Typhimurium str. LT2]	sp|P75954|YCFS_ECOLI Probable L,D-transpeptidase YcfS OS=Escherichia coli (strain K12) GN=ycfS PE=1 SV=1
gene-STM1599	861.171	1223.79	498.554	0.407386	-1.29553	0.000246706	0.00954025	gi|1109557564|ref|NC_003197.2|	1689948	1690725	-	777	STM1599	GO:0005618;GO:0006508;GO:0016805;GO:0071555;GO:0008270;GO:0008237	K08641	proNOG36065	M	D-alanyl-D-alanine dipeptidase [Salmonella enterica subsp. enterica serovar Paratyphi C strain RKS4594]	sp|Q9XAK6|VANX_STRCO D-alanyl-D-alanine dipeptidase OS=Streptomyces coelicolor (strain ATCC BAA-471 / A3(2) / M145) GN=vanX PE=3 SV=1
gene-STM3120	11718	16103.9	7332.07	0.455298	-1.13512	0.000247912	0.00954025	gi|1109557564|ref|NC_003197.2|	3278733	3279583	-	849	STM3120	GO:0004419;GO:0046872;GO:0008815	K18292	proNOG07960	C	transcriptional regulator [Salmonella enterica subsp. enterica serovar Typhimurium str. LT2]	sp|B6E2X2|MCAL_RHOCA Malyl-CoA lyase OS=Rhodobacter capsulatus GN=mcl1 PE=1 SV=1
gene-STM3956	30.2157	12.2452	48.1862	3.93512	1.97641	0.000264006	0.0100713	gi|1109557564|ref|NC_003197.2|	4161004	4161489	-	486	STM3956	-	-	-	-	hypothetical protein [Salmonella enterica subsp. enterica serovar Typhimurium str. D23580]	sp|P0A1U1|YIGI_SALTI Uncharacterized protein YigI OS=Salmonella typhi GN=yigI PE=4 SV=1
gene-STM4289	1140.65	1577.11	704.189	0.446507	-1.16325	0.000296772	0.0112236	gi|1109557564|ref|NC_003197.2|	4530183	4530530	-	342	STM4289	GO:0006032;GO:0005975;GO:0005829;GO:0004568;GO:0005576;GO:0016021;GO:0008061	K06193	proNOG41961	P	hypothetical protein STY4488 [Salmonella enterica subsp. enterica serovar Typhi str. CT18]	sp|P0AFJ3|PHNA_ECO57 Protein PhnA OS=Escherichia coli O157:H7 GN=phnA PE=4 SV=1
gene-STM3119	2703.56	3784.82	1622.3	0.428633	-1.22219	0.000305637	0.0114564	gi|1109557564|ref|NC_003197.2|	3278182	3278716	-	534	STM3119	-	K18290	proNOG07507	I	monoamine oxidase [Salmonella enterica subsp. enterica serovar Typhimurium str. LT2]	-
gene-STM1406	56.4764	92.2337	20.7191	0.224637	-2.15433	0.00030815	0.0114564	gi|1109557564|ref|NC_003197.2|	1489521	1489743	+	222	STM1406	GO:0009405;GO:0008565;GO:0015031	K03221	proNOG72417	U	pathogenicity island protein [Salmonella enterica subsp. enterica serovar Typhi str. CT18]	-
gene-STM4261	20794.4	12909.3	28679.5	2.22161	1.15161	0.000319138	0.0117279	gi|1109557564|ref|NC_003197.2|	4482490	4499169	+	16680	STM4261	GO:0016491;GO:0030151;GO:0005509;GO:0016020;GO:0055114;GO:0007156	-	proNOG10901	S	inner membrane protein [Salmonella enterica subsp. enterica serovar Typhimurium str. LT2]	sp|P15293|P2P_LACLC PII-type proteinase OS=Lactococcus lactis subsp. cremoris GN=prt PE=3 SV=1
gene-STM1113	1096.05	1533.19	658.905	0.429759	-1.2184	0.000320799	0.0117279	gi|1109557564|ref|NC_003197.2|	1200137	1200504	+	368	STM1113	GO:0016021	-	proNOG70172	S	suppression of copper sensitivity protein A [Salmonella enterica subsp. enterica serovar Typhimurium str. LT2]	-
gene-STM1303	491.275	256.777	725.774	2.82647	1.499	0.000344593	0.0124936	gi|1109557564|ref|NC_003197.2|	1382176	1383411	+	1233	STM1303	GO:0005829;GO:0019544;GO:0003992;GO:0006593;GO:0006526;GO:0043825;GO:0042802;GO:0019545;GO:0030170	K00840	proNOG01409	E	bifunctional succinylornithine transaminase/acetylornithine transaminase [Salmonella enterica subsp. enterica serovar Typhimurium str. LT2]	sp|Q8ZPV2|ASTC_SALTY Succinylornithine transaminase OS=Salmonella typhimurium (strain LT2 / SGSC1412 / ATCC 700720) GN=astC PE=2 SV=1
gene-STM1803	1456.9	579.522	2334.27	4.02792	2.01004	0.000350461	0.0126022	gi|1109557564|ref|NC_003197.2|	1902683	1904086	-	1323	STM1803	GO:0008115;GO:0005886;GO:0055114;GO:0055130;GO:0008718	K00285	proNOG04385	E	D-amino acid dehydrogenase small subunit [Salmonella enterica subsp. enterica serovar Typhimurium str. LT2]	sp|B5FTN1|DADA_SALDC D-amino acid dehydrogenase small subunit OS=Salmonella dublin (strain CT_02021853) GN=dadA PE=3 SV=1
gene-STM1473	115.294	64.8935	165.695	2.55334	1.35239	0.00036817	0.0131314	gi|1109557564|ref|NC_003197.2|	1549668	1550813	-	1140	STM1473	GO:0016020;GO:0015288;GO:0055085	K14062	proNOG04149	M	outer membrane protein N precursor [Salmonella enterica subsp. enterica serovar Typhimurium str. LT2]	sp|Q56111|OMPS2_SALTI Outer membrane protein S2 OS=Salmonella typhi GN=ompS2 PE=3 SV=1
gene-STM0063	24.666	9.137	40.1949	4.39914	2.13722	0.000380598	0.0133603	gi|1109557564|ref|NC_003197.2|	72923	73837	+	909	STM0063	GO:0051191;GO:0004674;GO:0006468;GO:0016757;GO:0005524;GO:0046917	K05966	proNOG17189	H	CitG protein [Salmonella enterica subsp. enterica serovar Paratyphi C strain RKS4594]	sp|Q57TJ8|CITG1_SALCH Probable 2-(5&apos;&apos;-triphosphoribosyl)-3&apos;-dephosphocoenzyme-A synthase 1 OS=Salmonella choleraesuis (strain SC-B67) GN=citG1 PE=3 SV=1
gene-STM1224	1340.04	1888.54	791.542	0.419128	-1.25454	0.000380678	0.0133603	gi|1109557564|ref|NC_003197.2|	1309834	1310844	-	1011	STM1224	GO:0005515;GO:1903527;GO:0009405;GO:0016020;GO:0005576;GO:0030430;GO:0020002;GO:0032880	K15347	-	-	secreted effector protein [Salmonella enterica subsp. enterica serovar Typhimurium str. LT2]	sp|Q56061|SIFA_SALTY Secreted effector protein SifA OS=Salmonella typhimurium (strain LT2 / SGSC1412 / ATCC 700720) GN=sifA PE=1 SV=1
gene-STM3500	27193.6	17189.9	37197.2	2.1639	1.11364	0.00039275	0.0136746	gi|1109557564|ref|NC_003197.2|	3656520	3658193	+	1644	STM3500	GO:0005737;GO:0016301;GO:0006094;GO:0004612;GO:0005524;GO:0046872;GO:0016310	K01610	proNOG03124	C	phosphoenolpyruvate carboxykinase [Salmonella enterica subsp. enterica serovar Typhi str. CT18]	sp|B5F8L6|PCKA_SALA4 Phosphoenolpyruvate carboxykinase [ATP] OS=Salmonella agona (strain SL483) GN=pckA PE=3 SV=1
gene-STM3118	4748.15	6567.8	2928.5	0.445887	-1.16525	0.000405751	0.014016	gi|1109557564|ref|NC_003197.2|	3276832	3278170	-	1332	STM3118	GO:0008410;GO:0005829;GO:0016787;GO:0006084	K18288	proNOG00935	C	acetyl-CoA hydrolase [Salmonella enterica subsp. enterica serovar Typhimurium str. LT2]	sp|P38942|CAT2_CLOK5 4-hydroxybutyrate coenzyme A transferase OS=Clostridium kluyveri (strain ATCC 8527 / DSM 555 / NCIMB 10680) GN=cat2 PE=3 SV=3
gene-STM1602	4299.96	7314.49	1285.42	0.175736	-2.50852	0.000443454	0.0151987	gi|1109557564|ref|NC_003197.2|	1692171	1693125	+	955	STM1602	GO:0030430;GO:0005576;GO:0009405	-	-	-	secreted effector protein [Salmonella enterica subsp. enterica serovar Typhimurium str. LT2]	sp|Q9KIB9|SIFB_SALTY Secreted effector protein SifB OS=Salmonella typhimurium (strain LT2 / SGSC1412 / ATCC 700720) GN=sifB PE=3 SV=1
gene-STM0158	8442.11	5200.03	11684.2	2.24695	1.16797	0.000451375	0.0153503	gi|1109557564|ref|NC_003197.2|	185843	188454	+	2604	STM0158	GO:0047456;GO:0005829;GO:0006099;GO:0019629;GO:0003730;GO:0051539;GO:0046872;GO:0003994	K01682	proNOG00466	C	bifunctional aconitate hydratase 2/2-methylisocitrate dehydratase [Salmonella enterica subsp. enterica serovar Typhimurium str. LT2]	sp|P36683|ACON2_ECOLI Aconitate hydratase 2 OS=Escherichia coli (strain K12) GN=acnB PE=1 SV=3
gene-STM1574	926.56	1260.04	593.076	0.470679	-1.08718	0.000459942	0.0155213	gi|1109557564|ref|NC_003197.2|	1656803	1658295	-	1493	STM1574	GO:0055085;GO:0016021;GO:0005886	K08167	proNOG11234	P	methyl viologen resistance [Salmonella enterica subsp. enterica serovar Typhimurium str. LT2]	sp|D0ZXQ3|SMVA_SALT1 Methyl viologen resistance protein SmvA OS=Salmonella typhimurium (strain 14028s / SGSC 2262) GN=smvA PE=1 SV=1
gene-STM0791	1721.39	1055.41	2387.37	2.26204	1.17762	0.000490273	0.0164185	gi|1109557564|ref|NC_003197.2|	856651	858178	+	1527	STM0791	GO:0005737;GO:0004397;GO:0019557;GO:0019556	K01745	proNOG00189	E	histidine ammonia-lyase [Salmonella enterica subsp. enterica serovar Typhimurium str. LT2]	sp|Q8ZQQ9|HUTH_SALTY Histidine ammonia-lyase OS=Salmonella typhimurium (strain LT2 / SGSC1412 / ATCC 700720) GN=hutH PE=3 SV=1
gene-STM0080	2045.67	2744.12	1347.21	0.490946	-1.02636	0.000495163	0.0164567	gi|1109557564|ref|NC_003197.2|	93601	93837	+	237	STM0080	GO:0016021	-	proNOG56853	S	outer membrane lipoprotein [Salmonella enterica subsp. enterica serovar Paratyphi C strain RKS4594]	sp|P65293|YGDI_ECOL6 Uncharacterized lipoprotein YgdI OS=Escherichia coli O6:H1 (strain CFT073 / ATCC 700928 / UPEC) GN=ygdI PE=4 SV=1
gene-STM1393	750.619	1282.91	218.332	0.170185	-2.55482	0.000521517	0.0171636	gi|1109557564|ref|NC_003197.2|	1479990	1480391	+	402	STM1393	GO:0015031;GO:0005737;GO:0016021;GO:0016747;GO:0005576;GO:0009405	-	proNOG72987	U	secreted effector protein [Salmonella enterica subsp. enterica serovar Typhimurium str. LT2]	sp|D0ZWR8|SPIC_SALT1 Salmonella pathogenicity island 2 protein C OS=Salmonella typhimurium (strain 14028s / SGSC 2262) GN=spiC PE=1 SV=1
gene-STM2866	3752.64	1658.58	5846.7	3.52513	1.81768	0.00052426	0.0171636	gi|1109557564|ref|NC_003197.2|	3010974	3011735	-	762	STM2866	GO:0003677;GO:0032502;GO:0006355	-	-	-	transcriptional regulator [Salmonella enterica subsp. enterica serovar Typhimurium str. LT2]	-
gene-STM1066	2846.46	3884.72	1808.2	0.465464	-1.10326	0.000537997	0.0174829	gi|1109557564|ref|NC_003197.2|	1157615	1157796	+	174	STM1066	GO:0005737;GO:0006417	K03812	proNOG62849	J	ribosome modulation factor [Salmonella enterica subsp. enterica serovar Typhimurium str. LT2]	sp|P0AFW3|RMF_ECO57 Ribosome modulation factor OS=Escherichia coli O157:H7 GN=rmf PE=3 SV=1
gene-STM2893	378.443	149.928	606.958	4.04833	2.01733	0.00060671	0.0194747	gi|1109557564|ref|NC_003197.2|	3036263	3036711	-	449	STM2893	GO:0009405	K22513	proNOG91634	S	needle complex assembly protein [Salmonella enterica subsp. enterica serovar Typhimurium str. LT2]	sp|P40612|SPAM_SALTY Surface presentation of antigens protein SpaM OS=Salmonella typhimurium (strain LT2 / SGSC1412 / ATCC 700720) GN=spaM PE=3 SV=1
gene-STM0730	21186.4	13271.6	29101.1	2.19273	1.13273	0.000608167	0.0194747	gi|1109557564|ref|NC_003197.2|	795957	797303	-	1308	STM0730	GO:0004108;GO:0006099;GO:0005737	K01647	proNOG00742	C	type II citrate synthase [Salmonella enterica subsp. enterica serovar Typhimurium str. LT2]	sp|O68883|CISY_SALTY Citrate synthase OS=Salmonella typhimurium (strain LT2 / SGSC1412 / ATCC 700720) GN=gltA PE=3 SV=1
gene-STM0662	425.654	211.619	639.69	3.02284	1.5959	0.000664529	0.0211253	gi|1109557564|ref|NC_003197.2|	726613	727350	-	726	STM0662	GO:0005524;GO:0003333;GO:0043190;GO:0015424	K10004	proNOG00351	E	glutamate/aspartate transport ATP-binding protein GltL [Salmonella enterica subsp. enterica serovar Typhi str. CT18]	sp|P0AAG4|GLTL_ECO57 Glutamate/aspartate transport ATP-binding protein GltL OS=Escherichia coli O157:H7 GN=gltL PE=3 SV=1
gene-STM0600	1099.5	657.046	1541.96	2.34681	1.2307	0.000686204	0.0216574	gi|1109557564|ref|NC_003197.2|	661264	663382	+	2112	STM0600	GO:0009267;GO:0005887	K06200	proNOG04707	T	carbon starvation protein [Salmonella enterica subsp. enterica serovar Typhimurium str. LT2]	sp|P15078|CSTA_ECOLI Carbon starvation protein A OS=Escherichia coli (strain K12) GN=cstA PE=1 SV=3
gene-STM4002	101531	139749	63313.4	0.45305	-1.14226	0.000777487	0.0243631	gi|1109557564|ref|NC_003197.2|	4210134	4210361	+	228	STM4002	GO:0016021	-	-	-	hypothetical protein [Salmonella enterica]	-
gene-STM0383	4687.44	6288.31	3086.57	0.490842	-1.02667	0.000905133	0.0280908	gi|1109557564|ref|NC_003197.2|	437092	437366	+	273	STM0383	GO:0009267;GO:0005737	-	proNOG58262	D	hypothetical protein STY0415 [Salmonella enterica subsp. enterica serovar Typhi str. CT18]	sp|B5EWR4|IRAP_SALA4 Anti-adapter protein IraP OS=Salmonella agona (strain SL483) GN=iraP PE=3 SV=1
gene-STM0665	6809.55	3491.67	10127.4	2.90046	1.53628	0.000909255	0.0280908	gi|1109557564|ref|NC_003197.2|	728912	729847	-	933	STM0665	GO:0006865;GO:0030288	K10001	proNOG01155	P	glutamate and aspartate transporter subunit [Salmonella enterica subsp. enterica serovar Typhimurium str. LT2]	sp|Q9ZF60|GLTI_SALTY Glutamate/aspartate periplasmic-binding protein OS=Salmonella typhimurium (strain LT2 / SGSC1412 / ATCC 700720) GN=gltI PE=3 SV=3
gene-STM3541	1226.79	1712.23	741.362	0.432981	-1.20762	0.000933248	0.0286305	gi|1109557564|ref|NC_003197.2|	3710170	3711523	-	1341	STM3541	GO:0005887;GO:0015128;GO:0035429	K06156	proNOG03160	P	low affinity gluconate transporter [Salmonella enterica subsp. enterica serovar Typhimurium str. LT2]	sp|P0AC97|GNTU_ECO57 Low-affinity gluconate transporter OS=Escherichia coli O157:H7 GN=gntU PE=3 SV=1
gene-STM0443	6699.12	2982.82	10415.4	3.4918	1.80397	0.00096609	0.0294322	gi|1109557564|ref|NC_003197.2|	497192	498229	-	981	STM0443	GO:0004129;GO:0016021;GO:1902600;GO:0070469;GO:0005886;GO:0005507;GO:0022900;GO:0008827	K02297	proNOG03862	C	cytochrome o ubiquinol oxidase subunit II [Salmonella enterica subsp. enterica serovar Typhi str. CT18]	sp|P0ABJ2|CYOA_ECOL6 Ubiquinol oxidase subunit 2 OS=Escherichia coli O6:H1 (strain CFT073 / ATCC 700928 / UPEC) GN=cyoA PE=3 SV=1
gene-STM0366	4906.2	6626.12	3186.29	0.480868	-1.05629	0.000975358	0.0295096	gi|1109557564|ref|NC_003197.2|	415665	415952	+	282	STM0366	-	-	proNOG57172	S	hypothetical protein STY0398 [Salmonella enterica subsp. enterica serovar Typhi str. CT18]	sp|P75694|YAHO_ECOLI Uncharacterized protein YahO OS=Escherichia coli (strain K12) GN=yahO PE=3 SV=1
gene-STM0557	119.993	168.805	71.1813	0.421677	-1.24579	0.00101146	0.0303923	gi|1109557564|ref|NC_003197.2|	614807	616459	-	1653	STM0557	GO:0016021;GO:0016567;GO:0004842	-	proNOG71146	S	inner membrane protein [Salmonella enterica subsp. enterica serovar Typhimurium str. LT2]	-
gene-STM2777	454.572	621.16	287.984	0.463623	-1.10898	0.0010421	0.0310998	gi|1109557564|ref|NC_003197.2|	2923593	2925778	-	2186	STM2777	GO:0005506;GO:0015891;GO:0004872;GO:0009279	K19611	-	-	outer membrane receptor FepA [Salmonella enterica]	sp|Q05098|PFEA_PSEAE Ferric enterobactin receptor OS=Pseudomonas aeruginosa (strain ATCC 15692 / PAO1 / 1C / PRS 101 / LMG 12228) GN=pfeA PE=2 SV=1
gene-STM0625	391.791	534.712	248.871	0.46543	-1.10336	0.00105927	0.0313989	gi|1109557564|ref|NC_003197.2|	688019	689691	+	1668	STM0625	GO:0005622;GO:0005524;GO:0016021;GO:0000155;GO:0000160;GO:0018106;GO:0023014	K07700	proNOG04979	T	sensory histidine kinase [Salmonella enterica subsp. enterica serovar Typhimurium str. LT2]	sp|P77510|DPIB_ECOLI Sensor histidine kinase DpiB OS=Escherichia coli (strain K12) GN=dpiB PE=1 SV=1
gene-STM0980	2717.05	3556.5	1877.6	0.527937	-0.921563	0.00112963	0.0332596	gi|1109557564|ref|NC_003197.2|	1064803	1065680	+	699	STM0980	GO:0006220;GO:0046939;GO:0004127;GO:0005737;GO:0005524	K00945	proNOG02260	F	cytidylate kinase [Salmonella enterica subsp. enterica serovar Typhimurium str. LT2]	sp|Q8ZQC4|KCY_SALTY Cytidylate kinase OS=Salmonella typhimurium (strain LT2 / SGSC1412 / ATCC 700720) GN=cmk PE=3 SV=1
gene-STM1880	5126	6809.06	3442.94	0.50564	-0.983816	0.00116859	0.0341775	gi|1109557564|ref|NC_003197.2|	1974066	1974735	-	666	STM1880	GO:0003677;GO:0015074;GO:0006310;GO:0016021	-	proNOG04650	S	inner membrane protein [Salmonella enterica subsp. enterica serovar Typhimurium str. LT2]	sp|P33218|YEBE_ECOLI Inner membrane protein YebE OS=Escherichia coli (strain K12) GN=yebE PE=1 SV=2
gene-STM1565	4186.74	5559.63	2813.86	0.506124	-0.982438	0.00117992	0.0342803	gi|1109557564|ref|NC_003197.2|	1645473	1645627	+	150	STM1565	GO:0003735;GO:0005840;GO:0006412	K02972	proNOG91044	J	30S ribosomal subunit S22 [Salmonella enterica subsp. enterica serovar Typhi str. CT18]	sp|Q57P89|SRA_SALCH Stationary-phase-induced ribosome-associated protein OS=Salmonella choleraesuis (strain SC-B67) GN=sra PE=3 SV=1
gene-STM0056	16.9089	1.53479	32.2829	21.0341	4.39466	0.00135824	0.0390091	gi|1109557564|ref|NC_003197.2|	66654	66899	-	246	STM0056	GO:0015081;GO:0071436;GO:0016021;GO:0005886;GO:0008948	K01573	proNOG71341	C	oxaloacetate decarboxylase subunit gamma [Salmonella enterica subsp. enterica serovar Typhimurium str. LT2]	sp|P58651|OADG1_SALTY Oxaloacetate decarboxylase gamma chain 1 OS=Salmonella typhimurium (strain LT2 / SGSC1412 / ATCC 700720) GN=oadG1 PE=3 SV=1
gene-STM0260	17027.3	22559.6	11495	0.509539	-0.972736	0.00136047	0.0390091	gi|1109557564|ref|NC_003197.2|	299924	301291	-	1368	STM0260	GO:0008933;GO:0016829;GO:0035335;GO:0016798;GO:0000270;GO:0016020;GO:0004725	K08307	proNOG01540	M	membrane-bound lytic murein transglycosylase D [Salmonella enterica subsp. enterica serovar Typhi str. CT18]	sp|P0AEZ8|MLTD_ECOL6 Membrane-bound lytic murein transglycosylase D OS=Escherichia coli O6:H1 (strain CFT073 / ATCC 700928 / UPEC) GN=mltD PE=3 SV=1
gene-STM3576	14329.8	19142	9517.53	0.497207	-1.00808	0.00137723	0.0392333	gi|1109557564|ref|NC_003197.2|	3742444	3744654	+	2205	STM3576	GO:0016463;GO:0043231;GO:0000166;GO:0008551;GO:0070574;GO:0046872;GO:0005887;GO:0071577	K01534	proNOG00908	P	zinc/cadmium/mercury/lead-transporting ATPase [Salmonella enterica subsp. enterica serovar Typhimurium str. LT2]	sp|P37617|ATZN_ECOLI Lead, cadmium, zinc and mercury-transporting ATPase OS=Escherichia coli (strain K12) GN=zntA PE=1 SV=1
gene-STM0441	1148.92	611.012	1686.83	2.76071	1.46504	0.00143654	0.0401535	gi|1109557564|ref|NC_003197.2|	494586	495212	-	621	STM0441	GO:0008827;GO:0005886;GO:0019646;GO:0016021;GO:0004129;GO:1902600	K02299	proNOG00755	C	cytochrome o ubiquinol oxidase subunit III [Salmonella enterica subsp. enterica serovar Typhimurium str. LT2]	sp|P0ABJ4|CYOC_ECOL6 Cytochrome o ubiquinol oxidase subunit 3 OS=Escherichia coli O6:H1 (strain CFT073 / ATCC 700928 / UPEC) GN=cyoC PE=3 SV=1
gene-STM0663	124.781	74.9619	174.6	2.32919	1.21983	0.00143982	0.0401535	gi|1109557564|ref|NC_003197.2|	727338	728026	-	681	STM0663	GO:0043190;GO:0003333;GO:0015171	K10002	proNOG05245	E	glutamate/aspartate transporter [Salmonella enterica subsp. enterica serovar Typhimurium str. LT2]	sp|P0AER7|GLTK_ECO57 Glutamate/aspartate transport system permease protein GltK OS=Escherichia coli O157:H7 GN=gltK PE=3 SV=1
gene-STM1827	1265.13	1710.71	819.539	0.479063	-1.06171	0.00145744	0.0401535	gi|1109557564|ref|NC_003197.2|	1924773	1926476	+	1704	STM1827	GO:0016021	K21090	-	-	EAL domain-containing protein [Salmonella enterica]	sp|P76261|ADRB_ECOLI Putative cyclic-di-GMP phosphodiesterase AdrB OS=Escherichia coli (strain K12) GN=adrB PE=2 SV=2
gene-STM2472	4475.77	2980.18	5971.36	2.00369	1.00266	0.00146023	0.0401535	gi|1109557564|ref|NC_003197.2|	2579978	2582270	-	2286	STM2472	GO:0051287;GO:0006108;GO:0004471;GO:0016746;GO:0004473;GO:0008948;GO:0005829;GO:0055114;GO:0030145	K00029	proNOG00440	C	malic enzyme [Salmonella enterica subsp. enterica serovar Typhimurium str. LT2]	sp|Q9ZFV8|MAO2_SALTY NADP-dependent malic enzyme OS=Salmonella typhimurium (strain LT2 / SGSC1412 / ATCC 700720) GN=maeB PE=3 SV=2
gene-STM1124	1695.04	472.157	2917.92	6.17997	2.6276	0.00146356	0.0401535	gi|1109557564|ref|NC_003197.2|	1207585	1211547	-	3963	STM1124	GO:0006561;GO:0010133;GO:0006355;GO:0003700;GO:0004029;GO:0016020;GO:0055114;GO:0043565;GO:0004657;GO:0003842	K13821	-	-	proline dehydrogenase (proline oxidase) [Salmonella enterica subsp. enterica serovar Typhimurium str. SL1344]	sp|P10503|PUTA_SALTY Bifunctional protein PutA OS=Salmonella typhimurium (strain LT2 / SGSC1412 / ATCC 700720) GN=putA PE=2 SV=4
gene-STM1567	2537.7	3380.09	1695.3	0.501554	-0.995522	0.001465	0.0401535	gi|1109557564|ref|NC_003197.2|	1647775	1648797	+	1017	STM1567	GO:0055114;GO:0008270;GO:0004022	K13953	proNOG01221	C	alcohol dehydrogenase [Salmonella enterica subsp. enterica serovar Typhi str. CT18]	sp|P39451|ADHP_ECOLI Alcohol dehydrogenase, propanol-preferring OS=Escherichia coli (strain K12) GN=adhP PE=1 SV=1
gene-STM1770	533.913	710.474	357.351	0.502975	-0.99144	0.00147684	0.0401535	gi|1109557564|ref|NC_003197.2|	1868750	1868989	-	237	STM1770	-	K06197	proNOG52677	R	cation transport regulator [Salmonella enterica subsp. enterica serovar Typhi str. CT18]	sp|P0AE65|CHAB_ECO57 Cation transport regulator ChaB OS=Escherichia coli O157:H7 GN=chaB PE=4 SV=1
gene-STM1934	177.06	244.043	110.078	0.451061	-1.1486	0.00148276	0.0401535	gi|1109557564|ref|NC_003197.2|	2028800	2029148	+	342	STM1934	GO:0046983	-	proNOG59954	S	outer membrane lipoprotein [Salmonella enterica subsp. enterica serovar Typhimurium str. LT2]	sp|P76308|YECR_ECOLI Uncharacterized protein YecR OS=Escherichia coli (strain K12) GN=yecR PE=4 SV=1
gene-STM3512	3978.36	5863.85	2092.87	0.356911	-1.48637	0.00150692	0.0405574	gi|1109557564|ref|NC_003197.2|	3670225	3671717	+	1341	STM3512	GO:0005887;GO:0015128;GO:0035429	K06155	proNOG03160	P	high-affinity gluconate permease [Salmonella enterica subsp. enterica serovar Typhimurium str. LT2]	sp|P39835|GNTT_ECOLI High-affinity gluconate transporter OS=Escherichia coli (strain K12) GN=gntT PE=1 SV=3
gene-STM3810	856.407	1166.68	546.133	0.468108	-1.09509	0.0015235	0.0407537	gi|1109557564|ref|NC_003197.2|	4010637	4010983	+	342	STM3810	-	-	proNOG53232	S	hypothetical protein SPAB_04745 [Salmonella enterica subsp. enterica serovar Paratyphi B str. SPB7]	sp|P0ADM4|YIDQ_ECOLI Uncharacterized protein YidQ OS=Escherichia coli (strain K12) GN=yidQ PE=4 SV=1
gene-STM3049	1589.37	2107.42	1071.31	0.508353	-0.976099	0.00160749	0.0427397	gi|1109557564|ref|NC_003197.2|	3208020	3208691	-	666	STM3049	GO:0016021;GO:0019835;GO:0008270	K11068	proNOG02058	R	hypothetical protein STY3205 [Salmonella enterica subsp. enterica serovar Typhi str. CT18]	sp|P67155|YQFA_ECO57 UPF0073 inner membrane protein YqfA OS=Escherichia coli O157:H7 GN=yqfA PE=3 SV=1
gene-STM3443	6314.22	8326.44	4302	0.516667	-0.952692	0.00163006	0.0430788	gi|1109557564|ref|NC_003197.2|	3597381	3597873	-	483	STM3443	GO:0055114;GO:0006879;GO:0006826;GO:0004322;GO:0005623;GO:0008199	K03594	proNOG34754	P	bacterioferritin [Salmonella enterica subsp. enterica serovar Typhimurium str. LT2]	sp|O68926|BFR_SALTY Bacterioferritin OS=Salmonella typhimurium (strain LT2 / SGSC1412 / ATCC 700720) GN=bfr PE=3 SV=1
gene-STM0871	1291.72	1893.33	690.104	0.364493	-1.45604	0.00165664	0.0435191	gi|1109557564|ref|NC_003197.2|	944656	945045	+	384	STM0871	GO:0016021	-	proNOG45269	S	inner membrane protein [Salmonella enterica subsp. enterica serovar Typhimurium str. LT2]	sp|P64440|YBJM_ECO57 Inner membrane protein YbjM OS=Escherichia coli O157:H7 GN=ybjM PE=3 SV=1
gene-STM1425	2667.45	3500.85	1834.05	0.523887	-0.932674	0.00168605	0.0440281	gi|1109557564|ref|NC_003197.2|	1501953	1503337	-	1380	STM1425	GO:0015297;GO:0006855;GO:0006814;GO:0016021;GO:0005886;GO:0015238	K03327	proNOG00378	V	multidrug efflux protein, partial [Salmonella enterica]	sp|B5FIH8|MDTK_SALDC Multidrug resistance protein MdtK OS=Salmonella dublin (strain CT_02021853) GN=mdtK PE=3 SV=1
gene-STM3248	176.972	107.383	246.562	2.29611	1.19919	0.00172215	0.0447045	gi|1109557564|ref|NC_003197.2|	3416460	3417368	-	897	STM3248	GO:0004616;GO:0008679;GO:0051287;GO:0046487;GO:0046392;GO:0055114	K00042	proNOG01914	I	2-hydroxy-3-oxopropionate reductase [Salmonella enterica subsp. enterica serovar Typhimurium str. 798]	sp|P0ABQ3|GARR_ECOL6 2-hydroxy-3-oxopropionate reductase OS=Escherichia coli O6:H1 (strain CFT073 / ATCC 700928 / UPEC) GN=garR PE=3 SV=1
gene-STM2971	4955.71	3302.66	6608.75	2.00104	1.00075	0.00177062	0.0456925	gi|1109557564|ref|NC_003197.2|	3122115	3123493	+	1374	STM2971	GO:0006094;GO:0003941;GO:0051539	K01752	-	-	L-serine ammonia-lyase [Salmonella enterica subsp. enterica serovar Newport str. SL254]	sp|P30744|SDHM_ECOLI L-serine dehydratase 2 OS=Escherichia coli (strain K12) GN=sdaB PE=1 SV=2
gene-STM3053	5330.65	2678.74	7982.55	2.97996	1.57529	0.00178598	0.0458194	gi|1109557564|ref|NC_003197.2|	3212143	3215031	-	2880	STM3053	GO:0004375;GO:0005829;GO:0055114;GO:0019464;GO:0016594;GO:0005960	K00281	proNOG02284	E	glycine cleavage complex protein P, glycine decarboxylase [Salmonella enterica subsp. enterica serovar Typhimurium str. ST4/74]	sp|C0PY26|GCSP_SALPC Glycine dehydrogenase [decarboxylating] OS=Salmonella paratyphi C (strain RKS4594) GN=gcvP PE=3 SV=1
gene-STM1261	2325.67	3181.18	1470.16	0.462142	-1.11359	0.00185353	0.0470546	gi|1109557564|ref|NC_003197.2|	1345300	1345633	+	333	STM1261	GO:0016021	-	-	-	hypothetical protein [Salmonella enterica]	-
gene-STM2865	1091.82	720.098	1463.54	2.03241	1.02319	0.00185558	0.0470546	gi|1109557564|ref|NC_003197.2|	3009905	3010816	-	912	STM2865	GO:0006809;GO:0004517;GO:0055114;GO:0045087	K08598	-	-	secreted effector protein [Salmonella enterica subsp. enterica serovar Typhimurium str. LT2]	sp|P31498|YOPJ_YERPS Effector protein YopJ OS=Yersinia pseudotuberculosis serotype I (strain IP32953) GN=yopJ PE=1 SV=3
gene-STM4101	1037.43	693.212	1381.64	1.9931	0.995017	0.00189931	0.0478865	gi|1109557564|ref|NC_003197.2|	4310878	4313321	+	2433	STM4101	GO:0016310;GO:0001522;GO:0009982;GO:0004072;GO:0055114;GO:0003723;GO:0050661;GO:0009067;GO:0004412;GO:0005634	K12525	proNOG02678	E	bifunctional aspartate kinase II/homoserine dehydrogenase II [Salmonella enterica subsp. enterica serovar Typhimurium str. LT2]	sp|P00562|AK2H_ECOLI Bifunctional aspartokinase/homoserine dehydrogenase 2 OS=Escherichia coli (strain K12) GN=metL PE=1 SV=3
gene-STM0559	169.617	245.113	94.1206	0.383989	-1.38086	0.00192738	0.0483168	gi|1109557564|ref|NC_003197.2|	617363	617725	-	363	STM0559	GO:0051537;GO:0046872;GO:0006810;GO:0016021;GO:0016491;GO:0009055;GO:0055114;GO:0009243;GO:0016740	-	proNOG45172	S	bactoprenol-linked glucose translocase [Salmonella enterica subsp. enterica serovar Typhi str. CT18]	sp|P57021|GTRA_BPP22 Bactoprenol-linked glucose translocase OS=Enterobacteria phage P22 GN=gtrA PE=3 SV=1
gene-STM3136	341.311	218.942	463.68	2.11782	1.08258	0.00194143	0.0483923	gi|1109557564|ref|NC_003197.2|	3297418	3298902	+	1479	STM3136	GO:0055114;GO:0008866;GO:0050662;GO:0019594	K00040	proNOG02594	G	D-mannonate oxidoreductase [Salmonella enterica subsp. enterica serovar Typhi str. CT18]	sp|P39160|UXUB_ECOLI D-mannonate oxidoreductase OS=Escherichia coli (strain K12) GN=uxuB PE=3 SV=1
gene-STM0575	92.2058	129.627	54.7845	0.422632	-1.24253	0.00203887	0.0502774	gi|1109557564|ref|NC_003197.2|	635176	635926	-	750	STM0575	GO:0009401;GO:0016021;GO:0016740	K02795	proNOG65653;COG3715	G	inner membrane protein [Salmonella enterica subsp. enterica serovar Typhimurium str. LT2]	sp|P69803|PTNC_ECO57 Mannose permease IIC component OS=Escherichia coli O157:H7 GN=manY PE=3 SV=1
gene-STM2245	124.82	176.112	73.5286	0.41751	-1.26012	0.00204828	0.0502774	gi|1109557564|ref|NC_003197.2|	2345408	2345977	-	570	STM2245	GO:0016021	K12976	proNOG64415	M	outer membrane protein [Salmonella enterica subsp. enterica serovar Typhimurium str. LT2]	-
gene-STM2391	1145.06	776.274	1513.84	1.95014	0.963576	0.00205144	0.0502774	gi|1109557564|ref|NC_003197.2|	2502255	2503701	+	1338	STM2391	GO:0016021;GO:0006869;GO:0006355;GO:0043565;GO:0009279;GO:0003700	K06076	proNOG03924	I	long-chain fatty acid outer membrane transporter [Salmonella enterica subsp. enterica serovar Typhimurium str. LT2]	sp|Q8ZNA5|FADL_SALTY Long-chain fatty acid transport protein OS=Salmonella typhimurium (strain LT2 / SGSC1412 / ATCC 700720) GN=fadL PE=3 SV=2
gene-STM3973	2664.44	3536.87	1792.02	0.506668	-0.980889	0.00212328	0.0517489	gi|1109557564|ref|NC_003197.2|	4180506	4180771	+	261	STM3973	GO:0009306;GO:0008320;GO:0033281;GO:0005887;GO:0043953	K03116	proNOG62007	U	twin-arginine translocation protein TatA [Salmonella enterica subsp. enterica serovar Typhi str. CT18]	sp|P0A2H4|TATA_SALTI Sec-independent protein translocase protein TatA OS=Salmonella typhi GN=tatA PE=3 SV=1
gene-STM4464	2873.57	1949.13	3798.01	1.94857	0.962414	0.00224549	0.0544253	gi|1109557564|ref|NC_003197.2|	4705825	4707236	-	1410	STM4464	GO:0098656;GO:0016021;GO:0005215	-	proNOG03111	S	arginine repressor [Salmonella enterica subsp. enterica serovar Typhimurium str. LT2]	sp|P44023|Y594_HAEIN Uncharacterized protein HI_0594 OS=Haemophilus influenzae (strain ATCC 51907 / DSM 11121 / KW20 / Rd) GN=HI_0594 PE=4 SV=1
gene-STM3055	3515.73	2265.04	4766.42	2.10435	1.07337	0.00234756	0.0565866	gi|1109557564|ref|NC_003197.2|	3215594	3216838	-	1119	STM3055	GO:0004047;GO:0019464;GO:0032259;GO:0008483	K00605	proNOG00825	E	glycine cleavage system aminomethyltransferase T [Salmonella enterica subsp. enterica serovar Typhi str. CT18]	sp|B5F5I0|GCST_SALA4 Aminomethyltransferase OS=Salmonella agona (strain SL483) GN=gcvT PE=3 SV=1
gene-STM0384	4736.56	6237	3236.12	0.518858	-0.946588	0.00240035	0.0575429	gi|1109557564|ref|NC_003197.2|	437706	438038	+	327	STM0384	-	-	proNOG61858	S	hypothetical protein, partial [Salmonella enterica]	sp|P0AFM5|PSIF_ECOL6 Phosphate starvation-inducible protein PsiF OS=Escherichia coli O6:H1 (strain CFT073 / ATCC 700928 / UPEC) GN=psiF PE=4 SV=1
gene-STM1304	364.293	242.549	486.038	2.00388	1.00279	0.00254293	0.0606296	gi|1109557564|ref|NC_003197.2|	1383392	1384436	+	1041	STM1304	GO:0019545;GO:0008791;GO:0019544	K00673	proNOG09451	E	arginine succinyltransferase [Salmonella enterica subsp. enterica serovar Typhimurium str. LT2]	sp|B5FJD7|ASTA_SALDC Arginine N-succinyltransferase OS=Salmonella dublin (strain CT_02021853) GN=astA PE=3 SV=1
gene-STM1266	3117.78	4061.52	2174.04	0.535277	-0.901642	0.00258339	0.0612614	gi|1109557564|ref|NC_003197.2|	1348176	1349029	+	854	STM1266	GO:0003677;GO:0006355	-	proNOG82455	K	transcriptional regulator [Salmonella enterica subsp. enterica serovar Typhimurium str. LT2]	sp|P75989|YCGE_ECOLI HTH-type transcriptional repressor YcgE OS=Escherichia coli (strain K12) GN=ycgE PE=1 SV=1
gene-STM3054	647.552	438.772	856.333	1.95166	0.964699	0.00261728	0.0617313	gi|1109557564|ref|NC_003197.2|	3215179	3215582	-	396	STM3054	GO:0005829;GO:0005960;GO:0031405;GO:0019464	K02437	proNOG51996	E	glycine cleavage system protein H [Salmonella enterica subsp. enterica serovar Typhimurium str. LT2]	sp|Q57K61|GCSH_SALCH Glycine cleavage system H protein OS=Salmonella choleraesuis (strain SC-B67) GN=gcvH PE=3 SV=1
gene-STM0759	21870.9	28487.7	15254	0.535459	-0.901152	0.00263488	0.0618139	gi|1109557564|ref|NC_003197.2|	823069	823467	-	393	STM0759	GO:0003677;GO:0016020	-	NOG49044;proNOG42659	S	hypothetical protein c0828 [Escherichia coli CFT073]	sp|P64438|YBGS_SALTI Uncharacterized protein YbgS OS=Salmonella typhi GN=ybgS PE=4 SV=1
gene-STM0868	448.151	592.324	303.979	0.513197	-0.962415	0.00265255	0.0618975	gi|1109557564|ref|NC_003197.2|	940596	941820	-	1218	STM0868	GO:0006139;GO:0005887;GO:0003676;GO:0022891;GO:0055085	-	proNOG13911	G	transport protein/regulator [Salmonella enterica subsp. enterica serovar Typhimurium str. LT2]	sp|P75810|YBJJ_ECOLI Inner membrane protein YbjJ OS=Escherichia coli (strain K12) GN=ybjJ PE=1 SV=1
gene-STM1391	3054.14	3977.54	2130.73	0.535691	-0.900528	0.00286887	0.0665911	gi|1109557564|ref|NC_003197.2|	1476158	1476801	-	644	STM1391	GO:0016310;GO:0000160;GO:0072321;GO:0003677;GO:0042000;GO:0005515;GO:0005622;GO:0006355;GO:0016301	K14979	proNOG06378	T	two-component response regulator [Salmonella enterica subsp. enterica serovar Typhi str. CT18]	sp|Q7WZY4|NREC_STACT Oxygen regulatory protein NreC OS=Staphylococcus carnosus (strain TM300) GN=nreC PE=1 SV=1
gene-STM1117	2021.72	1402.55	2640.89	1.88293	0.912978	0.00297721	0.0687422	gi|1109557564|ref|NC_003197.2|	1203676	1204929	+	1248	STM1117	GO:0071454;GO:0003993;GO:0042597;GO:0016036;GO:0016311;GO:0008877;GO:0008707	K01085	proNOG10369	G	glucose-1-phosphatase/inositol phosphatase [Salmonella enterica subsp. enterica serovar Typhimurium str. LT2]	sp|O33921|AGP_SALTY Glucose-1-phosphatase OS=Salmonella typhimurium (strain LT2 / SGSC1412 / ATCC 700720) GN=agp PE=3 SV=2
gene-STM3922	788.231	521.032	1055.43	2.02565	1.01839	0.00316687	0.0727386	gi|1109557564|ref|NC_003197.2|	4131676	4132759	+	1074	STM3922	GO:0008460;GO:0009225	K01710	proNOG02964	M	dTDP-glucose 4,6-dehydratase [Salmonella enterica subsp. enterica serovar Typhimurium str. LT2]	sp|P27830|RMLB2_ECOLI dTDP-glucose 4,6-dehydratase 2 OS=Escherichia coli (strain K12) GN=rffG PE=1 SV=3
gene-STM2296	1065.79	1409.38	722.193	0.512418	-0.964606	0.003205	0.073231	gi|1109557564|ref|NC_003197.2|	2403066	2403680	-	612	STM2296	GO:0016791;GO:0016310;GO:0016311;GO:0042597;GO:0008653;GO:0016301	-	proNOG33223	T	aluminum-inducible protein [Salmonella enterica subsp. enterica serovar Typhimurium str. LT2]	sp|B5FNT6|AIS_SALDC Lipopolysaccharide core heptose(II)-phosphate phosphatase OS=Salmonella dublin (strain CT_02021853) GN=ais PE=3 SV=1
gene-STM4408	2118.88	1491.2	2746.57	1.84185	0.881156	0.00325057	0.0738874	gi|1109557564|ref|NC_003197.2|	4645217	4645866	-	645	STM4408	GO:0030091;GO:0006979;GO:0055114;GO:0008113;GO:0006464	K07304	proNOG01241	O	methionine sulfoxide reductase A [Salmonella enterica subsp. enterica serovar Typhimurium str. LT2]	sp|B4T3H1|MSRA_SALNS Peptide methionine sulfoxide reductase MsrA OS=Salmonella newport (strain SL254) GN=msrA PE=3 SV=1
gene-STM3144	75.4259	44.9931	105.859	2.35278	1.23437	0.00351966	0.0795915	gi|1109557564|ref|NC_003197.2|	3307485	3307840	-	348	STM3144	GO:0006464;GO:0016151	K04651	proNOG53512	O	hydrogenase nickel incorporation protein HybF [Salmonella enterica subsp. enterica serovar Typhi str. CT18]	sp|P64422|HYBF_SALTI Probable hydrogenase nickel incorporation protein HybF OS=Salmonella typhi GN=hybF PE=3 SV=1
gene-STM3071	93.16	127.394	58.9262	0.462552	-1.11231	0.00362646	0.081586	gi|1109557564|ref|NC_003197.2|	3233298	3233728	+	431	STM3071	GO:0003677	K06934	proNOG43737	S	DNA-binding protein [Salmonella enterica subsp. enterica serovar Typhimurium str. LT2]	sp|Q2JVA4|GLMU_SYNJA Bifunctional protein GlmU OS=Synechococcus sp. (strain JA-3-3Ab) GN=glmU PE=3 SV=1
gene-STM1493	798.533	556.589	1040.48	1.86938	0.902561	0.00373886	0.0836857	gi|1109557564|ref|NC_003197.2|	1570321	1571230	-	909	STM1493	GO:0071705;GO:0005215;GO:0042597;GO:0005886	K05845	proNOG06285	E	ABC transporter periplasmic protein [Salmonella enterica subsp. enterica serovar Typhimurium str. LT2]	sp|O32243|OPUCC_BACSU Glycine betaine/carnitine/choline-binding protein OpuCC OS=Bacillus subtilis (strain 168) GN=opuCC PE=1 SV=1
gene-STM0062	5.86833	0.888111	10.8485	12.2153	3.61062	0.00382788	0.0852431	gi|1109557564|ref|NC_003197.2|	72394	72951	+	558	STM0062	GO:0051191;GO:0050519;GO:0016829;GO:0016021	K05964	proNOG34115	HI	hypothetical protein STM0062 [Salmonella enterica subsp. enterica serovar Typhimurium str. LT2]	sp|A7ZJ00|CITX_ECO24 Apo-citrate lyase phosphoribosyl-dephospho-CoA transferase OS=Escherichia coli O139:H28 (strain E24377A / ETEC) GN=citX PE=3 SV=1
gene-STM3758	452.833	592.212	313.453	0.529292	-0.917864	0.0038622	0.0854788	gi|1109557564|ref|NC_003197.2|	3957735	3958208	-	471	STM3758	-	-	proNOG47976	S	hypothetical protein SeHA_C4086 [Salmonella enterica subsp. enterica serovar Heidelberg str. SL476]	sp|Q46943|YQEJ_ECOLI Uncharacterized protein YqeJ OS=Escherichia coli (strain K12) GN=yqeJ PE=4 SV=3
gene-STM1626	2871.71	1979.93	3763.49	1.90082	0.926619	0.00388673	0.0854788	gi|1109557564|ref|NC_003197.2|	1715873	1717504	-	1632	STM1626	GO:0006935;GO:0004888;GO:0007165;GO:0016021	K05876	-	-	methyl-accepting chemotaxis protein III (mcp-iii) (ribose and galactose chemoreceptor protein) [Salmonella enterica subsp. enterica serovar Typhimurium str. D23580]	sp|P05704|MCP3_ECOLI Methyl-accepting chemotaxis protein III OS=Escherichia coli (strain K12) GN=trg PE=1 SV=3
gene-STM1489	2412.69	3113.45	1711.93	0.549851	-0.862887	0.00389691	0.0854788	gi|1109557564|ref|NC_003197.2|	1566428	1567135	+	702	STM1489	GO:0004141;GO:0000287;GO:0009102;GO:0008375;GO:0005524;GO:0005737;GO:0016021	K01935	proNOG00940	H	dithiobiotin synthetase [Salmonella enterica subsp. enterica serovar Typhimurium str. LT2]	sp|Q8ZPK6|BIOD2_SALTY ATP-dependent dethiobiotin synthetase BioD 2 OS=Salmonella typhimurium (strain LT2 / SGSC1412 / ATCC 700720) GN=bioD2 PE=3 SV=1
gene-STM1142	170.118	227.561	112.676	0.495143	-1.01408	0.00403731	0.0881179	gi|1109557564|ref|NC_003197.2|	1229717	1230380	-	657	STM1142	GO:0006355;GO:0003677	K04333	proNOG17503	K	DNA-binding transcriptional regulator CsgD [Salmonella enterica subsp. enterica serovar Typhimurium str. LT2]	sp|O54294|CSGD_SALTY Probable csgAB operon transcriptional regulatory protein OS=Salmonella typhimurium (strain LT2 / SGSC1412 / ATCC 700720) GN=csgD PE=3 SV=1
gene-STM0744	501.493	653.257	349.729	0.535363	-0.901412	0.00420278	0.0909146	gi|1109557564|ref|NC_003197.2|	813018	813434	+	411	STM0744	GO:0043280;GO:0016790;GO:0097193;GO:0005739;GO:0090200	K07107	proNOG51770	R	acyl-CoA thioester hydrolase YbgC [Salmonella enterica subsp. enterica serovar Typhimurium str. LT2]	sp|P0A8Z5|YBGC_ECO57 Acyl-CoA thioester hydrolase YbgC OS=Escherichia coli O157:H7 GN=ybgC PE=3 SV=1
gene-STM1834	250.495	333.316	167.673	0.503046	-0.991238	0.0042069	0.0909146	gi|1109557564|ref|NC_003197.2|	1932075	1932707	+	627	STM1834	GO:0016021;GO:0005886;GO:0005384;GO:0071421	K23242	proNOG18583	S	hypothetical protein STM1834 [Salmonella enterica subsp. enterica serovar Typhimurium str. LT2]	sp|B5F3Q8|MNTP_SALA4 Probable manganese efflux pump MntP OS=Salmonella agona (strain SL483) GN=mntP PE=3 SV=1
gene-STM2540	664.66	446.685	882.634	1.97597	0.982559	0.00434543	0.093448	gi|1109557564|ref|NC_003197.2|	2680060	2680608	-	539	STM2540	GO:0006457;GO:0051087;GO:0051259;GO:0016226	K04082	proNOG25502	O	co-chaperone HscB [Salmonella enterica subsp. enterica serovar Typhimurium str. LT2]	sp|Q8ZN41|HSCB_SALTY Co-chaperone protein HscB OS=Salmonella typhimurium (strain LT2 / SGSC1412 / ATCC 700720) GN=hscB PE=3 SV=1
gene-STM4060	20838	27367.9	14308.1	0.522806	-0.935651	0.00439493	0.0937202	gi|1109557564|ref|NC_003197.2|	4270595	4271108	+	507	STM4060	GO:0042597	K06006	proNOG30091	UNPT	repressor CpxP [Salmonella enterica subsp. enterica serovar Typhimurium str. LT2]	sp|P0AE86|CPXP_ECOL6 Periplasmic protein CpxP OS=Escherichia coli O6:H1 (strain CFT073 / ATCC 700928 / UPEC) GN=cpxP PE=3 SV=1
gene-STM4463	696.021	416.509	975.532	2.34216	1.22784	0.00440081	0.0937202	gi|1109557564|ref|NC_003197.2|	4705150	4705644	-	495	STM4463	GO:0003677;GO:0006526;GO:0051259;GO:0034618;GO:0006355;GO:0005737;GO:0003700	-	proNOG31951	K	Arginine pathway regulatory protein ArgR [Salmonella enterica]	sp|A7MWD9|ARGR_VIBHB Arginine repressor OS=Vibrio harveyi (strain ATCC BAA-1116 / BB120) GN=argR PE=3 SV=1
gene-STM2282	1918.12	953.836	2882.41	3.02191	1.59546	0.00445562	0.094315	gi|1109557564|ref|NC_003197.2|	2387529	2388614	-	1077	STM2282	GO:0008889;GO:0006629	K01126	proNOG06495	C	glycerophosphodiester phosphodiesterase [Salmonella enterica subsp. enterica serovar Typhimurium str. LT2]	sp|P09394|GLPQ_ECOLI Glycerophosphoryl diester phosphodiesterase OS=Escherichia coli (strain K12) GN=glpQ PE=1 SV=2
gene-STM0783	1392.31	966.566	1818.05	1.88094	0.911451	0.00447595	0.094315	gi|1109557564|ref|NC_003197.2|	847129	848201	+	1059	STM0783	GO:0015689;GO:0000041;GO:0005524;GO:0030151;GO:0043190;GO:1902358;GO:0015419;GO:0042888;GO:0015412	K02017	proNOG01009	P	molybdate transporter ATP-binding protein [Salmonella enterica subsp. enterica serovar Typhimurium str. LT2]	sp|Q57RH4|MODC_SALCH Molybdenum import ATP-binding protein ModC OS=Salmonella choleraesuis (strain SC-B67) GN=modC PE=3 SV=1
gene-STM2188	254.136	124.177	384.095	3.09313	1.62907	0.00449324	0.094315	gi|1109557564|ref|NC_003197.2|	2283936	2284958	-	1017	STM2188	GO:0005886;GO:0016021;GO:0015749;GO:0015145	K10541	proNOG12092	G	beta-methylgalactoside transporter inner membrane protein [Salmonella enterica subsp. enterica serovar Typhimurium str. LT2]	sp|Q56036|MGLC_SALTY Galactoside transport system permease protein MglC OS=Salmonella typhimurium (strain LT2 / SGSC1412 / ATCC 700720) GN=mglC PE=3 SV=2
gene-STM2138	135.711	222.178	49.245	0.221647	-2.17366	0.00463042	0.0967317	gi|1109557564|ref|NC_003197.2|	2232576	2232997	-	422	STM2138	GO:0042802;GO:0005737;GO:0046983;GO:0050708	-	proNOG49955	S	A Chain A, Crystal Structure Of Stm2138, A Novel Virulence Chaperone In Salmonella	sp|P58233|CEST_ECO57 Tir chaperone OS=Escherichia coli O157:H7 GN=cesT PE=1 SV=1
gene-STM2889	9.9281	2.10931	17.7469	8.41361	3.07272	0.00482529	0.100325	gi|1109557564|ref|NC_003197.2|	3033392	3033656	-	265	STM2889	GO:0009405;GO:0005886;GO:0016021;GO:0009306	K22508	proNOG55429	U	virulence associated secretory protein [Salmonella enterica subsp. enterica serovar Typhi str. CT18]	sp|P0A1L9|SPAQ_SALDU Surface presentation of antigens protein SpaQ OS=Salmonella dublin GN=spaQ PE=3 SV=1
gene-PSLT040	5442.48	6963.38	3921.57	0.563171	-0.828355	0.005582	0.115346	gi|1114422000|ref|NC_003277.2|	30142	30909	-	768	PSLT040	GO:0009405	K19556	proNOG59927;proNOG101006;proNOG21770	RS	outer membrane protein [Salmonella enterica subsp. enterica serovar Typhimurium str. LT2]	sp|P17449|VRP1_SALCH 28.1 kDa virulence protein OS=Salmonella choleraesuis (strain SC-B67) GN=spvA PE=3 SV=1
gene-STM1670	45.0409	64.9991	25.0826	0.385892	-1.37373	0.00560035	0.115346	gi|1109557564|ref|NC_003197.2|	1763251	1764101	-	851	STM1670	GO:0006468;GO:0004674;GO:0003676	-	proNOG81082	S	lipoprotein [Salmonella enterica subsp. enterica serovar Typhimurium str. LT2]	-
gene-STM3606	222.973	290.978	154.969	0.532578	-0.908934	0.00567292	0.116295	gi|1109557564|ref|NC_003197.2|	3779480	3780098	-	609	STM3606	GO:0003677;GO:0006355	-	proNOG13351	K	transcriptional regulator [Salmonella enterica subsp. enterica serovar Typhimurium str. LT2]	sp|P37640|YHJB_ECOLI Putative HTH-type transcriptional regulator YhjB OS=Escherichia coli (strain K12) GN=yhjB PE=4 SV=1
gene-STM2525	7328.78	9287.08	5370.48	0.578274	-0.790175	0.00577898	0.117918	gi|1109557564|ref|NC_003197.2|	2658697	2659875	-	1173	STM2525	GO:0002935;GO:0070040;GO:0046872;GO:0030488;GO:0051539;GO:0019843;GO:0000049;GO:0070475;GO:0005737	K06941	proNOG00947	J	ribosomal RNA large subunit methyltransferase N [Salmonella enterica subsp. enterica serovar Typhimurium str. LT2]	sp|Q8ZN52|RLMN_SALTY Dual-specificity RNA methyltransferase RlmN OS=Salmonella typhimurium (strain LT2 / SGSC1412 / ATCC 700720) GN=rlmN PE=3 SV=1
gene-STM4415	9182.44	6609.31	11755.6	1.77864	0.83077	0.00589062	0.119601	gi|1109557564|ref|NC_003197.2|	4655513	4656524	-	1005	STM4415	GO:0000287;GO:0016311;GO:0042132;GO:0006094;GO:0005737	K03841	proNOG00237	G	fructose-1,6-bisphosphatase [Salmonella enterica subsp. enterica serovar Typhimurium str. LT2]	sp|B5F3E2|F16PA_SALA4 Fructose-1,6-bisphosphatase class 1 OS=Salmonella agona (strain SL483) GN=fbp PE=3 SV=1
gene-STM1260	1911.84	2442.28	1381.39	0.565612	-0.822115	0.00591599	0.119601	gi|1109557564|ref|NC_003197.2|	1343980	1345119	-	1140	STM1260	GO:0055085;GO:0016021	-	proNOG05499;proNOG106141	M	hypothetical protein STY1860 [Salmonella enterica subsp. enterica serovar Typhi str. CT18]	sp|Q58543|MSMJL_METJA Large-conductance mechanosensitive channel MscMJLR OS=Methanocaldococcus jannaschii (strain ATCC 43067 / DSM 2661 / JAL-1 / JCM 10045 / NBRC 100440) GN=MJ1143 PE=1 SV=1
gene-STM4076	810.657	565.294	1056.02	1.86809	0.901564	0.00596253	0.119989	gi|1109557564|ref|NC_003197.2|	4286075	4287084	+	1008	STM4076	GO:0016021;GO:0005886;GO:0015749;GO:0015145	K10557	proNOG12401	G	sugar transport protein [Salmonella enterica subsp. enterica serovar Typhimurium str. LT2]	sp|Q57HE1|LSRD_SALCH Autoinducer 2 import system permease protein LsrD OS=Salmonella choleraesuis (strain SC-B67) GN=lsrD PE=3 SV=1
gene-STM0066	616.434	430.46	802.408	1.86407	0.898455	0.00599911	0.12017	gi|1109557564|ref|NC_003197.2|	75812	77028	+	1173	STM0066	GO:0006541;GO:0005524;GO:0044205;GO:0000050;GO:0006526;GO:0006207;GO:0004088;GO:0005951	K01956	proNOG00136	F	carbamoyl phosphate synthase small subunit [Salmonella enterica subsp. enterica serovar Typhimurium str. ST4/74]	sp|P14845|CARA_SALTY Carbamoyl-phosphate synthase small chain OS=Salmonella typhimurium (strain LT2 / SGSC1412 / ATCC 700720) GN=carA PE=3 SV=2
gene-STM1818	921.922	656.499	1187.35	1.8086	0.854875	0.00602628	0.12017	gi|1109557564|ref|NC_003197.2|	1915216	1916912	-	1692	STM1818	GO:0001676;GO:0005524;GO:0016020;GO:0004467	K01897	proNOG00194	QI	long-chain-fatty-acid--CoA ligase [Salmonella enterica subsp. enterica serovar Typhimurium str. ST4/74]	sp|P63522|LCFA_SALTI Long-chain-fatty-acid--CoA ligase OS=Salmonella typhi GN=fadD PE=3 SV=1
gene-STM1929	7257.55	9319.8	5195.3	0.557447	-0.843093	0.00606825	0.120375	gi|1109557564|ref|NC_003197.2|	2024693	2025552	-	828	STM1929	GO:0016311;GO:0046872;GO:0005992;GO:0004805	K01087	proNOG15473	G	trehalose-6-phosphate phosphatase [Salmonella enterica subsp. enterica serovar Typhimurium str. 14028S]	sp|P0CL50|OTSB_SALTY Trehalose-phosphate phosphatase OS=Salmonella typhimurium (strain LT2 / SGSC1412 / ATCC 700720) GN=otsB PE=3 SV=1
gene-STM0733	64.3452	17.8461	110.844	6.21112	2.63485	0.00609147	0.120375	gi|1109557564|ref|NC_003197.2|	798365	798725	+	354	STM0733	GO:0006099;GO:0005886;GO:0046872;GO:0016021;GO:0000104;GO:0020037	K00242	proNOG53492	C	succinate dehydrogenase cytochrome b556 small membrane subunit [Salmonella enterica subsp. enterica serovar Typhi str. CT18]	sp|Q8X9A9|DHSD_ECO57 Succinate dehydrogenase hydrophobic membrane anchor subunit OS=Escherichia coli O157:H7 GN=sdhD PE=3 SV=1
gene-STM4130	2295.61	1578.82	3012.41	1.90801	0.932066	0.00616144	0.121212	gi|1109557564|ref|NC_003197.2|	4348109	4349967	+	1851	STM4130	GO:0015235;GO:0046872;GO:0015889;GO:0055085;GO:0006811;GO:0015288;GO:0046930;GO:0004872;GO:0009279	K16092	proNOG01077	P	vitamin B12/cobalamin outer membrane transporter [Salmonella enterica subsp. enterica serovar Typhimurium str. LT2]	sp|P37409|BTUB_SALTY Vitamin B12 transporter BtuB OS=Salmonella typhimurium (strain LT2 / SGSC1412 / ATCC 700720) GN=btuB PE=3 SV=2
gene-STM4077	916.124	638.807	1193.44	1.86824	0.901676	0.00619022	0.121234	gi|1109557564|ref|NC_003197.2|	4287101	4288135	+	1029	STM4077	GO:0015749;GO:0043190;GO:0015145;GO:0042597	K10555	proNOG12470	G	hypothetical protein SNSL254_A4406 [Salmonella enterica subsp. enterica serovar Newport str. SL254]	sp|Q8ZKQ1|LSRB_SALTY Autoinducer 2-binding protein LsrB OS=Salmonella typhimurium (strain LT2 / SGSC1412 / ATCC 700720) GN=lsrB PE=1 SV=1
gene-STM2746	2185.42	3036.29	1334.55	0.439532	-1.18596	0.00635788	0.123965	gi|1109557564|ref|NC_003197.2|	2886073	2887360	+	1288	STM2746	-	-	proNOG34996	S	ATPase [Salmonella enterica subsp. enterica serovar Typhimurium str. LT2]	-
gene-STM1858	838.107	1062.69	613.521	0.577327	-0.79254	0.00658904	0.127903	gi|1109557564|ref|NC_003197.2|	1955787	1956062	+	276	STM1858	-	-	proNOG50221	K	hypothetical protein STM1858 [Salmonella enterica subsp. enterica serovar Typhimurium str. LT2]	-
gene-STM4044	824.081	592.271	1055.89	1.78278	0.83413	0.00671167	0.12971	gi|1109557564|ref|NC_003197.2|	4253820	4254981	-	1155	STM4044	GO:0008911;GO:0055114;GO:0008912;GO:0016021;GO:0050093;GO:0046872;GO:0004022	K00001	proNOG04576	C	hypothetical protein SPAB_05010 [Salmonella enterica subsp. enterica serovar Paratyphi B str. SPB7]	sp|P37686|ADH2_ECOLI Probable alcohol dehydrogenase OS=Escherichia coli (strain K12) GN=yiaY PE=3 SV=4
gene-STM4220	829.346	575.772	1082.92	1.88081	0.911358	0.00676872	0.130063	gi|1109557564|ref|NC_003197.2|	4438483	4439841	-	1356	STM4220	GO:0016829;GO:0016597;GO:0004072;GO:0009089;GO:0016310	K00928	proNOG02678	E	aspartate kinase III [Salmonella enterica subsp. enterica serovar Typhimurium str. LT2]	sp|P08660|AK3_ECOLI Lysine-sensitive aspartokinase 3 OS=Escherichia coli (strain K12) GN=lysC PE=1 SV=2
gene-STM1417	17.3868	26.7997	7.97376	0.297531	-1.74889	0.00681553	0.130063	gi|1109557564|ref|NC_003197.2|	1497339	1497718	+	375	STM1417	GO:0015031	-	-	-	type III secretion protein [Salmonella enterica subsp. enterica serovar Typhi str. CT18]	sp|P0A240|SSAP_SALTI Secretion system apparatus protein SsaP OS=Salmonella typhi GN=ssaP PE=4 SV=1
gene-STM0498	10040.4	7096	12984.8	1.82987	0.871743	0.00681889	0.130063	gi|1109557564|ref|NC_003197.2|	557948	560463	-	2508	STM0498	GO:0006152;GO:0005524;GO:0046872;GO:0043231;GO:0005887;GO:0004008;GO:0005829;GO:0060003;GO:0008477	K17686	proNOG00908	P	copper exporting ATPase [Salmonella enterica subsp. enterica serovar Typhimurium str. LT2]	sp|Q8ZR95|COPA_SALTY Copper-exporting P-type ATPase A OS=Salmonella typhimurium (strain LT2 / SGSC1412 / ATCC 700720) GN=copA PE=1 SV=3
gene-STM2137	167.764	250.327	85.2021	0.340364	-1.55485	0.00727317	0.138127	gi|1109557564|ref|NC_003197.2|	2231494	2232540	+	1047	STM2137	-	K23945	-	-	hypothetical protein STM2137 [Salmonella enterica subsp. enterica serovar Typhimurium str. LT2]	-
gene-STM1138	98.7861	129.919	67.6527	0.520728	-0.941398	0.00735399	0.13906	gi|1109557564|ref|NC_003197.2|	1227445	1227975	+	531	STM1138	GO:0016021;GO:0005886	-	proNOG37765	S	inner membrane protein [Salmonella enterica subsp. enterica serovar Typhimurium str. LT2]	sp|O54290|YCDZ_SALTY Inner membrane protein YcdZ OS=Salmonella typhimurium (strain LT2 / SGSC1412 / ATCC 700720) GN=ycdZ PE=3 SV=2
gene-STM4263	510.085	659.206	360.963	0.547572	-0.868879	0.0074605	0.139868	gi|1109557564|ref|NC_003197.2|	4501553	4501847	-	288	STM4263	GO:0016021	-	proNOG56748	S	hypothetical protein STY4461 [Salmonella enterica subsp. enterica serovar Typhi str. CT18]	sp|P32700|YJCB_ECOLI Uncharacterized protein YjcB OS=Escherichia coli (strain K12) GN=yjcB PE=4 SV=2
gene-STM2059	6671.72	8508.13	4835.32	0.568318	-0.815231	0.00747082	0.139868	gi|1109557564|ref|NC_003197.2|	2133645	2133993	-	342	STM2059	-	K09802	proNOG42436	S	protein YeeX [Salmonella enterica]	sp|B5EX25|YEEX_SALA4 UPF0265 protein YeeX OS=Salmonella agona (strain SL483) GN=yeeX PE=3 SV=1
gene-STM1158	141.734	184.252	99.2152	0.538476	-0.893047	0.00749239	0.139868	gi|1109557564|ref|NC_003197.2|	1245421	1246004	-	579	STM1158	GO:0016021;GO:0009055;GO:0022904	-	proNOG06190	C	YceJ protein [Salmonella enterica subsp. enterica serovar Typhimurium str. ST4/74]	sp|P75925|C56I_ECOLI Cytochrome b561 homolog 2 OS=Escherichia coli (strain K12) GN=yceJ PE=1 SV=1
gene-STM0065	31.8774	17.13	46.6249	2.72183	1.44458	0.00766533	0.142491	gi|1109557564|ref|NC_003197.2|	75088	75435	+	348	STM0065	GO:0016021	-	-	-	putative viral protein [Salmonella enterica subsp. enterica serovar Typhimurium str. LT2]	-
gene-STM1729	5261.66	6664.39	3858.94	0.579038	-0.788269	0.00773339	0.143149	gi|1109557564|ref|NC_003197.2|	1825808	1826327	+	510	STM1729	-	-	proNOG38196	S	hypothetical protein STY1322 [Salmonella enterica subsp. enterica serovar Typhi str. CT18]	sp|P21362|YCIF_ECOLI Protein YciF OS=Escherichia coli (strain K12) GN=yciF PE=1 SV=1
gene-STM3021	877.106	1299.4	454.807	0.350012	-1.51452	0.00789849	0.145591	gi|1109557564|ref|NC_003197.2|	3181899	3182387	+	489	STM3021	GO:0016021	-	proNOG42931	S	hypothetical protein STY3166 [Salmonella enterica subsp. enterica serovar Typhi str. CT18]	-
gene-STM0867	973.061	1239.03	707.095	0.570686	-0.809232	0.00810237	0.148724	gi|1109557564|ref|NC_003197.2|	939784	940613	-	822	STM0867	GO:0016311;GO:0016791;GO:0005737;GO:0044283	K20861	proNOG01465	R	hydrolase [Salmonella enterica subsp. enterica serovar Typhimurium str. LT2]	sp|P75809|YBJI_ECOLI Flavin mononucleotide phosphatase YbjI OS=Escherichia coli (strain K12) GN=ybjI PE=1 SV=3
gene-STM2895	431.383	250.063	612.703	2.4502	1.2929	0.00833167	0.152296	gi|1109557564|ref|NC_003197.2|	3037976	3038390	-	414	STM2895	GO:0009405	K22512	proNOG59698	U	virulence associated secretory protein [Salmonella enterica subsp. enterica serovar Typhi str. CT18]	sp|P0A1N1|SPAK_SALTI Surface presentation of antigens protein SpaK OS=Salmonella typhi GN=spaK PE=3 SV=1
gene-STM3134	287.273	183.743	390.803	2.12689	1.08875	0.00858299	0.15558	gi|1109557564|ref|NC_003197.2|	3294426	3295741	-	1311	STM3134	GO:0055085;GO:0006820;GO:0022857;GO:0016021	K08191	proNOG03768	G	hexuronate transporter [Salmonella enterica subsp. enterica serovar Typhi str. CT18]	sp|P0AA79|EXUT_ECO57 Hexuronate transporter OS=Escherichia coli O157:H7 GN=exuT PE=3 SV=1
gene-STM2785	161.789	54.854	268.725	4.89891	2.29246	0.00860615	0.15558	gi|1109557564|ref|NC_003197.2|	2933765	2934446	-	681	STM2785	GO:0006355;GO:0005622;GO:0000160;GO:0003677	K07774	proNOG09272	T	regulatory protein [Salmonella enterica subsp. enterica serovar Typhimurium str. LT2]	sp|E1WA34|TCTD_SALTS Transcriptional regulatory protein tctD OS=Salmonella typhimurium (strain SL1344) GN=tctD PE=3 SV=1
gene-STM3866	1554.38	1039.05	2069.71	1.99192	0.994163	0.00861773	0.15558	gi|1109557564|ref|NC_003197.2|	4075533	4076408	-	870	STM3866	GO:0045261;GO:0042777;GO:0005524;GO:0046933;GO:0005886;GO:0046961	K02115	proNOG04256	C	F0F1 ATP synthase subunit gamma [Salmonella enterica subsp. enterica serovar Typhimurium str. LT2]	sp|B5EYZ7|ATPG_SALA4 ATP synthase gamma chain OS=Salmonella agona (strain SL483) GN=atpG PE=3 SV=1
gene-STM4078	474.645	333.547	615.743	1.84605	0.884439	0.00884881	0.159097	gi|1109557564|ref|NC_003197.2|	4288152	4289039	+	882	STM4078	GO:0016829;GO:0005737;GO:0016740	K08321	proNOG16226	G	aldolase [Salmonella enterica subsp. enterica serovar Typhimurium str. LT2]	sp|Q57HD9|LSRF_SALCH Uncharacterized aldolase LsrF OS=Salmonella choleraesuis (strain SC-B67) GN=lsrF PE=3 SV=1
gene-STM1732	6541.16	4829.44	8252.87	1.70887	0.773039	0.0093775	0.167915	gi|1109557564|ref|NC_003197.2|	1827887	1828536	-	645	STM1732	GO:0016021;GO:0009279	K07275	proNOG17064	M	outer membrane protein W [Salmonella enterica subsp. enterica serovar Typhimurium str. LT2]	sp|Q8ZP50|OMPW_SALTY Outer membrane protein W OS=Salmonella typhimurium (strain LT2 / SGSC1412 / ATCC 700720) GN=ompW PE=3 SV=1
gene-STM2772	426.929	549.607	304.25	0.553578	-0.853142	0.00945912	0.168688	gi|1109557564|ref|NC_003197.2|	2914839	2915418	+	579	STM2772	GO:0003677;GO:0015074;GO:0006310;GO:0000150;GO:0016021	-	proNOG15736	L	DNA-invertase Hin [Salmonella enterica subsp. enterica serovar Typhimurium str. LT2]	sp|P03013|HIN_SALTY DNA-invertase hin OS=Salmonella typhimurium (strain LT2 / SGSC1412 / ATCC 700720) GN=hin PE=1 SV=2
gene-STM0332	134.801	71.3014	198.301	2.78117	1.47569	0.0095912	0.170289	gi|1109557564|ref|NC_003197.2|	375712	376630	+	919	STM0332	GO:0016746;GO:0046872;GO:0018785	K01561	proNOG05121	R	hydrolase/acyltransferase [Salmonella enterica subsp. enterica serovar Typhimurium str. LT2]	sp|Q01398|DEH1_MORSB Haloacetate dehalogenase H-1 OS=Moraxella sp. (strain B) GN=dehH1 PE=1 SV=1
gene-STM1962	970.109	710.663	1229.55	1.73015	0.790897	0.00962653	0.170289	gi|1109557564|ref|NC_003197.2|	2051210	2051592	+	375	STM1962	GO:0008528;GO:0006355;GO:0016021;GO:0005829;GO:1902209;GO:0007186;GO:0006457	K02423	proNOG61979	K	flagellar biosynthesis protein FliT [Salmonella enterica subsp. enterica serovar Typhi str. CT18]	sp|B5F2S6|FLIT_SALA4 Flagellar protein FliT OS=Salmonella agona (strain SL483) GN=fliT PE=3 SV=1
gene-STM0328	67.8822	45.0874	90.6771	2.01114	1.00801	0.00983603	0.173296	gi|1109557564|ref|NC_003197.2|	371397	372642	+	1245	STM0328	GO:0016021;GO:0005215;GO:0055085	-	proNOG95523	G	permease [Salmonella enterica subsp. enterica serovar Agona str. SL483]	sp|Q8K902|Y567_BUCAP Uncharacterized transporter BUsg_567 OS=Buchnera aphidicola subsp. Schizaphis graminum (strain Sg) GN=BUsg_567 PE=3 SV=1
gene-STM1122	429.602	547.868	311.337	0.56827	-0.815352	0.0104447	0.182995	gi|1109557564|ref|NC_003197.2|	1206483	1207134	+	645	STM1122	GO:0016021;GO:0003677;GO:0022891;GO:0055085;GO:0045892	K09017	proNOG24599	K	transcriptional regulator [Salmonella enterica subsp. enterica serovar Typhimurium str. 798]	sp|P0ACU3|RUTR_ECOL6 HTH-type transcriptional regulator RutR OS=Escherichia coli O6:H1 (strain CFT073 / ATCC 700928 / UPEC) GN=rutR PE=3 SV=1
gene-STM4071	589.838	418.612	761.064	1.81807	0.862405	0.0104699	0.182995	gi|1109557564|ref|NC_003197.2|	4280255	4280525	-	271	STM4071	GO:0016021;GO:0004476	-	COG1917	S	hypothetical protein [Salmonella enterica]	-
gene-STM3803	466.195	336.472	595.919	1.77108	0.824631	0.0105892	0.184345	gi|1109557564|ref|NC_003197.2|	4005869	4006399	-	531	STM3803	GO:0055114;GO:0016491	K06871	proNOG43339	K	hypothetical protein STM3803 [Salmonella enterica subsp. enterica serovar Typhimurium str. LT2]	sp|P31443|YIDF_ECOLI Uncharacterized protein YidF OS=Escherichia coli (strain K12) GN=yidF PE=4 SV=2
gene-STM1809	1432.06	1832.05	1032.08	0.563345	-0.82791	0.0107922	0.18679	gi|1109557564|ref|NC_003197.2|	1909560	1909746	-	180	STM1809	GO:0005840	-	proNOG76391	R	Gns protein [Salmonella enterica]	sp|P64268|GNS_SALTI Protein gns OS=Salmonella typhi GN=gns PE=3 SV=1
gene-STM2297	3045.57	3883.29	2207.86	0.568553	-0.814634	0.0108149	0.18679	gi|1109557564|ref|NC_003197.2|	2403942	2405109	+	1164	STM2297	GO:0009103;GO:0046677;GO:0008483;GO:0009245;GO:0099621	K07806	-	-	A Chain A, Crystal Structure Of Arnb Transferase With Pyridoxal 5&apos; Phosphate	sp|B4TBG4|ARNB_SALHS UDP-4-amino-4-deoxy-L-arabinose--oxoglutarate aminotransferase OS=Salmonella heidelberg (strain SL476) GN=arnB PE=3 SV=2
gene-STM1349	14624.9	8457.19	20792.6	2.45858	1.29782	0.0111314	0.191504	gi|1109557564|ref|NC_003197.2|	1427610	1430139	+	2403	STM1349	GO:0006090;GO:0006094;GO:0005524;GO:0016310;GO:0046872;GO:0008986	K01007	proNOG00251	G	phosphoenolpyruvate synthase [Salmonella enterica subsp. enterica serovar Typhimurium str. SL1344]	sp|P23538|PPSA_ECOLI Phosphoenolpyruvate synthase OS=Escherichia coli (strain K12) GN=ppsA PE=1 SV=5
gene-STM0634	2572.03	3329.09	1814.97	0.545184	-0.875185	0.0112323	0.192484	gi|1109557564|ref|NC_003197.2|	696036	697002	-	960	STM0634	GO:0003677;GO:0003700;GO:0006355	-	proNOG13307	K	DNA-binding transcriptional regulator [Salmonella enterica subsp. enterica serovar Typhi str. CT18]	sp|P30979|YBEF_ECOLI Uncharacterized HTH-type transcriptional regulator YbeF OS=Escherichia coli (strain K12) GN=ybeF PE=4 SV=3
gene-STM2691	120.803	160.702	80.9046	0.503445	-0.990095	0.0114017	0.194418	gi|1109557564|ref|NC_003197.2|	2840521	2842708	+	2181	STM2691	GO:0034040;GO:0008233;GO:0055085;GO:0016021;GO:0006869;GO:0005524;GO:0006508	K12541	proNOG00276	V	ABC transporter [Salmonella enterica subsp. enterica serovar Typhimurium str. LT2]	sp|P26760|RTX1B_ACTPL Toxin RTX-I translocation ATP-binding protein OS=Actinobacillus pleuropneumoniae GN=apxIB PE=1 SV=2
gene-STM2508	226.004	318.176	133.833	0.420626	-1.24939	0.0114338	0.194418	gi|1109557564|ref|NC_003197.2|	2621942	2622271	+	330	STM2508	-	-	proNOG84091	S	hypothetical protein STM2508 [Salmonella enterica subsp. enterica serovar Typhimurium str. LT2]	-
gene-STM1751	51492.2	65483.4	37501.1	0.572681	-0.804197	0.0117696	0.199356	gi|1109557564|ref|NC_003197.2|	1847151	1847690	+	432	STM1751	GO:0045892;GO:0003680;GO:0008026;GO:0016458;GO:0005634;GO:0046983;GO:0005524;GO:0003681	K03746	proNOG26064	K	global DNA-binding transcriptional dual regulator H-NS [Salmonella enterica subsp. enterica serovar Typhi str. CT18]	sp|P0A1S3|HNS_SALTI DNA-binding protein H-NS OS=Salmonella typhi GN=hns PE=3 SV=2
gene-STM0758	2207.71	2766.8	1648.62	0.595859	-0.746956	0.0119428	0.201513	gi|1109557564|ref|NC_003197.2|	822020	822971	-	945	STM0758	GO:0016021;GO:0061088;GO:0005385;GO:0010043;GO:0071577;GO:0005886	K16264	proNOG07534	P	zinc transporter ZitB [Salmonella enterica subsp. enterica serovar Typhimurium str. LT2]	sp|Q8ZQT3|ZITB_SALTY Zinc transporter ZitB OS=Salmonella typhimurium (strain LT2 / SGSC1412 / ATCC 700720) GN=zitB PE=3 SV=1
gene-STM3586	845.506	616.263	1074.75	1.74398	0.802384	0.0120896	0.203207	gi|1109557564|ref|NC_003197.2|	3752970	3755666	-	2697	STM3586	GO:0016021;GO:0006810;GO:0016887;GO:0005524	K13926	proNOG01499	V	ABC-type multidrug transport system ATPase component [Salmonella enterica subsp. enterica serovar Typhimurium str. LT2]	sp|P37624|YHIH_ECOLI Uncharacterized ABC transporter ATP-binding protein YhiH OS=Escherichia coli (strain K12) GN=yhiH PE=3 SV=3
gene-STM2065	3590	2573.99	4606.02	1.78945	0.839514	0.0122207	0.203731	gi|1109557564|ref|NC_003197.2|	2138672	2140956	-	2283	STM2065	GO:0051539;GO:0016491;GO:0030151;GO:0055114;GO:0009055	K08352	proNOG101108	C	thiosulfate reductase precursor [Salmonella enterica subsp. enterica serovar Typhimurium str. LT2]	sp|P37600|PHSA_SALTY Thiosulfate reductase OS=Salmonella typhimurium (strain LT2 / SGSC1412 / ATCC 700720) GN=phsA PE=3 SV=2
gene-STM1256	83.7096	56.1395	111.28	1.9822	0.987101	0.012223	0.203731	gi|1109557564|ref|NC_003197.2|	1340741	1341721	+	981	STM1256	GO:0005887;GO:0034634;GO:0034775	K02033	proNOG03426	EP	inner membrane transport protein [Salmonella enterica subsp. enterica serovar Typhi str. CT18]	sp|Q8VQK4|Y1031_BRUAB Putative peptide transport system permease protein BruAb2_1031 OS=Brucella abortus biovar 1 (strain 9-941) GN=BruAb2_1031 PE=3 SV=1
gene-STM3900	24.928	35.2093	14.6467	0.41599	-1.26538	0.0122601	0.203731	gi|1109557564|ref|NC_003197.2|	4108561	4108846	+	123	STM3900	-	-	-	-	ilvG operon leader peptide [Escherichia coli O157:H7 str. EDL933]	sp|P62524|LPID_ECO57 IlvGMEDA operon leader peptide OS=Escherichia coli O157:H7 GN=ilvL PE=4 SV=1
gene-STM3473	1247.79	1606.05	889.525	0.55386	-0.852405	0.0124912	0.206789	gi|1109557564|ref|NC_003197.2|	3622069	3623260	+	1188	STM3473	GO:0005887;GO:0022891;GO:0055085	K06141	proNOG18988	G	hypothetical protein STM3473 [Salmonella enterica subsp. enterica serovar Typhimurium str. LT2]	sp|Q57J00|TSGA_SALCH Protein TsgA OS=Salmonella choleraesuis (strain SC-B67) GN=tsgA PE=3 SV=1
gene-STM0664	283.643	205.762	361.524	1.757	0.813111	0.0125567	0.207092	gi|1109557564|ref|NC_003197.2|	728012	728765	-	747	STM0664	GO:0005215;GO:0043190;GO:0006865	K10003	proNOG04796	E	glutamate/aspartate transport system permease GltJ [Salmonella enterica subsp. enterica serovar Typhi str. CT18]	sp|P0AER4|GLTJ_ECOL6 Glutamate/aspartate transport system permease protein GltJ OS=Escherichia coli O6:H1 (strain CFT073 / ATCC 700928 / UPEC) GN=gltJ PE=3 SV=1
gene-STM2075	216.065	152.629	279.501	1.83125	0.872826	0.0129466	0.212723	gi|1109557564|ref|NC_003197.2|	2154045	2154648	+	600	STM2075	GO:0000105;GO:0006541;GO:0000107;GO:0005737	K02501	proNOG09969	E	imidazole glycerol phosphate synthase subunit HisH [Salmonella enterica subsp. enterica serovar Typhi str. CT18]	sp|Q57MS0|HIS5_SALCH Imidazole glycerol phosphate synthase subunit HisH OS=Salmonella choleraesuis (strain SC-B67) GN=hisH PE=3 SV=2
gene-STM0621	33.3234	17.2022	49.4447	2.87433	1.52323	0.0131297	0.214163	gi|1109557564|ref|NC_003197.2|	683832	685372	-	1536	STM0621	GO:0008816;GO:0008815;GO:0008270;GO:0009346;GO:0006386;GO:0003676;GO:0008814;GO:0001056;GO:0006084;GO:0005666	K01643	proNOG03460	C	citrate lyase alpha chain/citrate-ACP transferase [Salmonella enterica subsp. enterica serovar Typhimurium str. LT2]	sp|P75726|CILA_ECOLI Citrate lyase alpha chain OS=Escherichia coli (strain K12) GN=citF PE=2 SV=1
gene-STM2891	1075.56	472.143	1678.98	3.55608	1.83029	0.0131693	0.214163	gi|1109557564|ref|NC_003197.2|	3034342	3035261	-	918	STM2891	GO:0009405;GO:0030254	K03225	proNOG58990	U	surface presentation of antigens protein SpaO [Salmonella enterica subsp. enterica serovar Typhimurium str. LT2]	sp|P40699|SPAO_SALTY Surface presentation of antigens protein SpaO OS=Salmonella typhimurium (strain LT2 / SGSC1412 / ATCC 700720) GN=spaO PE=3 SV=1
gene-STM1684	274.118	195.89	352.347	1.7987	0.846956	0.0131807	0.214163	gi|1109557564|ref|NC_003197.2|	1777863	1778940	-	1068	STM1684	GO:0016021;GO:0005886	K08990	proNOG12935	S	hypothetical protein STM1684 [Salmonella enterica subsp. enterica serovar Typhimurium str. LT2]	sp|Q8ZP64|YCJF_SALTY UPF0283 membrane protein YcjF OS=Salmonella typhimurium (strain LT2 / SGSC1412 / ATCC 700720) GN=ycjF PE=3 SV=1
gene-STM4126	4937.02	2342.75	7531.29	3.21472	1.68469	0.0132536	0.214552	gi|1109557564|ref|NC_003197.2|	4343993	4345408	-	1407	STM4126	GO:0055114;GO:0006739;GO:0003957;GO:1902600;GO:0050660;GO:0005737;GO:0045454	K00322	proNOG06496	C	soluble pyridine nucleotide transhydrogenase [Salmonella enterica subsp. enterica serovar Typhi str. CT18]	sp|B5QXQ7|STHA_SALEP Soluble pyridine nucleotide transhydrogenase OS=Salmonella enteritidis PT4 (strain P125109) GN=sthA PE=3 SV=1
gene-STM1386	1301.37	908.158	1694.59	1.86596	0.899919	0.0133345	0.215068	gi|1109557564|ref|NC_003197.2|	1471334	1473118	+	1785	STM1386	GO:0016021;GO:0006355;GO:0005524;GO:0023014;GO:0018106;GO:0000155;GO:0005886;GO:0005622;GO:0000160	K13040	proNOG03828	T	sensory histidine kinase [Salmonella enterica subsp. enterica serovar Typhimurium str. LT2]	sp|Q8ZPP6|TTRS_SALTY Tetrathionate sensor histidine kinase TtrS OS=Salmonella typhimurium (strain LT2 / SGSC1412 / ATCC 700720) GN=ttrS PE=1 SV=1
gene-STM0974	21946.1	30482	13410.1	0.439935	-1.18464	0.0135152	0.217185	gi|1109557564|ref|NC_003197.2|	1057441	1058474	-	882	STM0974	GO:0015724;GO:0015513;GO:0015707;GO:0005887;GO:0015499	K06212	proNOG03030	P	formate transporter [Salmonella enterica subsp. enterica serovar Choleraesuis str. SC-B67]	sp|P0AC25|FOCA_ECO57 Probable formate transporter 1 OS=Escherichia coli O157:H7 GN=focA PE=1 SV=1
gene-STM3250	723.211	538.343	908.079	1.6868	0.754291	0.0136275	0.217268	gi|1109557564|ref|NC_003197.2|	3418659	3420247	+	1578	STM3250	GO:0003677;GO:0046392;GO:0005634;GO:0008867	K01708	proNOG03054	G	galactarate dehydratase [Salmonella enterica subsp. enterica serovar Typhimurium str. LT2]	sp|P39829|GARD_ECOLI D-galactarate dehydratase OS=Escherichia coli (strain K12) GN=garD PE=1 SV=2
gene-STM1169	566.922	418.628	715.216	1.70848	0.772711	0.0136413	0.217268	gi|1109557564|ref|NC_003197.2|	1253752	1254688	+	924	STM1169	GO:0016491;GO:0055114	K03810	proNOG07526	R	virulence protein [Salmonella enterica subsp. enterica serovar Typhimurium str. LT2]	sp|P37168|YCEM_SALTY Putative oxidoreductase YceM OS=Salmonella typhimurium (strain LT2 / SGSC1412 / ATCC 700720) GN=yceM PE=1 SV=2
gene-STM4406	5444.47	6923.98	3964.95	0.57264	-0.8043	0.013669	0.217268	gi|1109557564|ref|NC_003197.2|	4643321	4643606	+	279	STM4406	-	-	proNOG51624	S	hypothetical protein [Salmonella enterica subsp. enterica serovar Typhimurium str. D23580]	sp|P0ADE3|YTFK_ECOL6 Uncharacterized protein YtfK OS=Escherichia coli O6:H1 (strain CFT073 / ATCC 700928 / UPEC) GN=ytfK PE=4 SV=1
gene-STM0474	3478.49	4431.96	2525.01	0.569728	-0.811655	0.0138162	0.21838	gi|1109557564|ref|NC_003197.2|	528380	528767	-	381	STM0474	GO:0016021	K19162	proNOG27877	S	hypothetical protein STY0517 [Salmonella enterica subsp. enterica serovar Typhi str. CT18]	sp|P0AAR2|TOMB_ECO57 Hha toxicity modulator TomB OS=Escherichia coli O157:H7 GN=tomB PE=3 SV=1
gene-STM1376	842.338	595.785	1088.89	1.82766	0.869999	0.0138441	0.21838	gi|1109557564|ref|NC_003197.2|	1459048	1459287	-	240	STM1376	GO:0009279;GO:0009405	K06078	COG4238	M	methyl-accepting chemotaxis protein [Salmonella enterica subsp. enterica serovar Typhimurium str. LT2]	sp|Q8ZPP9|LPP2_SALTY Major outer membrane lipoprotein 2 OS=Salmonella typhimurium (strain LT2 / SGSC1412 / ATCC 700720) GN=lpp2 PE=3 SV=1
gene-STM3756	4.63256	0.95754	8.30757	8.67596	3.11702	0.0138883	0.21838	gi|1109557564|ref|NC_003197.2|	3954066	3954698	+	624	STM3756	GO:0005802;GO:0006897;GO:0045332;GO:0005886;GO:0000287;GO:0006890;GO:0016021;GO:0004012;GO:0005768;GO:0005524	-	proNOG47555	K	hypothetical protein STM3756 [Salmonella enterica subsp. enterica serovar Typhimurium str. LT2]	sp|Q46941|YQEH_ECOLI Uncharacterized protein YqeH OS=Escherichia coli (strain K12) GN=yqeH PE=4 SV=2
gene-PSLT037	450.954	592.705	309.203	0.521682	-0.938759	0.0142215	0.22282	gi|1114422000|ref|NC_003277.2|	26267	26917	-	651	PSLT037	GO:0009405	K19557	-	-	hydrophilic protein [Salmonella enterica subsp. enterica serovar Typhimurium str. LT2]	sp|P0A2N3|SPVD_SALDU Virulence protein SpvD OS=Salmonella dublin GN=spvD PE=3 SV=1
gene-STM2208	22.4064	34.1769	10.6359	0.311203	-1.68407	0.0143112	0.223428	gi|1109557564|ref|NC_003197.2|	2308968	2309645	-	666	STM2208	GO:0016021	-	-	-	inner membrane protein [Salmonella enterica subsp. enterica serovar Typhimurium str. LT2]	-
gene-STM0385	791.181	1000.29	582.069	0.581898	-0.781161	0.0148171	0.230505	gi|1109557564|ref|NC_003197.2|	438111	439242	+	1119	STM0385	GO:0001755;GO:0005615;GO:0050919;GO:0052621;GO:0048843;GO:0016021;GO:0030215;GO:0071526;GO:0045499;GO:0030335	K18968	proNOG11565	T	diguanylate cyclase AdrA [Salmonella enterica subsp. enterica serovar Typhimurium str. LT2]	sp|P0AAP2|ADRA_ECOL6 Protein AdrA OS=Escherichia coli O6:H1 (strain CFT073 / ATCC 700928 / UPEC) GN=adrA PE=4 SV=1
gene-STM2304	342.351	442.89	241.813	0.545989	-0.873055	0.0150742	0.233676	gi|1109557564|ref|NC_003197.2|	2411317	2411585	-	264	STM2304	GO:0046677	K19238	proNOG71448	T	polymyxin resistance protein B [Salmonella enterica subsp. enterica serovar Typhimurium str. LT2]	sp|P37589|PMRD_SALTY Signal transduction protein PmrD OS=Salmonella typhimurium (strain LT2 / SGSC1412 / ATCC 700720) GN=pmrD PE=2 SV=1
gene-STM2598	21.5755	11.5349	31.616	2.74089	1.45465	0.015242	0.235446	gi|1109557564|ref|NC_003197.2|	2747789	2748197	-	408	STM2598	-	-	proNOG72087	S	hypothetical protein STM2598 [Salmonella enterica subsp. enterica serovar Typhimurium str. LT2]	sp|P03732|VMTU_LAMBD Minor tail protein U OS=Enterobacteria phage lambda GN=U PE=1 SV=1
gene-STM4341	326.86	230.879	422.84	1.83143	0.872973	0.0155521	0.238568	gi|1109557564|ref|NC_003197.2|	4582865	4583272	-	402	STM4341	GO:0016021;GO:0005886	K00246	proNOG36565	C	fumarate reductase subunit C [Salmonella enterica subsp. enterica serovar Typhi str. CT18]	sp|B5F2L9|FRDC_SALA4 Fumarate reductase subunit C OS=Salmonella agona (strain SL483) GN=frdC PE=3 SV=1
gene-STM4172	312.451	159.65	465.253	2.91421	1.54311	0.0155529	0.238568	gi|1109557564|ref|NC_003197.2|	4387740	4388209	-	462	STM4172	GO:0042597;GO:0008270	K07803	proNOG45068	P	zinc resistance protein [Salmonella enterica]	sp|Q57H53|ZRAP_SALCH Zinc resistance-associated protein OS=Salmonella choleraesuis (strain SC-B67) GN=zraP PE=3 SV=1
gene-STM2283	4056.5	1968.41	6144.59	3.1216	1.64229	0.0158439	0.242186	gi|1109557564|ref|NC_003197.2|	2388604	2390082	-	1383	STM2283	GO:0015169;GO:0055085;GO:0015794;GO:0016021	K02445	proNOG01355	G	sn-glycerol-3-phosphate transporter [Salmonella enterica subsp. enterica serovar Typhimurium str. LT2]	sp|P08194|GLPT_ECOLI Glycerol-3-phosphate transporter OS=Escherichia coli (strain K12) GN=glpT PE=1 SV=1
gene-STM0359	1428.92	1859.34	998.49	0.537013	-0.896972	0.0159399	0.242807	gi|1109557564|ref|NC_003197.2|	408544	408650	+	107	STM0359	-	-	-	-	hypothetical protein STY0391 [Salmonella enterica subsp. enterica serovar Typhi str. CT18]	-
gene-STM4072	3615.72	2621.17	4610.28	1.75886	0.814642	0.0161021	0.244429	gi|1109557564|ref|NC_003197.2|	4280619	4282223	-	1599	STM4072	GO:0005737;GO:0016301;GO:0016773;GO:0005975;GO:0016310	K11216	proNOG102201	G	autoinducer-2 (AI-2) kinase [Salmonella enterica subsp. enterica serovar Typhimurium str. LT2]	sp|Q8ZKQ6|LSRK_SALTY Autoinducer 2 kinase LsrK OS=Salmonella typhimurium (strain LT2 / SGSC1412 / ATCC 700720) GN=lsrK PE=1 SV=1
gene-STM3295	318.441	227.926	408.957	1.79425	0.843385	0.0162123	0.245252	gi|1109557564|ref|NC_003197.2|	3463744	3464606	-	855	STM3295	GO:0004156;GO:0046654;GO:0046872;GO:0046656	K00796	proNOG02853	H	dihydropteroate synthase [Salmonella enterica subsp. enterica serovar Typhimurium str. LT2]	sp|P0AC14|DHPS_ECOL6 Dihydropteroate synthase OS=Escherichia coli O6:H1 (strain CFT073 / ATCC 700928 / UPEC) GN=folP PE=3 SV=1
gene-STM0599	24.5533	13.2889	35.8177	2.6953	1.43045	0.0168655	0.254257	gi|1109557564|ref|NC_003197.2|	660668	661095	+	420	STM0599	GO:0005737;GO:0016790;GO:0009239	K24147	proNOG30369	Q	hypothetical protein STM0599 [Salmonella enterica subsp. enterica serovar Typhimurium str. LT2]	sp|Q8ZR29|ENTH_SALTY Proofreading thioesterase EntH OS=Salmonella typhimurium (strain LT2 / SGSC1412 / ATCC 700720) GN=entH PE=3 SV=1
gene-STM0813	913.152	1142.39	683.917	0.598673	-0.740159	0.0169635	0.254859	gi|1109557564|ref|NC_003197.2|	878353	879121	-	765	STM0813	GO:0004527;GO:0090305;GO:0004519;GO:0016021	-	proNOG10676	R	hypothetical protein STM0813 [Salmonella enterica subsp. enterica serovar Typhimurium str. LT2]	sp|P0AAW3|YBHP_ECO57 Uncharacterized protein YbhP OS=Escherichia coli O157:H7 GN=ybhP PE=4 SV=1
gene-STM3732	346.893	257.168	436.619	1.6978	0.763665	0.0174976	0.261986	gi|1109557564|ref|NC_003197.2|	3925280	3925893	+	603	STM3732	GO:0043565;GO:0016021;GO:0005737;GO:0010974;GO:0043590	K05501	NOG129820	D	nucleoid occlusion protein [Salmonella enterica subsp. enterica serovar Typhimurium str. LT2]	sp|B5EXE5|SLMA_SALA4 Nucleoid occlusion factor SlmA OS=Salmonella agona (strain SL483) GN=slmA PE=3 SV=1
gene-STM2786	88.6966	63.3166	114.077	1.80169	0.849347	0.0178754	0.266732	gi|1109557564|ref|NC_003197.2|	2934587	2935571	+	984	STM2786	GO:0030288	K07795	proNOG10643	S	tricarboxylic transport [Salmonella enterica subsp. enterica serovar Typhimurium str. LT2]	sp|O34439|YFLP_BACSU UPF0065 protein YflP OS=Bacillus subtilis (strain 168) GN=yflP PE=3 SV=2
gene-STM2071	367.057	266.627	467.486	1.75333	0.8101	0.0179435	0.266841	gi|1109557564|ref|NC_003197.2|	2149600	2150511	+	906	STM2071	GO:0005737;GO:0005524;GO:0000287;GO:0000105;GO:0003879	K00765	proNOG03733	E	ATP phosphoribosyltransferase [Salmonella enterica subsp. enterica serovar Typhimurium str. LT2]	sp|Q57MS4|HIS1_SALCH ATP phosphoribosyltransferase OS=Salmonella choleraesuis (strain SC-B67) GN=hisG PE=3 SV=1
gene-STM3384	9807.33	11990.2	7624.43	0.635887	-0.653157	0.0180259	0.267162	gi|1109557564|ref|NC_003197.2|	3555169	3556243	+	990	STM3384	GO:0002943;GO:0050660;GO:0000049;GO:0010181;GO:0017150;GO:0055114;GO:0005829	K05540	proNOG00864	J	tRNA-dihydrouridine synthase B [Salmonella enterica subsp. enterica serovar Typhimurium str. LT2]	sp|P0A2R7|DUSB_SALTI tRNA-dihydrouridine synthase B OS=Salmonella typhi GN=dusB PE=3 SV=1
gene-STM4389	394.591	504.784	284.398	0.563405	-0.827756	0.0183388	0.270883	gi|1109557564|ref|NC_003197.2|	4629783	4630071	-	282	STM4389	GO:0016021	-	proNOG54655	S	outer membrane protein [Salmonella enterica subsp. enterica serovar Typhimurium str. LT2]	sp|P0AF88|YJFY_ECO57 Uncharacterized protein YjfY OS=Escherichia coli O157:H7 GN=yjfY PE=3 SV=1
gene-STM3761	168.99	122.6	215.38	1.75677	0.812923	0.0187402	0.275883	gi|1109557564|ref|NC_003197.2|	3959839	3960531	+	687	STM3761	GO:0003824;GO:0008152	-	proNOG01551	Q	hypothetical protein STY4025 [Salmonella enterica subsp. enterica serovar Typhi str. CT18]	sp|P21367|YCAC_ECOLI Uncharacterized protein YcaC OS=Escherichia coli (strain K12) GN=ycaC PE=1 SV=1
gene-STM0709	4503.83	5563.86	3443.79	0.618957	-0.692089	0.0191065	0.280335	gi|1109557564|ref|NC_003197.2|	774771	776202	+	1428	STM0709	GO:0003677;GO:0003904;GO:0006281;GO:0000166;GO:0018298	K01669	proNOG00072	L	deoxyribodipyrimidine photolyase [Salmonella enterica subsp. enterica serovar Typhimurium str. LT2]	sp|P25078|PHR_SALTY Deoxyribodipyrimidine photo-lyase OS=Salmonella typhimurium (strain LT2 / SGSC1412 / ATCC 700720) GN=phrB PE=1 SV=2
gene-STM2064	209.92	147.327	272.512	1.84971	0.887297	0.0191801	0.280478	gi|1109557564|ref|NC_003197.2|	2138079	2138665	-	585	STM2064	GO:0051539;GO:0046872;GO:0016491;GO:0055114;GO:0005737	K08353	proNOG07979	C	Thiosulfate reductase electron transport protein phsB [Salmonella enterica]	sp|P0A1I2|PHSB_SALTI Thiosulfate reductase electron transport protein PhsB OS=Salmonella typhi GN=phsB PE=3 SV=1
gene-STM1494	394.284	266.433	522.134	1.95972	0.970647	0.0196803	0.286835	gi|1109557564|ref|NC_003197.2|	1571252	1571968	-	717	STM1494	GO:0005886;GO:0005524;GO:0016021;GO:0031460;GO:0042626;GO:0055085	K05846	proNOG29518	E	ABC transporter, permease protein [Salmonella enterica]	sp|G2JZ41|OPUCD_LISM4 Carnitine transport permease protein OpuCD OS=Listeria monocytogenes serotype 1/2a (strain 10403S) GN=opuCD PE=1 SV=1
gene-STM2498	1908.18	2342.59	1473.77	0.629121	-0.668591	0.0198068	0.287724	gi|1109557564|ref|NC_003197.2|	2612032	2612819	-	651	STM2498	GO:0005829;GO:0004845;GO:0006223;GO:0005525;GO:0000287;GO:0004849;GO:0044206	K00761	proNOG02733	F	uracil phosphoribosyltransferase [Salmonella enterica subsp. enterica serovar Typhi str. CT18]	sp|B5F173|UPP_SALA4 Uracil phosphoribosyltransferase OS=Salmonella agona (strain SL483) GN=upp PE=3 SV=1
gene-STM1562	406.459	521.624	291.294	0.558437	-0.840533	0.0201549	0.291814	gi|1109557564|ref|NC_003197.2|	1643551	1643894	-	336	STM1562	GO:0042597;GO:0033554;GO:0009268;GO:0051082	K19778	proNOG64798	S	acid-resistance protein [Salmonella enterica subsp. enterica serovar Typhi str. CT18]	sp|P0AET3|HDEB_ECOL6 Acid stress chaperone HdeB OS=Escherichia coli O6:H1 (strain CFT073 / ATCC 700928 / UPEC) GN=hdeB PE=3 SV=1
gene-STM1928	8627	10562.8	6691.19	0.633467	-0.658658	0.020324	0.293295	gi|1109557564|ref|NC_003197.2|	2023297	2024874	-	1422	STM1928	GO:0005992;GO:0003825	K00697	proNOG01117	G	trehalose-6-phosphate synthase [Salmonella enterica]	sp|Q5PMW8|OTSA_SALPA Alpha,alpha-trehalose-phosphate synthase [UDP-forming] OS=Salmonella paratyphi A (strain ATCC 9150 / SARB42) GN=otsA PE=3 SV=1
gene-STM1226	900.309	1125.85	674.77	0.599344	-0.738545	0.0207083	0.297861	gi|1109557564|ref|NC_003197.2|	1312020	1313156	-	1137	STM1226	GO:0015594;GO:0015847;GO:0043190;GO:0005524;GO:1903711;GO:0015595	K11072	proNOG02654	P	putrescine/spermidine ABC transporter ATPase [Salmonella enterica subsp. enterica serovar Typhimurium str. LT2]	sp|Q57QC8|POTA_SALCH Spermidine/putrescine import ATP-binding protein PotA OS=Salmonella choleraesuis (strain SC-B67) GN=potA PE=3 SV=1
gene-STM0435	3818.12	4710.83	2925.41	0.620997	-0.687342	0.020919	0.299908	gi|1109557564|ref|NC_003197.2|	487800	488309	+	510	STM0435	GO:0016853	K09767	-	-	hypothetical protein YajQ [Salmonella enterica]	sp|B5EXH5|YAJQ_SALA4 UPF0234 protein YajQ OS=Salmonella agona (strain SL483) GN=yajQ PE=3 SV=1
gene-STM2858	878.268	632.884	1123.65	1.77545	0.828183	0.0209971	0.300046	gi|1109557564|ref|NC_003197.2|	3002516	3003490	+	975	STM2858	GO:0016021	K04655	proNOG02528	O	hydrogenase isoenzymes formation protein HypE [Salmonella enterica subsp. enterica serovar Typhimurium str. D23580]	sp|P24193|HYPE_ECOLI Hydrogenase isoenzymes formation protein HypE OS=Escherichia coli (strain K12) GN=hypE PE=1 SV=2
gene-STM4519	8211.51	10355.8	6067.22	0.585876	-0.771333	0.021361	0.302229	gi|1109557564|ref|NC_003197.2|	4774469	4775846	+	1377	STM4519	GO:0055114;GO:0004777;GO:0004029;GO:0009013	K00135	proNOG00163	C	NAD-dependent aldehyde dehydrogenase [Salmonella enterica subsp. enterica serovar Typhimurium str. LT2]	sp|O32507|GABD_DEIRA Succinate-semialdehyde dehydrogenase [NADP(+)] OS=Deinococcus radiodurans (strain ATCC 13939 / DSM 20539 / JCM 16871 / LMG 4051 / NBRC 15346 / NCIMB 9279 / R1 / VKM B-1422) GN=ssdA PE=3 SV=1
gene-STM0940	6667.63	8537.36	4797.91	0.56199	-0.831383	0.0213858	0.302229	gi|1109557564|ref|NC_003197.2|	1017518	1018486	-	969	STM0940	-	K09824	proNOG13002	S	VirK-like protein [Salmonella enterica subsp. enterica serovar Typhimurium str. LT2]	sp|P75829|YBJX_ECOLI Uncharacterized protein YbjX OS=Escherichia coli (strain K12) GN=ybjX PE=4 SV=1
gene-STM3218	3215.97	2456.87	3975.06	1.61794	0.694159	0.0213891	0.302229	gi|1109557564|ref|NC_003197.2|	3384796	3386091	+	1296	STM3218	GO:0030170;GO:0033094;GO:0004587;GO:0009447;GO:0042802;GO:0006526;GO:0003992;GO:0005829	K09251	proNOG10154	E	putrescine--2-oxoglutarate aminotransferase [Salmonella enterica subsp. enterica serovar Newport str. SL254]	sp|B5F6B4|PAT_SALA4 Putrescine aminotransferase OS=Salmonella agona (strain SL483) GN=patA PE=3 SV=1
gene-STM2207	193.179	252.159	134.2	0.532206	-0.909944	0.0214401	0.302229	gi|1109557564|ref|NC_003197.2|	2307722	2308903	+	1182	STM2207	GO:0055085;GO:0015542;GO:0008643;GO:0015992;GO:0016021;GO:0005886	K03291	proNOG06581	G	proton efflux pump [Salmonella enterica subsp. enterica serovar Typhimurium str. LT2]	sp|P33027|SETB_SALTY Sugar efflux transporter B OS=Salmonella typhimurium (strain LT2 / SGSC1412 / ATCC 700720) GN=setB PE=3 SV=2
gene-STM0632	900.414	1135.62	665.211	0.585771	-0.771592	0.0215405	0.302229	gi|1109557564|ref|NC_003197.2|	694567	694779	+	210	STM0632	GO:0008320;GO:0009306;GO:0033281;GO:0005887;GO:0043953	K03425	proNOG63149	U	twin arginine translocase E [Salmonella enterica subsp. enterica serovar Typhi str. CT18]	sp|B5FMM7|TATE_SALDC Probable Sec-independent protein translocase protein TatE OS=Salmonella dublin (strain CT_02021853) GN=tatE PE=3 SV=1
gene-STM3982	715.828	350.838	1080.82	3.08067	1.62324	0.0215886	0.302229	gi|1109557564|ref|NC_003197.2|	4188150	4189324	-	1170	STM3982	GO:0050907;GO:0016021;GO:0006635;GO:0005737;GO:0003988	K00632	proNOG00283	I	3-ketoacyl-CoA thiolase [Salmonella enterica subsp. enterica serovar Typhi str. CT18]	sp|Q5PKQ3|FADA_SALPA 3-ketoacyl-CoA thiolase OS=Salmonella paratyphi A (strain ATCC 9150 / SARB42) GN=fadA PE=3 SV=1
gene-STM0782	134.7	97.5071	171.893	1.76288	0.817932	0.021632	0.302229	gi|1109557564|ref|NC_003197.2|	846432	847140	+	696	STM0782	GO:0090502;GO:0005886;GO:0001682;GO:0015098;GO:0000171;GO:0033204;GO:0016021;GO:0005655;GO:0006379;GO:0004526;GO:0006364;GO:0000172;GO:0015689	K02018	proNOG07126	P	molybdate ABC transporter permease [Salmonella enterica subsp. enterica serovar Typhi str. CT18]	sp|P0AF02|MODB_ECO57 Molybdenum transport system permease protein ModB OS=Escherichia coli O157:H7 GN=modB PE=3 SV=1
gene-STM1214	5420.58	7035.21	3805.95	0.540986	-0.886338	0.0218277	0.303994	gi|1109557564|ref|NC_003197.2|	1297406	1297675	+	264	STM1214	-	K12151	proNOG57771	M	multiple stress resistance protein BhsA [Salmonella enterica]	sp|P0AB42|BHSA_ECO57 Multiple stress resistance protein BhsA OS=Escherichia coli O157:H7 GN=bhsA PE=3 SV=1
gene-STM3809	23400.3	18039.5	28761.1	1.59433	0.672954	0.0219193	0.304304	gi|1109557564|ref|NC_003197.2|	4009928	4010356	-	420	STM3809	GO:0005737;GO:0050821	K04080	proNOG43983	O	heat shock protein IbpA [Salmonella enterica subsp. enterica serovar Typhi str. CT18]	sp|Q57I24|IBPA_SALCH Small heat shock protein IbpA OS=Salmonella choleraesuis (strain SC-B67) GN=ibpA PE=3 SV=1
gene-STM2239	8.89763	13.8802	3.91503	0.282058	-1.82594	0.0224073	0.309653	gi|1109557564|ref|NC_003197.2|	2339183	2339561	-	375	STM2239	GO:0060567;GO:0003677	-	proNOG58167	R	phage antiterminator [Salmonella enterica subsp. enterica serovar Typhimurium str. LT2]	sp|Q9T1U3|REGQ_BPAPS Probable antitermination protein Q OS=Acyrthosiphon pisum secondary endosymbiont phage 1 GN=5 PE=3 SV=1
gene-STM0082	510.942	640.506	381.379	0.595434	-0.747987	0.0224458	0.309653	gi|1109557564|ref|NC_003197.2|	94771	95069	-	297	STM0082	-	-	proNOG69845	S	A Chain A, Solution Nmr Structure Of Salmonella Typhimurium Lt2 Secreted Protein Stm0082: Northeast Structural Genomics Consortium Target Str109	-
gene-STM0869	224.73	281.842	167.618	0.594725	-0.749704	0.0226982	0.312154	gi|1109557564|ref|NC_003197.2|	941963	942595	+	627	STM0869	GO:0006457;GO:0003677;GO:0034976;GO:0005783;GO:0003756;GO:0045454;GO:0006355	K23778	proNOG31210	K	putative regulatory protein [Salmonella enterica subsp. enterica serovar Typhimurium str. ST4/74]	sp|P75811|YBJK_ECOLI Uncharacterized HTH-type transcriptional regulator YbjK OS=Escherichia coli (strain K12) GN=ybjK PE=4 SV=3
gene-STM3449	227.899	171.329	284.469	1.66037	0.731502	0.0228625	0.313431	gi|1109557564|ref|NC_003197.2|	3602842	3603138	-	294	STM3449	GO:0005737;GO:0002143	K07237	proNOG52664	P	sulfur transfer complex subunit TusB [Salmonella enterica subsp. enterica serovar Typhimurium str. LT2]	sp|A9MN36|TUSB_SALAR Protein TusB OS=Salmonella arizonae (strain ATCC BAA-731 / CDC346-86 / RSK2980) GN=tusB PE=3 SV=1
gene-STM1682	5211.9	4020.97	6402.82	1.59236	0.671166	0.0231	0.3157	gi|1109557564|ref|NC_003197.2|	1775565	1776084	+	513	STM1682	GO:0008379;GO:0005623;GO:0098869;GO:0045454;GO:0055114	K11065	proNOG35180	O	thiol peroxidase [Salmonella enterica subsp. enterica serovar Typhimurium str. LT2]	sp|Q8ZP65|TPX_SALTY Probable thiol peroxidase OS=Salmonella typhimurium (strain LT2 / SGSC1412 / ATCC 700720) GN=tpx PE=3 SV=1
gene-STM0263	355.994	445.588	266.401	0.597863	-0.742114	0.0234444	0.319412	gi|1109557564|ref|NC_003197.2|	302872	303356	-	474	STM0263	GO:0043137;GO:0004523;GO:0005737;GO:0003676;GO:0000287;GO:0090502	K03469	proNOG32955	L	ribonuclease H [Salmonella enterica subsp. enterica serovar Typhi str. CT18]	sp|B5F8X2|RNH_SALA4 Ribonuclease H OS=Salmonella agona (strain SL483) GN=rnhA PE=3 SV=1
gene-STM4476	553.78	425.142	682.418	1.60515	0.68271	0.0236473	0.320658	gi|1109557564|ref|NC_003197.2|	4719886	4720376	-	489	STM4476	GO:0071897;GO:0006260;GO:0003887;GO:0003677	K02339	-	-	DNA polymerase III subunit chi [Salmonella enterica subsp. enterica serovar Typhimurium str. D23580]	sp|P28905|HOLC_ECOLI DNA polymerase III subunit chi OS=Escherichia coli (strain K12) GN=holC PE=1 SV=1
gene-STM4469	95.4391	44.6908	146.187	3.27109	1.70977	0.0236821	0.320658	gi|1109557564|ref|NC_003197.2|	4711765	4712843	-	1029	STM4469	GO:0042450;GO:0000050;GO:0016597;GO:0004585;GO:0005737;GO:0019546;GO:0019547	K00611	proNOG06122	E	ornithine carbamoyltransferase subunit I [Salmonella enterica subsp. enterica serovar Typhimurium str. LT2]	sp|Q08016|OTC_SALTY Ornithine carbamoyltransferase OS=Salmonella typhimurium (strain LT2 / SGSC1412 / ATCC 700720) GN=argI PE=3 SV=3
gene-STM1852	49.8746	66.9633	32.7859	0.48961	-1.03029	0.0245494	0.33138	gi|1109557564|ref|NC_003197.2|	1950467	1950667	+	198	STM1852	-	-	proNOG59911	S	inner membrane lipoprotein [Salmonella enterica subsp. enterica serovar Typhimurium str. LT2]	sp|P76275|YEBW_ECOLI Uncharacterized protein YebW OS=Escherichia coli (strain K12) GN=yebW PE=4 SV=2
gene-STM4301	194.55	125.81	263.291	2.09276	1.06541	0.0246827	0.332156	gi|1109557564|ref|NC_003197.2|	4547123	4548477	-	1347	STM4301	GO:0015556;GO:0015740;GO:0045087;GO:0005886;GO:0016021	K07792	proNOG02032	R	anaerobic C4-dicarboxylate transporter [Salmonella enterica subsp. enterica serovar Typhimurium str. LT2]	sp|P0ABP1|DCUB_ECO57 Anaerobic C4-dicarboxylate transporter DcuB OS=Escherichia coli O157:H7 GN=dcuB PE=3 SV=1
gene-STM0583	1508.47	1879.66	1137.28	0.605048	-0.724878	0.0249712	0.33501	gi|1109557564|ref|NC_003197.2|	639681	640799	-	1119	STM0583	GO:0005524;GO:0042398;GO:0004357	K06048	proNOG08702	S	carboxylate-amine ligase [Salmonella enterica subsp. enterica serovar Typhimurium str. LT2]	sp|Q8ZR41|CAAL_SALTY Carboxylate-amine ligase YbdK OS=Salmonella typhimurium (strain LT2 / SGSC1412 / ATCC 700720) GN=ybdK PE=1 SV=1
gene-STM3865	2234.2	1606.73	2861.68	1.78106	0.832734	0.0250475	0.33501	gi|1109557564|ref|NC_003197.2|	4074124	4075517	-	1389	STM3865	GO:0046933;GO:0005524;GO:0045261;GO:0042777;GO:0005886;GO:0015991	K02112	proNOG00672	C	ATP synthase F0F1 subunit beta [Salmonella enterica subsp. enterica serovar Typhi str. CT18]	sp|B5EYZ6|ATPB_SALA4 ATP synthase subunit beta OS=Salmonella agona (strain SL483) GN=atpD PE=3 SV=1
gene-STM0581	368.04	475.065	261.015	0.549431	-0.863991	0.0254853	0.339275	gi|1109557564|ref|NC_003197.2|	639012	639360	+	348	STM0581	GO:0000987;GO:0019172;GO:0003700;GO:0019243;GO:0004185;GO:0006355;GO:0006508;GO:0008239;GO:0005829	K18325	proNOG48415	K	regulatory protein [Salmonella enterica subsp. enterica serovar Typhimurium str. LT2]	sp|Q48413|RAMA_KLEPN Transcriptional activator RamA OS=Klebsiella pneumoniae GN=ramA PE=4 SV=1
gene-STM3603	6469.89	8109.95	4829.82	0.595543	-0.747723	0.0255211	0.339275	gi|1109557564|ref|NC_003197.2|	3775568	3777235	+	1656	STM3603	GO:0071474;GO:0005993;GO:0004555;GO:0005737	K01194	proNOG01382	G	trehalase [Salmonella enterica subsp. enterica serovar Typhimurium str. LT2]	sp|Q57IL9|TREF_SALCH Cytoplasmic trehalase OS=Salmonella choleraesuis (strain SC-B67) GN=treF PE=3 SV=1
gene-STM0226	1138.13	861.356	1414.9	1.64265	0.716021	0.0266343	0.353005	gi|1109557564|ref|NC_003197.2|	265391	266431	+	1026	STM0226	GO:0103118;GO:0046677;GO:0043764;GO:0009245;GO:0016787;GO:0004042	K02536	proNOG01349	M	UDP-3-O-[3-hydroxymyristoyl] glucosamine N-acyltransferase [Salmonella enterica subsp. enterica serovar Typhi str. CT18]	sp|Q5PD75|LPXD_SALPA UDP-3-O-(3-hydroxymyristoyl)glucosamine N-acyltransferase OS=Salmonella paratyphi A (strain ATCC 9150 / SARB42) GN=lpxD PE=3 SV=1
gene-STM3135	351.05	217.041	485.06	2.23487	1.16019	0.0270574	0.357119	gi|1109557564|ref|NC_003197.2|	3296082	3297319	+	1209	STM3135	GO:0008927;GO:0042840;GO:0008198;GO:0016787;GO:0030145	K01686	proNOG05168	G	mannonate dehydratase [Salmonella enterica subsp. enterica serovar Typhi str. CT18]	sp|B5F621|UXUA_SALA4 Mannonate dehydratase OS=Salmonella agona (strain SL483) GN=uxuA PE=3 SV=1
gene-STM2409	5551.68	6946.7	4156.67	0.598366	-0.740899	0.0271075	0.357119	gi|1109557564|ref|NC_003197.2|	2525190	2526504	+	1227	STM2409	GO:0015212;GO:0015213;GO:0015506;GO:0015861;GO:0015992;GO:0015862;GO:1901642;GO:0005887	K11535	proNOG02160	F	nucleoside transport [Salmonella enterica subsp. enterica serovar Typhimurium str. LT2]	sp|P0AFF3|NUPC_ECOL6 Nucleoside permease NupC OS=Escherichia coli O6:H1 (strain CFT073 / ATCC 700928 / UPEC) GN=nupC PE=3 SV=1
gene-STM1492	596.162	435.695	756.629	1.7366	0.796269	0.0274426	0.358863	gi|1109557564|ref|NC_003197.2|	1569664	1570318	-	654	STM1492	GO:0005524;GO:0005886;GO:0016021;GO:0005215;GO:0071705	K05846	proNOG14095	E	ABC transporter permease [Salmonella enterica subsp. enterica serovar Typhimurium str. LT2]	sp|O34878|OPUCB_BACSU Glycine betaine/carnitine/choline transport system permease protein OpuCB OS=Bacillus subtilis (strain 168) GN=opuCB PE=1 SV=1
gene-STM1269	479.081	585.054	373.108	0.637733	-0.648976	0.0274725	0.358863	gi|1109557564|ref|NC_003197.2|	1349836	1350388	+	552	STM1269	GO:0042597;GO:0004106;GO:0003333;GO:0016021;GO:0046417;GO:0015171	K04093	proNOG48178	E	chorismate mutase [Salmonella enterica]	sp|Q93LJ4|CHMU_SALTM Monofunctional chorismate mutase OS=Salmonella typhimurium GN=aroQ PE=1 SV=1
gene-STM2924	14523.2	10996	18050.4	1.64154	0.715052	0.0274853	0.358863	gi|1109557564|ref|NC_003197.2|	3065501	3066506	-	999	STM2924	GO:0001123;GO:0003677;GO:0016987;GO:0006950;GO:0003700;GO:0016779;GO:0005737;GO:0006355	K03087	proNOG00183;COG0568	K	RNA polymerase sigma factor RpoS [Salmonella enterica subsp. enterica serovar Typhi str. CT18]	sp|P0A2E7|RPOS_SALDU RNA polymerase sigma factor RpoS OS=Salmonella dublin GN=rpoS PE=3 SV=1
gene-STM2654	466.812	591.856	341.768	0.577451	-0.792229	0.0275893	0.359028	gi|1109557564|ref|NC_003197.2|	2794378	2795691	-	1308	STM2654	GO:0055085;GO:0022857;GO:0016021	K03761	proNOG01010	G	alpha-ketoglutarate transporter [Salmonella enterica subsp. enterica serovar Typhimurium str. LT2]	sp|P0AEX3|KGTP_ECOLI Alpha-ketoglutarate permease OS=Escherichia coli (strain K12) GN=kgtP PE=1 SV=1
gene-STM0598	25.1881	13.7804	36.5958	2.65565	1.40907	0.0276616	0.359028	gi|1109557564|ref|NC_003197.2|	659911	660679	+	762	STM0598	GO:0008667;GO:0016021;GO:0055114;GO:0019290	K00216	proNOG06145	QI	2,3-dihydroxybenzoate-2,3-dehydrogenase [Salmonella enterica subsp. enterica serovar Typhimurium str. LT2]	sp|P15047|ENTA_ECOLI 2,3-dihydro-2,3-dihydroxybenzoate dehydrogenase OS=Escherichia coli (strain K12) GN=entA PE=1 SV=1
gene-STM0440	106.721	74.5575	138.885	1.8628	0.897469	0.0278861	0.360833	gi|1109557564|ref|NC_003197.2|	494257	494600	-	336	STM0440	GO:0008827;GO:0055114;GO:0016021;GO:0015990	K02300	proNOG44085	C	cytochrome o ubiquinol oxidase subunit IV [Salmonella enterica subsp. enterica serovar Typhi str. CT18]	sp|P0ABJ7|CYOD_ECO57 Cytochrome o ubiquinol oxidase protein CyoD OS=Escherichia coli O157:H7 GN=cyoD PE=3 SV=1
gene-STM2678	854.05	1057.72	650.378	0.614885	-0.701611	0.027973	0.360833	gi|1109557564|ref|NC_003197.2|	2818732	2819523	+	792	STM2678	GO:0017004;GO:0016021;GO:0020037	-	proNOG102811	O	hypothetical protein STY2865 [Salmonella enterica subsp. enterica serovar Typhi str. CT18]	sp|P64434|YPJD_ECO57 Inner membrane protein YpjD OS=Escherichia coli O157:H7 GN=ypjD PE=3 SV=1
gene-STM3694	86.2058	60.7108	111.701	1.83988	0.879615	0.0280605	0.360833	gi|1109557564|ref|NC_003197.2|	3888334	3889539	+	1191	STM3694	GO:0005886;GO:0004457;GO:0010181;GO:0019516	K00101	proNOG02456	C	L-lactate dehydrogenase [Salmonella enterica subsp. enterica serovar Typhimurium str. LT2]	sp|B5EXA8|LLDD_SALA4 L-lactate dehydrogenase [cytochrome] OS=Salmonella agona (strain SL483) GN=lldD PE=3 SV=1
gene-STM0497	224.011	161.301	286.722	1.77755	0.829894	0.0282127	0.360833	gi|1109557564|ref|NC_003197.2|	556967	557800	-	834	STM0497	-	-	proNOG83047	S	hypothetical protein STM0497 [Salmonella enterica subsp. enterica serovar Typhimurium str. LT2]	-
gene-STM2526	2972.19	2293.74	3650.65	1.59157	0.670454	0.028364	0.360833	gi|1109557564|ref|NC_003197.2|	2660070	2660510	-	438	STM2526	GO:0005737;GO:0006228;GO:0006165;GO:0005524;GO:0006183;GO:0006241;GO:0046872;GO:0004550	K00940	proNOG32871	F	nucleoside diphosphate kinase [Salmonella enterica subsp. enterica serovar Typhi str. CT18]	sp|B5F1A1|NDK_SALA4 Nucleoside diphosphate kinase OS=Salmonella agona (strain SL483) GN=ndk PE=3 SV=1
gene-STM2544	4470.57	3076.22	5864.92	1.90654	0.930953	0.0283816	0.360833	gi|1109557564|ref|NC_003197.2|	2682932	2683441	-	501	STM2544	GO:0006355;GO:0003690;GO:0005506;GO:0003700;GO:0051537	K13643	proNOG104234	K	DNA-binding transcriptional regulator IscR [Salmonella enterica subsp. enterica serovar Typhi str. CT18]	sp|Q57LG8|ISCR_SALCH HTH-type transcriptional regulator IscR OS=Salmonella choleraesuis (strain SC-B67) GN=iscR PE=3 SV=1
gene-STM2298	820.004	1009.01	631.001	0.625369	-0.677221	0.0284342	0.360833	gi|1109557564|ref|NC_003197.2|	2405099	2406095	+	990	STM2298	GO:0036108;GO:0103019;GO:0005886;GO:0009245;GO:0046677;GO:0009103;GO:0006810;GO:0016021;GO:0016780	K10012	proNOG03391	M	undecaprenyl phosphate 4-deoxy-4-formamido-L-arabinose transferase [Salmonella enterica subsp. enterica serovar Typhimurium str. LT2]	sp|B5EZH7|ARNC_SALA4 Undecaprenyl-phosphate 4-deoxy-4-formamido-L-arabinose transferase OS=Salmonella agona (strain SL483) GN=arnC PE=3 SV=1
gene-STM2894	3669.89	2040.81	5298.97	2.5965	1.37657	0.0285038	0.360833	gi|1109557564|ref|NC_003197.2|	3036684	3037979	-	1296	STM2894	GO:0030254;GO:0016021;GO:0047624;GO:0009405;GO:0005515;GO:0030257;GO:0015992;GO:0016887;GO:0005524;GO:0005737;GO:0044780;GO:0006754	K22506	proNOG01287	NU	ATP synthase SpaL [Salmonella enterica subsp. enterica serovar Typhi str. CT18]	sp|P0A1C0|SPAL_SALTI Probable ATP synthase SpaL OS=Salmonella typhi GN=spaL PE=3 SV=1
gene-STM2943	395.584	291.912	499.255	1.71029	0.774242	0.0285409	0.360833	gi|1109557564|ref|NC_003197.2|	3082479	3084035	-	1557	STM2943	-	K19123	NOG01366	L	hypothetical protein STM2943 [Salmonella enterica subsp. enterica serovar Typhimurium str. LT2]	sp|Q46901|CSE1_ECOLI CRISPR system Cascade subunit CasA OS=Escherichia coli (strain K12) GN=casA PE=1 SV=1
gene-STM2405	4584.22	5636.56	3531.88	0.626602	-0.67438	0.0290993	0.364209	gi|1109557564|ref|NC_003197.2|	2520387	2522046	-	1659	STM2405	GO:0000287;GO:0004737;GO:0047434;GO:0030976	K04103	proNOG02395	E	indolepyruvate decarboxylase [Salmonella enterica subsp. enterica serovar Typhimurium str. LT2]	sp|P23234|DCIP_ENTCL Indole-3-pyruvate decarboxylase OS=Enterobacter cloacae GN=ipdC PE=1 SV=1
gene-STM2305	399.782	295.201	504.363	1.70854	0.772765	0.0291037	0.364209	gi|1109557564|ref|NC_003197.2|	2411672	2413059	-	1368	STM2305	GO:0009234;GO:0008756;GO:0052689;GO:0005524;GO:0044255	K01911	proNOG12282	H	O-succinylbenzoic acid--CoA ligase [Salmonella enterica subsp. enterica serovar Typhimurium str. LT2]	sp|P37418|MENE_SALTY 2-succinylbenzoate--CoA ligase OS=Salmonella typhimurium (strain LT2 / SGSC1412 / ATCC 700720) GN=menE PE=3 SV=2
gene-PSLT018	159.227	201.032	117.421	0.584089	-0.77574	0.0291434	0.364209	gi|1114422000|ref|NC_003277.2|	13569	14087	-	519	PSLT018	GO:0007155;GO:0009289	-	proNOG64518	S	major fimbrial subunit [Salmonella enterica subsp. enterica serovar Typhimurium str. LT2]	sp|P25394|FMF7_ECOLX F107 fimbrial protein OS=Escherichia coli GN=fedA PE=3 SV=1
gene-STM0966	427.842	319.007	536.677	1.68234	0.750468	0.02921	0.364209	gi|1109557564|ref|NC_003197.2|	1048385	1049261	+	864	STM0966	GO:0016021;GO:0016491;GO:0019645	K07308	proNOG05657	R	anaerobic dimethyl sulfoxide reductase subunit C [Salmonella enterica subsp. enterica serovar Typhi str. CT18]	sp|P18777|DMSC_ECOLI Anaerobic dimethyl sulfoxide reductase chain C OS=Escherichia coli (strain K12) GN=dmsC PE=1 SV=1
gene-STM0627	554.761	692.81	416.712	0.601481	-0.733408	0.0292389	0.364209	gi|1109557564|ref|NC_003197.2|	690394	691790	-	1392	STM0627	GO:0005886;GO:0016021;GO:0015556;GO:0015740	K03326	proNOG07997	C	dicarboxylate transporter [Salmonella enterica]	sp|Q8FJZ8|DCUC_ECOL6 Anaerobic C4-dicarboxylate transporter DcuC OS=Escherichia coli O6:H1 (strain CFT073 / ATCC 700928 / UPEC) GN=dcuC PE=3 SV=1
gene-STM2186	1829.51	1428	2231.02	1.56235	0.643715	0.0293061	0.364209	gi|1109557564|ref|NC_003197.2|	2281379	2282632	+	1248	STM2186	GO:0005737;GO:0006208;GO:0051536;GO:0004159;GO:0055114;GO:0003954	K17722	proNOG93655	E	putative oxidoreductase [Salmonella enterica subsp. enterica serovar Typhimurium str. ST4/74]	sp|Q8ZNL8|PRET_SALTY NAD-dependent dihydropyrimidine dehydrogenase subunit PreT OS=Salmonella typhimurium (strain LT2 / SGSC1412 / ATCC 700720) GN=preT PE=3 SV=1
gene-STM0701	5073.64	6155.18	3992.1	0.648575	-0.624654	0.0296233	0.367111	gi|1109557564|ref|NC_003197.2|	763382	765590	-	2205	STM0701	GO:0004586;GO:0006520;GO:0005737	K01581	proNOG02388	E	ornithine decarboxylase [Salmonella enterica subsp. enterica serovar Typhimurium str. LT2]	sp|P24169|DCOS_ECOLI Ornithine decarboxylase, inducible OS=Escherichia coli (strain K12) GN=speF PE=2 SV=1
gene-STM0399	1802.48	2194.35	1410.61	0.642838	-0.637472	0.0297527	0.367676	gi|1109557564|ref|NC_003197.2|	453243	454578	+	1326	STM0399	GO:0005886;GO:0015188;GO:0015820;GO:0015818;GO:0015190;GO:0016021;GO:0005304;GO:1903785	K03311	proNOG03662	E	branched-chain amino acid ABC transporter substrate-binding protein [Salmonella enterica subsp. enterica serovar Typhi str. CT18]	sp|P0A1W9|BRNQ_SALTI Branched-chain amino acid transport system 2 carrier protein OS=Salmonella typhi GN=brnQ PE=3 SV=1
gene-STM0823	3978.21	5589.64	2366.77	0.423421	-1.23984	0.0300515	0.370326	gi|1109557564|ref|NC_003197.2|	890465	890737	-	267	STM0823	-	-	proNOG54551	S	hypothetical protein STY0860 [Salmonella enterica subsp. enterica serovar Typhi str. CT18]	sp|P0AAX4|YBIJ_ECOL6 Uncharacterized protein YbiJ OS=Escherichia coli O6:H1 (strain CFT073 / ATCC 700928 / UPEC) GN=ybiJ PE=3 SV=1
gene-STM2079	10329.9	12485.8	8173.88	0.654652	-0.611201	0.030203	0.370991	gi|1109557564|ref|NC_003197.2|	2156829	2157822	-	990	STM2079	GO:0009103;GO:0005886;GO:0016021	K05789	proNOG16803	M	lipopolysaccharide O-antigen chain length regulator [Salmonella enterica subsp. enterica serovar Typhimurium str. LT2]	sp|Q04866|WZZB_SALTY Chain length determinant protein OS=Salmonella typhimurium (strain LT2 / SGSC1412 / ATCC 700720) GN=wzzB PE=1 SV=1
gene-STM2098	9340.46	11330.2	7350.76	0.648778	-0.624204	0.0302746	0.370991	gi|1109557564|ref|NC_003197.2|	2178954	2179862	-	900	STM2098	GO:0006011;GO:0030234;GO:0050911;GO:0003983;GO:0005887;GO:0007186;GO:0038022;GO:0050790;GO:0042048;GO:0009103	K00963	proNOG07811	M	UTP-glucose-1-phosphate uridylyltransferase [Salmonella enterica subsp. enterica serovar Typhi str. CT18]	sp|P0A2K8|GALF_SALTI UTP--glucose-1-phosphate uridylyltransferase OS=Salmonella typhi GN=galF PE=3 SV=1
gene-STM2178	117.431	83.0809	151.781	1.82691	0.869405	0.0306699	0.374788	gi|1109557564|ref|NC_003197.2|	2274347	2275391	-	1044	STM2178	GO:0017119;GO:0055114;GO:0047922;GO:0000301;GO:0007030	K00450	proNOG04473	Q	1,2-dioxygenase [Salmonella enterica subsp. enterica serovar Typhimurium str. LT2]	sp|O86041|GNTDO_RALSP Gentisate 1,2-dioxygenase OS=Ralstonia sp. GN=nagI PE=1 SV=2
gene-STM3145	107.47	70.9688	143.971	2.02865	1.02052	0.0309168	0.376755	gi|1109557564|ref|NC_003197.2|	3307819	3308320	-	495	STM3145	-	-	proNOG37108	O	hydrogenase 2-specific chaperone [Salmonella enterica subsp. enterica serovar Typhimurium str. LT2]	sp|P0AAN2|HYBE_ECOL6 Hydrogenase-2 operon protein HybE OS=Escherichia coli O6:H1 (strain CFT073 / ATCC 700928 / UPEC) GN=hybE PE=3 SV=1
gene-STM3019	153.365	100.364	206.366	2.05618	1.03997	0.0314032	0.381623	gi|1109557564|ref|NC_003197.2|	3179664	3180851	-	1185	STM3019	GO:0003985;GO:0008152	K00626	proNOG00283	I	acetyl-CoA acetyltransferase [Salmonella enterica subsp. enterica serovar Typhimurium str. ST4/74]	sp|Q46939|YQEF_ECOLI Probable acetyl-CoA acetyltransferase OS=Escherichia coli (strain K12) GN=yqeF PE=3 SV=2
gene-STM3265	27.6933	17.6659	37.7207	2.13522	1.09439	0.0315619	0.382492	gi|1109557564|ref|NC_003197.2|	3435322	3435729	+	402	STM3265	GO:0090305;GO:0003676;GO:0004519	K07460	proNOG61711	L	hypothetical protein STM3265 [Salmonella enterica subsp. enterica serovar Typhimurium str. LT2]	sp|B5FHZ3|YRAN_SALDC UPF0102 protein YraN OS=Salmonella dublin (strain CT_02021853) GN=yraN PE=3 SV=1
gene-STM3555	201.985	151.491	252.479	1.66663	0.736934	0.0318095	0.383589	gi|1109557564|ref|NC_003197.2|	3724580	3725439	-	852	STM3555	GO:0005887;GO:0055052;GO:0015794;GO:0015169;GO:0001407;GO:0001406	K05815	proNOG05760	P	glycerol-3-phosphate transporter membrane protein [Salmonella enterica subsp. enterica serovar Typhimurium str. LT2]	sp|Q57IS2|UGPE_SALCH sn-glycerol-3-phosphate transport system permease protein UgpE OS=Salmonella choleraesuis (strain SC-B67) GN=ugpE PE=3 SV=1
gene-STM3247	121.282	88.3242	154.24	1.74629	0.804297	0.0318478	0.383589	gi|1109557564|ref|NC_003197.2|	3415217	3416374	-	1152	STM3247	GO:0008887;GO:0031388	K00865	proNOG06750	G	glycerate kinase [Salmonella enterica subsp. enterica serovar Typhimurium str. LT2]	sp|P23524|GLXK1_ECOLI Glycerate 2-kinase OS=Escherichia coli (strain K12) GN=garK PE=1 SV=2
gene-STM0982	2056.87	2556.51	1557.23	0.609122	-0.715198	0.0319147	0.383589	gi|1109557564|ref|NC_003197.2|	1067568	1067907	+	309	STM0982	GO:0043565;GO:0005694;GO:0045892;GO:0006310;GO:0045893;GO:0006417;GO:0016021;GO:0005829	K05788	proNOG51621;COG0776	LK	integration host factor subunit beta [Salmonella enterica subsp. enterica serovar Typhi str. CT18]	sp|A8AIH1|IHFB_CITK8 Integration host factor subunit beta OS=Citrobacter koseri (strain ATCC BAA-895 / CDC 4225-83 / SGSC4696) GN=ihfB PE=3 SV=1
gene-STM1469	2877.43	2143.88	3610.98	1.68432	0.752164	0.0322142	0.384568	gi|1109557564|ref|NC_003197.2|	1543884	1545395	+	1428	STM1469	GO:0006108;GO:0004333;GO:0006106;GO:0051262;GO:0045239;GO:0005829;GO:0006099	K01679	proNOG00286	C	fumarate hydratase [Salmonella enterica subsp. enterica serovar Typhimurium str. LT2]	sp|Q8ZPL7|FUMC_SALTY Fumarate hydratase class II OS=Salmonella typhimurium (strain LT2 / SGSC1412 / ATCC 700720) GN=fumC PE=3 SV=1
gene-STM1935	2701.37	3315.18	2087.56	0.629697	-0.667271	0.032389	0.384568	gi|1109557564|ref|NC_003197.2|	2029375	2029885	+	504	STM1935	GO:0005737;GO:0006879;GO:0004322;GO:0055114;GO:0006826;GO:0008199	K02217	proNOG27679	P	Ferritin-like protein 2, partial [Salmonella enterica]	sp|P0A9A0|FTNA_ECO57 Ferritin-1 OS=Escherichia coli O157:H7 GN=ftnA PE=3 SV=1
gene-STM4467	34524.5	23606.5	45442.5	1.925	0.944857	0.0323985	0.384568	gi|1109557564|ref|NC_003197.2|	4709343	4710569	-	1227	STM4467	GO:0018101;GO:0016990;GO:0019547;GO:0005737	K01478	proNOG08670	E	arginine deiminase [Salmonella enterica subsp. enterica serovar Typhimurium str. 798]	sp|Q8ZK33|ARCA_SALTY Arginine deiminase OS=Salmonella typhimurium (strain LT2 / SGSC1412 / ATCC 700720) GN=arcA PE=3 SV=1
gene-STM1341	530.051	657.789	402.313	0.611614	-0.709307	0.0324321	0.384568	gi|1109557564|ref|NC_003197.2|	1420622	1421185	+	558	STM1341	GO:0098869;GO:0004602;GO:0006979;GO:0061617;GO:0055114	K00432	proNOG34001	O	glutathione peroxidase [Salmonella enterica subsp. enterica serovar Typhi str. CT18]	sp|P06610|BTUE_ECOLI Vitamin B12 transport periplasmic protein BtuE OS=Escherichia coli (strain K12) GN=btuE PE=3 SV=1
gene-STM0804	168.551	121.518	215.583	1.77408	0.827073	0.0324345	0.384568	gi|1109557564|ref|NC_003197.2|	872156	872652	+	492	STM0804	GO:0006777;GO:0008270;GO:0042787;GO:0000209;GO:0043161;GO:0061597;GO:0061630;GO:0032324	K03637	proNOG32992	H	molybdenum cofactor biosynthesis protein MoaC [Salmonella enterica subsp. enterica serovar Typhimurium str. LT2]	sp|B5F081|MOAC_SALA4 Cyclic pyranopterin monophosphate synthase accessory protein OS=Salmonella agona (strain SL483) GN=moaC PE=3 SV=1
gene-STM0454	1666.99	2081.41	1252.56	0.601782	-0.732687	0.0326007	0.385496	gi|1109557564|ref|NC_003197.2|	511154	511566	+	405	STM0454	GO:0005509;GO:0016787	K12500	proNOG30807	R	hypothetical protein STY0496 [Salmonella enterica subsp. enterica serovar Typhi str. CT18]	sp|P77712|FADM_ECOLI Long-chain acyl-CoA thioesterase FadM OS=Escherichia coli (strain K12) GN=fadM PE=1 SV=1
gene-STM1853	594.393	732.855	455.932	0.622131	-0.684709	0.032703	0.385667	gi|1109557564|ref|NC_003197.2|	1950686	1951346	-	657	STM1853	GO:0004721;GO:0006470;GO:0046872	K07313	proNOG19376	T	serine/threonine protein phosphatase 1 [Salmonella enterica subsp. enterica serovar Typhimurium str. 14028S]	sp|Q8ZNY9|PRP1_SALTY Serine/threonine-protein phosphatase 1 OS=Salmonella typhimurium (strain LT2 / SGSC1412 / ATCC 700720) GN=pphA PE=1 SV=1
gene-STM1856	366.102	516.955	215.249	0.416378	-1.26404	0.0328928	0.386865	gi|1109557564|ref|NC_003197.2|	1953404	1953810	+	402	STM1856	GO:0016021	-	proNOG67794	R	hypothetical protein STM1856 [Salmonella enterica subsp. enterica serovar Typhimurium str. LT2]	sp|P75988|YCGX_ECOLI Uncharacterized protein YcgX OS=Escherichia coli (strain K12) GN=ycgX PE=4 SV=1
gene-STM3734	139.786	187.711	91.8621	0.489381	-1.03097	0.0332888	0.389557	gi|1109557564|ref|NC_003197.2|	3926691	3927421	-	723	STM3734	GO:0008033;GO:0090501;GO:0016075;GO:0004549;GO:0016310;GO:0016301;GO:0009022;GO:0000049	K00989	proNOG00499	J	ribonuclease PH [Salmonella enterica subsp. enterica serovar Typhi str. CT18]	sp|B5EXE7|RNPH_SALA4 Ribonuclease PH OS=Salmonella agona (strain SL483) GN=rph PE=3 SV=1
gene-STM2362	3193.05	3861.7	2524.4	0.6537	-0.6133	0.0332993	0.389557	gi|1109557564|ref|NC_003197.2|	2474335	2475866	-	1524	STM2362	GO:0009116;GO:0004044;GO:0006541;GO:0005789;GO:0016021;GO:0009113;GO:0000287;GO:0006506;GO:0051377;GO:0006189	K00764	proNOG00761	F	amidophosphoribosyltransferase [Salmonella enterica subsp. enterica serovar Typhimurium str. LT2]	sp|P0AG16|PUR1_ECOLI Amidophosphoribosyltransferase OS=Escherichia coli (strain K12) GN=purF PE=1 SV=2
gene-STM0788	384.407	244.138	524.677	2.1491	1.10374	0.0338337	0.394756	gi|1109557564|ref|NC_003197.2|	853057	854005	+	948	STM0788	GO:0019556;GO:0019557;GO:0030145;GO:0050415	K01479	proNOG15774	E	formimidoylglutamase [Salmonella enterica subsp. enterica serovar Typhimurium str. LT2]	sp|B4TC42|HUTG_SALHS Formimidoylglutamase OS=Salmonella heidelberg (strain SL476) GN=hutG PE=3 SV=1
gene-STM3927	242.567	179.11	306.025	1.70859	0.772809	0.0340147	0.39489	gi|1109557564|ref|NC_003197.2|	4136040	4137134	+	1086	STM3927	GO:0009246;GO:0102031;GO:0005886;GO:0036065;GO:0008417	K12582	proNOG10740	M	4-alpha-L-fucosyltransferase [Salmonella enterica subsp. enterica serovar Typhimurium str. LT2]	sp|Q9L6Q8|WECF_SALTY 4-alpha-L-fucosyltransferase OS=Salmonella typhimurium (strain LT2 / SGSC1412 / ATCC 700720) GN=wecF PE=3 SV=1
gene-STM0317	996.265	1222.64	769.889	0.629694	-0.667277	0.0340251	0.39489	gi|1109557564|ref|NC_003197.2|	362662	363138	+	465	STM0317	GO:0005886;GO:0005829;GO:0032264;GO:0004422;GO:0000287;GO:0032265;GO:0000310;GO:0032263	K00769	proNOG12982	F	xanthine-guanine phosphoribosyltransferase [Salmonella enterica subsp. enterica serovar Typhi str. CT18]	sp|B5EWK0|XGPT_SALA4 Xanthine phosphoribosyltransferase OS=Salmonella agona (strain SL483) GN=gpt PE=3 SV=1
gene-STM1663	1327.34	1609.75	1044.94	0.649134	-0.623412	0.0341886	0.395606	gi|1109557564|ref|NC_003197.2|	1756748	1757797	+	1038	STM1663	GO:0055085;GO:0016021	K16052	proNOG05499	M	hypothetical protein UMN798_1747 [Salmonella enterica subsp. enterica serovar Typhimurium str. 798]	sp|P0AEB6|YNAI_ECO57 Low conductance mechanosensitive channel YnaI OS=Escherichia coli O157:H7 GN=ynaI PE=3 SV=1
gene-STM3474	5629.4	7465.25	3793.54	0.50816	-0.976647	0.0342672	0.395606	gi|1109557564|ref|NC_003197.2|	3623325	3626066	+	2568	STM3474	GO:0046872;GO:0051539;GO:0050660;GO:0020037;GO:0042128;GO:0008942;GO:0055114;GO:0050661	K00362	proNOG02270	C	nitrite reductase large subunit [Salmonella enterica subsp. enterica serovar Typhimurium str. LT2]	sp|P08201|NIRB_ECOLI Nitrite reductase (NADH) large subunit OS=Escherichia coli (strain K12) GN=nirB PE=3 SV=4
gene-STM1730	4345.47	5413.59	3277.35	0.605393	-0.724056	0.0345063	0.397321	gi|1109557564|ref|NC_003197.2|	1826389	1826907	+	513	STM1730	-	-	proNOG23125	S	hypothetical protein STY1321 [Salmonella enterica subsp. enterica serovar Typhi str. CT18]	sp|P21363|YCIE_ECOLI Protein YciE OS=Escherichia coli (strain K12) GN=yciE PE=1 SV=1
gene-STM0731	98.1483	50.6938	145.603	2.8722	1.52216	0.0346681	0.39793	gi|1109557564|ref|NC_003197.2|	797200	797586	+	387	STM0731	GO:0016021	-	-	-	inner membrane protein [Salmonella enterica subsp. enterica serovar Typhimurium str. LT2]	-
gene-STM3216	23073.6	16521	29626.2	1.79324	0.842572	0.0347406	0.39793	gi|1109557564|ref|NC_003197.2|	3380809	3382380	-	1572	STM3216	GO:0004871;GO:0007165;GO:0006935;GO:0016021	K05875	proNOG01393	S	methyl-accepting chemotaxis protein [Salmonella enterica subsp. enterica serovar Typhimurium str. LT2]	sp|P21823|MCPD_ENTAK Methyl-accepting chemotaxis aspartate transducer OS=Enterobacter aerogenes (strain ATCC 13048 / DSM 30053 / JCM 1235 / KCTC 2190 / NBRC 13534 / NCIMB 10102 / NCTC 10006) GN=tas PE=3 SV=2
gene-STM2870	2589.64	1806.72	3372.55	1.86667	0.900468	0.0349449	0.399228	gi|1109557564|ref|NC_003197.2|	3014432	3015046	-	606	STM2870	GO:0009405;GO:0000976;GO:0001104;GO:0016592;GO:0006357;GO:0000398	-	proNOG69001	S	needle complex assembly protein [Salmonella enterica subsp. enterica serovar Typhimurium str. LT2]	sp|D0ZV07|ORGA_SALT1 Oxygen-regulated invasion protein OrgA OS=Salmonella typhimurium (strain 14028s / SGSC 2262) GN=orgA PE=3 SV=1
gene-STM4522	32.6903	44.1829	21.1978	0.479774	-1.05957	0.0357267	0.407099	gi|1109557564|ref|NC_003197.2|	4776290	4776998	-	708	STM4522	GO:0016021	-	-	-	inner membrane protein [Salmonella enterica subsp. enterica serovar Typhimurium str. LT2]	-
gene-STM1288	313.947	238.648	389.246	1.63104	0.705794	0.0360196	0.409373	gi|1109557564|ref|NC_003197.2|	1366503	1367366	+	864	STM1288	GO:0016491;GO:0055114	-	proNOG01890	C	aldehyde reductase [Salmonella enterica subsp. enterica serovar Typhimurium str. LT2]	sp|P76234|YEAE_ECOLI Uncharacterized protein YeaE OS=Escherichia coli (strain K12) GN=yeaE PE=4 SV=1
gene-STM2228	2535.02	3095.86	1974.19	0.637686	-0.649082	0.0364318	0.412988	gi|1109557564|ref|NC_003197.2|	2328901	2330679	+	1767	STM2228	GO:0016874;GO:0016021;GO:0005886;GO:0016567;GO:0008484;GO:0008270	K07014	proNOG01531	R	hydrolase [Salmonella enterica subsp. enterica serovar Typhimurium str. LT2]	sp|P40709|YEJM_SALTY Inner membrane protein YejM OS=Salmonella typhimurium (strain LT2 / SGSC1412 / ATCC 700720) GN=yejM PE=3 SV=2
gene-STM1239	14321.5	18962.3	9680.58	0.510517	-0.96997	0.0370646	0.416118	gi|1109557564|ref|NC_003197.2|	1326065	1327197	+	1131	STM1239	-	-	NOG117120	S	hypothetical protein STM1239 [Salmonella enterica subsp. enterica serovar Typhimurium str. LT2]	-
gene-STM1263	691.152	841.989	540.315	0.641713	-0.64	0.0371002	0.416118	gi|1109557564|ref|NC_003197.2|	1345815	1346477	+	654	STM1263	GO:0008270	-	proNOG16301	R	hypothetical protein SeD_A2098 [Salmonella enterica subsp. enterica serovar Dublin str. CT_02021853]	sp|P76344|ZINT_ECOLI Metal-binding protein ZinT OS=Escherichia coli (strain K12) GN=zinT PE=1 SV=1
gene-STM2337	18559.6	22100.6	15018.6	0.679558	-0.557332	0.0371182	0.416118	gi|1109557564|ref|NC_003197.2|	2447927	2449140	+	1209	STM2337	GO:0006085;GO:0006082;GO:0047900;GO:0008980;GO:0008776;GO:0016310;GO:0000287;GO:0005524;GO:0005737	K00925	proNOG01458	C	acetate kinase [Salmonella enterica subsp. enterica serovar Typhi str. CT18]	sp|P63412|ACKA_SALTI Acetate kinase OS=Salmonella typhi GN=ackA PE=3 SV=1
gene-STM3965	917.647	704.614	1130.68	1.60468	0.682285	0.037119	0.416118	gi|1109557564|ref|NC_003197.2|	4169764	4172039	+	2271	STM3965	GO:0009086;GO:0005576;GO:0008705;GO:0032259;GO:0016021;GO:0003871;GO:0050907;GO:0008270;GO:0050667;GO:0005829	K00549	proNOG03981	E	5-methyltetrahydropteroyltriglutamate/homocysteine S-methyltransferase [Salmonella enterica subsp. enterica serovar Typhimurium str. LT2]	sp|B4TBQ7|METE_SALHS 5-methyltetrahydropteroyltriglutamate--homocysteine methyltransferase OS=Salmonella heidelberg (strain SL476) GN=metE PE=3 SV=1
gene-STM2784	272.536	212.086	332.985	1.57005	0.650808	0.0371921	0.416118	gi|1109557564|ref|NC_003197.2|	2932363	2933785	-	1416	STM2784	GO:0000160;GO:0018106;GO:0023014;GO:0000155;GO:0016021;GO:0005622;GO:0005524	K07649	proNOG02691	T	regulatory protein [Salmonella enterica subsp. enterica serovar Typhimurium str. LT2]	sp|P45336|QSEC_HAEIN Sensor protein QseC OS=Haemophilus influenzae (strain ATCC 51907 / DSM 11121 / KW20 / Rd) GN=qseC PE=1 SV=1
gene-STM2869	4040.67	2681	5400.35	2.0143	1.01028	0.0372771	0.416118	gi|1109557564|ref|NC_003197.2|	3013795	3014479	-	681	STM2869	GO:0006357;GO:0016592;GO:0003676;GO:0000398;GO:0001104;GO:0009405	-	proNOG69188	S	needle complex export protein [Salmonella enterica subsp. enterica serovar Typhimurium str. LT2]	sp|E1WAB4|ORGB_SALTS Oxygen-regulated invasion protein OrgB OS=Salmonella typhimurium (strain SL1344) GN=orgB PE=1 SV=1
gene-STM3868	694.404	521.408	867.4	1.66357	0.734285	0.0377814	0.420678	gi|1109557564|ref|NC_003197.2|	4078001	4078550	-	540	STM3868	GO:0005886;GO:0046933;GO:0045261;GO:0042777	K02113	proNOG04760	C	ATP synthase F0F1 subunit delta [Salmonella enterica subsp. enterica serovar Typhi str. CT18]	sp|B5EYZ9|ATPD_SALA4 ATP synthase subunit delta OS=Salmonella agona (strain SL483) GN=atpH PE=3 SV=1
gene-STM2868	3382.56	2174.27	4590.85	2.11145	1.07823	0.0383365	0.425246	gi|1109557564|ref|NC_003197.2|	3013346	3013804	-	459	STM2868	-	-	-	-	hypothetical protein STM2868 [Salmonella enterica subsp. enterica serovar Typhimurium str. LT2]	-
gene-STM3681	2969.89	3622.35	2317.42	0.639756	-0.644407	0.0383856	0.425246	gi|1109557564|ref|NC_003197.2|	3869686	3870573	+	888	STM3681	GO:0016310;GO:0047700	-	proNOG103055	GK	transcriptional regulator [Salmonella enterica subsp. enterica serovar Typhimurium str. LT2]	sp|Q8Y3R9|BGLK_LISMO Beta-glucoside kinase OS=Listeria monocytogenes serovar 1/2a (strain ATCC BAA-679 / EGD-e) GN=bglK PE=1 SV=1
gene-STM2750	67.6885	84.8817	50.4953	0.594891	-0.749304	0.0385249	0.425715	gi|1109557564|ref|NC_003197.2|	2889217	2889746	+	528	STM2750	GO:0016021;GO:0034219;GO:0103111;GO:0008982;GO:0009401	K02783	COG3730	G	PTS system glucitol/sorbitol-specific enzyme II [Salmonella enterica subsp. enterica serovar Typhimurium str. LT2]	sp|O32521|PTHC_ERWAM Glucitol/sorbitol permease IIC component OS=Erwinia amylovora GN=srlA PE=3 SV=1
gene-STM0013	6193.84	4780.54	7607.13	1.59127	0.670179	0.0391231	0.431238	gi|1109557564|ref|NC_003197.2|	13577	14734	+	1146	STM0013	GO:0009887;GO:0006357;GO:0051082;GO:0003700;GO:0006457;GO:0009948;GO:0030154;GO:0005524;GO:0005634;GO:0009408;GO:0005737;GO:0008270;GO:0000977;GO:0006260;GO:0031072	K03686	proNOG00321	O	molecular chaperone DnaJ [Salmonella enterica subsp. enterica serovar Typhi str. CT18]	sp|B5F6Y9|DNAJ_SALA4 Chaperone protein DnaJ OS=Salmonella agona (strain SL483) GN=dnaJ PE=3 SV=1
gene-STM2631	113.456	80.9771	145.935	1.80218	0.849742	0.0398308	0.437865	gi|1109557564|ref|NC_003197.2|	2770523	2770873	+	351	STM2631	-	-	-	-	hypothetical protein STM2631 [Phage Gifsy-1]	-
gene-STM0624	19.9905	12.2982	27.6828	2.25095	1.17054	0.0399239	0.437865	gi|1109557564|ref|NC_003197.2|	686569	687661	-	1083	STM0624	GO:0015293;GO:0016829;GO:0005524;GO:0008514;GO:0006464;GO:0008771;GO:0015711;GO:0006101;GO:0008080;GO:0055085;GO:0016021;GO:0009058;GO:0005886	K01910	proNOG09714	C	citrate lyase synthetase [Salmonella enterica subsp. enterica serovar Typhimurium str. LT2]	sp|P77390|CITC_ECOLI [Citrate [pro-3S]-lyase] ligase OS=Escherichia coli (strain K12) GN=citC PE=2 SV=2
gene-STM4176	1084.58	1305.01	864.151	0.662179	-0.594706	0.0405143	0.441976	gi|1109557564|ref|NC_003197.2|	4392475	4394201	-	1614	STM4176	GO:0003937;GO:0006189;GO:0004643	K00602	proNOG00999	F	bifunctional phosphoribosylaminoimidazolecarboxamide formyltransferase/IMP cyclohydrolase [Salmonella enterica subsp. enterica serovar Typhimurium str. LT2]	sp|P26978|PUR9_SALTY Bifunctional purine biosynthesis protein PurH OS=Salmonella typhimurium (strain LT2 / SGSC1412 / ATCC 700720) GN=purH PE=3 SV=2
gene-STM4403	2566.27	2006.99	3125.55	1.55734	0.639081	0.0405613	0.441976	gi|1109557564|ref|NC_003197.2|	4639575	4641589	-	1968	STM4403	GO:0009166;GO:0008254;GO:0000166;GO:0016311;GO:0008663;GO:0046872;GO:0016021;GO:0042597	K01119	proNOG00609	F	bifunctional 2&apos;,3&apos;-cyclic nucleotide 2&apos;-phosphodiesterase/3&apos;-nucleotidase periplasmic protein [Salmonella enterica subsp. enterica serovar Typhimurium str. LT2]	sp|P26265|CPDB_SALTY 2&apos;,3&apos;-cyclic-nucleotide 2&apos;-phosphodiesterase/3&apos;-nucleotidase OS=Salmonella typhimurium (strain LT2 / SGSC1412 / ATCC 700720) GN=cpdB PE=3 SV=2
gene-STM4342	2366.65	1782.06	2951.24	1.65609	0.727778	0.0406507	0.441976	gi|1109557564|ref|NC_003197.2|	4583271	4584018	-	741	STM4342	GO:0051537;GO:0046872;GO:0051539;GO:0016021;GO:0008177;GO:0051538;GO:0009055;GO:0006099	K00245	proNOG03251	C	fumarate reductase iron-sulfur subunit [Salmonella enterica subsp. enterica serovar Typhimurium str. LT2]	sp|P0AC49|FRDB_ECO57 Fumarate reductase iron-sulfur subunit OS=Escherichia coli O157:H7 GN=frdB PE=3 SV=2
gene-STM0736	17061.1	11281.5	22840.8	2.02462	1.01765	0.0408193	0.441976	gi|1109557564|ref|NC_003197.2|	801627	804549	+	2826	STM0736	GO:0030976;GO:0006099;GO:0005829;GO:0045252;GO:0004591	K00164	proNOG00457	C	2-oxoglutarate dehydrogenase E1 component [Salmonella enterica subsp. enterica serovar Typhimurium str. LT2]	sp|P0AFG5|ODO1_ECO57 2-oxoglutarate dehydrogenase E1 component OS=Escherichia coli O157:H7 GN=sucA PE=3 SV=1
gene-STM2549	209.592	151.45	267.735	1.76781	0.821964	0.0409029	0.441976	gi|1109557564|ref|NC_003197.2|	2687483	2688309	+	825	STM2549	GO:0046872;GO:0005783;GO:0000030;GO:0051537;GO:0016021;GO:0050660;GO:0006221;GO:0016491;GO:0055114;GO:0097502	K16951	proNOG22418	C	anaerobic sulfite reductase subunit B [Salmonella enterica subsp. enterica serovar Typhimurium str. LT2]	sp|P26475|ASRB_SALTY Anaerobic sulfite reductase subunit B OS=Salmonella typhimurium (strain LT2 / SGSC1412 / ATCC 700720) GN=asrB PE=2 SV=2
gene-STM1377	16850	20333.9	13366.2	0.657338	-0.605294	0.0409032	0.441976	gi|1109557564|ref|NC_003197.2|	1459370	1459619	-	243	STM1377	GO:0009279;GO:0009405	K06078	proNOG52683;COG4238	M	major outer membrane lipoprotein [Salmonella enterica subsp. enterica serovar Typhi str. CT18]	sp|Q5PH64|LPP1_SALPA Major outer membrane lipoprotein 1 OS=Salmonella paratyphi A (strain ATCC 9150 / SARB42) GN=lpp1 PE=3 SV=1
gene-STM1936	31.2655	41.26	21.2711	0.515537	-0.955852	0.0410731	0.442721	gi|1109557564|ref|NC_003197.2|	2029931	2030181	-	246	STM1936	-	-	proNOG62828	S	hypothetical protein STY2144 [Salmonella enterica subsp. enterica serovar Typhi str. CT18]	sp|P46887|YECH_ECOLI Uncharacterized protein YecH OS=Escherichia coli (strain K12) GN=yecH PE=4 SV=2
gene-STM4277	468.326	340.396	596.255	1.75165	0.808716	0.0411792	0.442777	gi|1109557564|ref|NC_003197.2|	4515928	4517556	+	1443	STM4277	GO:0030288;GO:0042279;GO:0042128;GO:0005509;GO:0005506;GO:0019645;GO:0020037;GO:0016021	K03385	proNOG10194	P	cytochrome c552 [Salmonella enterica subsp. enterica serovar Typhimurium str. LT2]	sp|Q8ZKF5|NRFA_SALTY Cytochrome c-552 OS=Salmonella typhimurium (strain LT2 / SGSC1412 / ATCC 700720) GN=nrfA PE=3 SV=1
gene-STM3699	932.305	720.937	1143.67	1.58637	0.66573	0.0413313	0.442818	gi|1109557564|ref|NC_003197.2|	3894130	3894963	-	828	STM3699	GO:0005737;GO:0006535;GO:0009001	K00640	proNOG05784	E	serine acetyltransferase [Salmonella enterica subsp. enterica serovar Typhimurium str. LT2]	sp|P29847|CYSE_SALTY Serine acetyltransferase OS=Salmonella typhimurium (strain LT2 / SGSC1412 / ATCC 700720) GN=cysE PE=3 SV=1
gene-STM3898	2449.92	3205.35	1694.5	0.528648	-0.919622	0.0413849	0.442818	gi|1109557564|ref|NC_003197.2|	4106499	4106851	+	345	STM3898	-	K09897	proNOG36582	S	hypothetical protein [Salmonella enterica]	sp|Q57HV1|YIFE_SALCH UPF0438 protein YifE OS=Salmonella choleraesuis (strain SC-B67) GN=yifE PE=3 SV=1
gene-STM1655	3526.32	4245.7	2806.95	0.661127	-0.597001	0.0420372	0.448703	gi|1109557564|ref|NC_003197.2|	1748282	1749655	-	1374	STM1655	GO:0034459;GO:0003723;GO:0000027;GO:0005524;GO:0010501;GO:0005737	K05591	proNOG00124	L	ATP-dependent RNA helicase DbpA [Salmonella enterica subsp. enterica serovar Typhimurium str. LT2]	sp|P21693|DBPA_ECOLI ATP-dependent RNA helicase DbpA OS=Escherichia coli (strain K12) GN=dbpA PE=1 SV=2
gene-STM2499	533.156	651.273	415.039	0.637273	-0.650017	0.042298	0.449531	gi|1109557564|ref|NC_003197.2|	2613008	2614109	+	1062	STM2499	GO:0006189;GO:0005524;GO:0005737;GO:0004641	K01933	-	-	phosphoribosylaminoimidazole synthetase [Salmonella enterica subsp. enterica serovar Weltevreden str. 2007-60-3289-1]	sp|B5FQJ2|PUR5_SALDC Phosphoribosylformylglycinamidine cyclo-ligase OS=Salmonella dublin (strain CT_02021853) GN=purM PE=3 SV=1
gene-STM2066	7120.36	5587.8	8652.92	1.54854	0.630907	0.042351	0.449531	gi|1109557564|ref|NC_003197.2|	2141556	2143915	+	2355	STM2066	GO:0005222;GO:0005887;GO:0009405;GO:0005223;GO:0004842;GO:0016567;GO:0042391;GO:0016874;GO:0071805;GO:0043657;GO:0030553;GO:0005576;GO:0005249	-	proNOG45651	S	secreted effector protein [Salmonella enterica subsp. enterica serovar Typhimurium str. LT2]	sp|D0ZMG9|SOPA_SALT1 E3 ubiquitin-protein ligase SopA OS=Salmonella typhimurium (strain 14028s / SGSC 2262) GN=sopA PE=3 SV=1
gene-STM3723	1497.53	1788.39	1206.67	0.674722	-0.567635	0.0424221	0.449531	gi|1109557564|ref|NC_003197.2|	3917871	3918924	-	1041	STM3723	GO:0009244;GO:0008713;GO:0005829	K02849	proNOG05174	M	lipopolysaccharide core biosynthesis protein [Salmonella enterica subsp. enterica serovar Heidelberg str. SL476]	sp|P25742|RFAQ_ECOLI Lipopolysaccharide core heptosyltransferase RfaQ OS=Escherichia coli (strain K12) GN=rfaQ PE=1 SV=2
gene-STM1265	667.278	948.925	385.63	0.406386	-1.29908	0.0432114	0.455731	gi|1109557564|ref|NC_003197.2|	1347512	1348112	+	600	STM1265	GO:0003677;GO:0006355	-	proNOG82298	K	regulatory protein [Salmonella enterica subsp. enterica serovar Agona str. SL483]	-
gene-STM0764	172.977	233.076	112.878	0.484296	-1.04604	0.043215	0.455731	gi|1109557564|ref|NC_003197.2|	827347	828330	-	984	STM0764	GO:0003700;GO:0003677;GO:0006355	K21645	proNOG01911	K	transcriptional regulator [Salmonella enterica subsp. enterica serovar Typhimurium str. LT2]	sp|P39376|YJIE_ECOLI HTH-type transcriptional regulator YjiE OS=Escherichia coli (strain K12) GN=yjiE PE=1 SV=1
gene-STM0741	6893.55	4814.55	8972.55	1.86363	0.898118	0.0436604	0.458548	gi|1109557564|ref|NC_003197.2|	811103	812255	+	1146	STM0741	GO:0016682;GO:0009055;GO:0016021;GO:0070069;GO:0019646	K00426	proNOG01965	C	cytochrome d ubiquinol oxidase subunit II [Salmonella enterica subsp. enterica serovar Typhi str. CT18]	sp|P0ABK4|CYDB_ECO57 Cytochrome d ubiquinol oxidase subunit 2 OS=Escherichia coli O157:H7 GN=cydB PE=3 SV=1
gene-STM2141	11342	13504.2	9179.67	0.679763	-0.556896	0.0437246	0.458548	gi|1109557564|ref|NC_003197.2|	2234963	2236029	-	1059	STM2141	GO:0016021;GO:0022857;GO:0006820;GO:0004332;GO:0055085	K11645	proNOG12434	G	fructose-bisphosphate aldolase [Salmonella enterica subsp. enterica serovar Typhi str. CT18]	sp|P0A992|ALF1_ECOL6 Fructose-bisphosphate aldolase class 1 OS=Escherichia coli O6:H1 (strain CFT073 / ATCC 700928 / UPEC) GN=fbaB PE=3 SV=2
gene-STM2080	2786.06	3338.85	2233.28	0.668877	-0.580187	0.0441063	0.458548	gi|1109557564|ref|NC_003197.2|	2157955	2159121	-	1167	STM2080	GO:0006065;GO:0003979;GO:0051287;GO:0009103;GO:0055114	K00012	proNOG00641	M	UDP-glucose/GDP-mannose dehydrogenase [Salmonella enterica subsp. enterica serovar Typhimurium str. LT2]	sp|Q04873|UDG_SALTY UDP-glucose 6-dehydrogenase OS=Salmonella typhimurium (strain LT2 / SGSC1412 / ATCC 700720) GN=udg PE=3 SV=1
gene-STM0155	78.0239	54.5957	101.452	1.85824	0.893938	0.0441105	0.458548	gi|1109557564|ref|NC_003197.2|	182714	183004	+	291	STM0155	-	-	proNOG56494	S	hypothetical protein STY0178 [Salmonella enterica subsp. enterica serovar Typhi str. CT18]	-
gene-STM4100	638.672	506.918	770.427	1.51983	0.603906	0.0441208	0.458548	gi|1109557564|ref|NC_003197.2|	4309711	4310886	+	1167	STM4100	GO:0030170;GO:0003962;GO:0016829	K01739	proNOG01367	E	cystathionine gamma-synthase [Salmonella enterica subsp. enterica serovar Paratyphi C strain RKS4594]	sp|P00935|METB_ECOLI Cystathionine gamma-synthase OS=Escherichia coli (strain K12) GN=metB PE=1 SV=1
gene-STM0059	3.25753	0.668913	5.84615	8.73977	3.1276	0.0441928	0.458548	gi|1109557564|ref|NC_003197.2|	69703	70003	+	300	STM0059	GO:0008815;GO:0005737	K01646	proNOG65468	C	citrate lyase subunit gamma [Salmonella enterica subsp. enterica serovar Typhi str. CT18]	sp|Q5PKJ6|CITD2_SALPA Citrate lyase acyl carrier protein 2 OS=Salmonella paratyphi A (strain ATCC 9150 / SARB42) GN=citD2 PE=3 SV=1
gene-STM1998	201.694	248.823	154.564	0.621183	-0.68691	0.0442138	0.458548	gi|1109557564|ref|NC_003197.2|	2081160	2081667	-	444	STM1998	GO:0009432;GO:0008236;GO:0006281;GO:0003677;GO:0006355;GO:0006508	K03503	proNOG51761	KT	DNA polymerase V subunit UmuD [Salmonella enterica subsp. enterica serovar Typhimurium str. LT2]	sp|P22493|UMUD_SALTY Protein UmuD OS=Salmonella typhimurium (strain LT2 / SGSC1412 / ATCC 700720) GN=umuD PE=1 SV=1
gene-STM2880	381.799	475.646	287.951	0.605391	-0.724062	0.0446413	0.45936	gi|1109557564|ref|NC_003197.2|	3024115	3024375	-	261	STM2880	-	-	-	-	hypothetical protein [Salmonella enterica subsp. enterica serovar Typhimurium str. D23580]	-
gene-STM1786	46.0977	32.4316	59.7638	1.84277	0.881873	0.04469	0.45936	gi|1109557564|ref|NC_003197.2|	1884759	1885940	+	1143	STM1786	GO:0051539;GO:0008901;GO:0005524;GO:0055114;GO:0051538;GO:0046872;GO:0006468;GO:0033748;GO:0004674;GO:0016021;GO:0009375	K06282	proNOG01798	C	hypothetical protein SPAB_01434 [Salmonella enterica subsp. enterica serovar Paratyphi B str. SPB7]	sp|P69740|MBHS_ECOL6 Hydrogenase-1 small chain OS=Escherichia coli O6:H1 (strain CFT073 / ATCC 700928 / UPEC) GN=hyaA PE=3 SV=1
gene-STM0749	1273.28	983.785	1562.78	1.58854	0.667703	0.0447894	0.45936	gi|1109557564|ref|NC_003197.2|	817280	817818	+	531	STM0749	GO:0022857;GO:0016021;GO:0009279;GO:0055085	K03640	proNOG51915	M	peptidoglycan-associated outer membrane lipoprotein [Salmonella enterica subsp. enterica serovar Typhi str. CT18]	sp|P0A913|PAL_ECO57 Peptidoglycan-associated lipoprotein OS=Escherichia coli O157:H7 GN=pal PE=3 SV=1
gene-STM4186	40.6417	29.0397	52.2436	1.79904	0.847226	0.044999	0.45936	gi|1109557564|ref|NC_003197.2|	4406806	4407217	-	412	STM4186	GO:0016021	-	-	-	hypothetical protein SPAB_05180 [Salmonella enterica subsp. enterica serovar Paratyphi B str. SPB7]	-
gene-STM4315	16422.8	7434.61	25410.9	3.41793	1.77312	0.0450143	0.45936	gi|1109557564|ref|NC_003197.2|	4560898	4561780	-	882	STM4315	GO:0006355;GO:0019243;GO:0000987;GO:0019172;GO:0003700;GO:0005829	-	proNOG22703	K	DNA-binding protein [Salmonella enterica subsp. enterica serovar Typhimurium str. LT2]	sp|E1WAC0|HILD_SALTS Transcriptional regulator hilD OS=Salmonella typhimurium (strain SL1344) GN=hilD PE=4 SV=1
gene-STM2665	84357	102674	66039.4	0.643192	-0.636678	0.0450222	0.45936	gi|1109557564|ref|NC_003197.2|	2807659	2808009	+	345	STM2665	GO:0008289;GO:0006810;GO:0005215;GO:0044238	K05809	proNOG43519	J	Ribosome hibernation protein YfiA [Salmonella enterica]	sp|P0AD51|RAIA_ECO57 Ribosome-associated inhibitor A OS=Escherichia coli O157:H7 GN=raiA PE=3 SV=2
gene-STM2892	5194.23	2339.47	8048.99	3.44051	1.78262	0.0450955	0.45936	gi|1109557564|ref|NC_003197.2|	3035253	3036271	-	1011	STM2892	GO:0016021;GO:0005737;GO:0009405	K22514	proNOG93319	S	needle length control protein [Salmonella enterica subsp. enterica serovar Typhimurium str. LT2]	sp|P40613|SPAN_SALTY Surface presentation of antigens protein SpaN OS=Salmonella typhimurium (strain LT2 / SGSC1412 / ATCC 700720) GN=spaN PE=3 SV=1
gene-STM1738	919.182	1125.03	713.332	0.634055	-0.65732	0.0451406	0.45936	gi|1109557564|ref|NC_003197.2|	1832192	1832502	+	303	STM1738	-	K09780	proNOG51812	S	hypothetical protein STY1313 [Salmonella enterica subsp. enterica serovar Typhi str. CT18]	sp|P0AB56|YCII_ECOL6 Protein YciI OS=Escherichia coli O6:H1 (strain CFT073 / ATCC 700928 / UPEC) GN=yciI PE=3 SV=1
gene-STM4061	1275.7	1562.5	988.908	0.632902	-0.659945	0.0452772	0.45936	gi|1109557564|ref|NC_003197.2|	4271244	4272158	+	909	STM4061	GO:0016021;GO:0061088;GO:0015086;GO:0070574;GO:0015093;GO:1903874;GO:0005886;GO:0015341;GO:0010043;GO:0071577	K13283	proNOG06834	P	ferrous iron efflux protein F [Salmonella enterica subsp. enterica serovar Typhimurium str. LT2]	sp|B5FPR1|FIEF_SALDC Cation-efflux pump FieF OS=Salmonella dublin (strain CT_02021853) GN=fieF PE=3 SV=1
gene-STM1313	113.132	84.8231	141.441	1.66749	0.737675	0.0453392	0.45936	gi|1109557564|ref|NC_003197.2|	1392187	1393559	+	1365	STM1313	GO:0016021;GO:0005886;GO:0008982;GO:0034219;GO:0009401	K02761	proNOG15808	G	PTS system N,N&apos;-diacetylchitobiose-specific transporter subunit IIC [Salmonella enterica subsp. enterica serovar Typhimurium str. LT2]	sp|P17334|PTQC_ECOLI N,N&apos;-diacetylchitobiose permease IIC component OS=Escherichia coli (strain K12) GN=chbC PE=1 SV=2
gene-STM0439	1566.48	1082.45	2050.5	1.89431	0.921673	0.0462376	0.467383	gi|1109557564|ref|NC_003197.2|	493355	494254	-	897	STM0439	GO:0016021;GO:0005886;GO:0008495;GO:0048034	K02257	proNOG04964	O	protoheme IX farnesyltransferase [Salmonella enterica subsp. enterica serovar Typhimurium str. LT2]	sp|Q57SC4|CYOE_SALCH Protoheme IX farnesyltransferase OS=Salmonella choleraesuis (strain SC-B67) GN=cyoE PE=3 SV=2
gene-STM0390	1430.69	1754.45	1106.92	0.63092	-0.664472	0.0463771	0.46764	gi|1109557564|ref|NC_003197.2|	441846	442537	+	684	STM0390	GO:0016021	K14591	proNOG08583	S	hypothetical protein STM0390 [Salmonella enterica subsp. enterica serovar Typhimurium str. LT2]	sp|P0AE28|AROM_ECOLI Protein AroM OS=Escherichia coli (strain K12) GN=aroM PE=4 SV=1
gene-STM4511	556.436	439.795	673.077	1.53043	0.61394	0.0464762	0.46764	gi|1109557564|ref|NC_003197.2|	4765084	4766006	-	915	STM4511	GO:0006355;GO:0016021;GO:0003700;GO:0003677	K21645	proNOG01911	K	DNA-binding transcriptional regulator [Salmonella enterica subsp. enterica serovar Typhi str. CT18]	sp|P39376|YJIE_ECOLI HTH-type transcriptional regulator YjiE OS=Escherichia coli (strain K12) GN=yjiE PE=1 SV=1
gene-STM2867	7720.65	6006.32	9434.98	1.57084	0.651537	0.0470128	0.471409	gi|1109557564|ref|NC_003197.2|	3012114	3013008	-	894	STM2867	GO:0005829;GO:0006355;GO:0019172;GO:0003700;GO:0000987;GO:0019243	-	bactNOG111909	K	invasion regulatory protein [Salmonella enterica subsp. enterica serovar Typhimurium str. LT2]	sp|E1WAB2|SIRC_SALTS Transcriptional regulator sirC OS=Salmonella typhimurium (strain SL1344) GN=sirC PE=3 SV=1
gene-STM2576	121.006	160.595	81.4161	0.506965	-0.980041	0.0471886	0.471409	gi|1109557564|ref|NC_003197.2|	2721679	2721951	+	267	STM2576	GO:0046872;GO:0051539	-	proNOG51697	C	ferredoxin [Salmonella enterica subsp. enterica serovar Typhimurium str. LT2]	sp|P52102|YFHL_ECOLI Uncharacterized ferredoxin-like protein YfhL OS=Escherichia coli (strain K12) GN=yfhL PE=1 SV=1
gene-STM3838	5143.59	6182.57	4104.6	0.663899	-0.590965	0.0472144	0.471409	gi|1109557564|ref|NC_003197.2|	4043637	4045114	-	1425	STM3838	GO:0005524;GO:0006275;GO:0005737;GO:0003688;GO:0006270	K02313	proNOG01899	L	chromosomal replication initiator protein DnaA [Salmonella enterica subsp. enterica serovar Typhimurium str. ST4/74]	sp|B5EYX2|DNAA_SALA4 Chromosomal replication initiator protein DnaA OS=Salmonella agona (strain SL483) GN=dnaA PE=3 SV=1
gene-STM2001	2221.82	1379.93	3063.71	2.22019	1.15069	0.0473412	0.471409	gi|1109557564|ref|NC_003197.2|	2082348	2083145	+	798	STM2001	GO:0008237;GO:0005737;GO:0006508;GO:0016740	K09933	proNOG07298	S	inner membrane protein [Salmonella enterica subsp. enterica serovar Typhimurium str. LT2]	sp|B5FL88|MTFA_SALDC Protein MtfA OS=Salmonella dublin (strain CT_02021853) GN=mtfA PE=3 SV=1
gene-STM0848	799.074	625.212	972.935	1.55617	0.637998	0.0474138	0.471409	gi|1109557564|ref|NC_003197.2|	918092	919975	+	1878	STM0848	GO:0016829;GO:0005524;GO:0016887;GO:0005886;GO:0015833	K13892	proNOG00380	V	putative phosphonate C-P lyase system protein PhnK [Salmonella enterica]	sp|Q8ZQM4|GSIA_SALTY Glutathione import ATP-binding protein GsiA OS=Salmonella typhimurium (strain LT2 / SGSC1412 / ATCC 700720) GN=gsiA PE=3 SV=1
gene-STM3822	186.366	146.392	226.34	1.54612	0.628656	0.0474955	0.471409	gi|1109557564|ref|NC_003197.2|	4020823	4023388	-	2553	STM3822	GO:0050626;GO:0030151;GO:0042597;GO:0009055;GO:0055114	K07811	proNOG02759	C	trimethylamine N-oxide reductase subunit [Salmonella enterica subsp. enterica serovar Typhimurium str. LT2]	sp|Q8ZKZ7|TORA_SALTY Trimethylamine-N-oxide reductase OS=Salmonella typhimurium (strain LT2 / SGSC1412 / ATCC 700720) GN=torA PE=3 SV=1
gene-STM3642	372.988	293.807	452.168	1.539	0.62199	0.0478935	0.474286	gi|1109557564|ref|NC_003197.2|	3829354	3829945	+	588	STM3642	GO:0008725;GO:0006284	K01246	proNOG24444	L	3-methyladenine DNA glycosylase [Salmonella enterica subsp. enterica serovar Typhimurium str. LT2]	sp|P05100|3MG1_ECOLI DNA-3-methyladenine glycosylase 1 OS=Escherichia coli (strain K12) GN=tag PE=1 SV=1
gene-STM1272	34.6279	45.5847	23.6712	0.519279	-0.945419	0.048363	0.477857	gi|1109557564|ref|NC_003197.2|	1351745	1351943	+	189	STM1272	-	-	proNOG65658	S	hypothetical protein STM1272 [Salmonella enterica subsp. enterica serovar Typhimurium str. LT2]	sp|P64498|YOAG_ECO57 Protein YoaG OS=Escherichia coli O157:H7 GN=yoaG PE=3 SV=1
gene-STM2187	1195.96	940.893	1451.02	1.54217	0.624964	0.0487051	0.480155	gi|1109557564|ref|NC_003197.2|	2282612	2283861	+	1242	STM2187	GO:0004152;GO:0055114;GO:0004159;GO:0006207;GO:0003954;GO:0006208;GO:0005737;GO:0051539;GO:0046872	K17723	proNOG02141	C	dihydropyrimidine dehydrogenase [Salmonella enterica subsp. enterica serovar Typhimurium str. LT2]	sp|Q8ZNL7|PREA_SALTY NAD-dependent dihydropyrimidine dehydrogenase subunit PreA OS=Salmonella typhimurium (strain LT2 / SGSC1412 / ATCC 700720) GN=preA PE=3 SV=1
gene-STM0965	1161.01	900.133	1421.88	1.57964	0.659592	0.0489381	0.480727	gi|1109557564|ref|NC_003197.2|	1047767	1048396	+	624	STM0965	GO:0005737;GO:0055114;GO:0016491	K07307	proNOG07979	C	anaerobic dimethyl sulfoxide reductase subunit B [Salmonella enterica subsp. enterica serovar Typhi str. CT18]	sp|P18776|DMSB_ECOLI Anaerobic dimethyl sulfoxide reductase chain B OS=Escherichia coli (strain K12) GN=dmsB PE=1 SV=4
gene-STM0757	542.744	668.587	416.9	0.623554	-0.681414	0.0489896	0.480727	gi|1109557564|ref|NC_003197.2|	821292	822023	+	726	STM0757	GO:0016021;GO:0034257;GO:0005886;GO:0034258	K03811	proNOG13805	H	Ribosyl nicotinamide transporter PnuC [Salmonella enterica]	sp|P24520|PNUC_SALTY Nicotinamide riboside transporter PnuC OS=Salmonella typhimurium (strain LT2 / SGSC1412 / ATCC 700720) GN=pnuC PE=2 SV=2
gene-STM0732	2672.04	834.835	4509.25	5.40136	2.43332	0.049257	0.480727	gi|1109557564|ref|NC_003197.2|	797906	798384	+	414	STM0732	GO:0009055;GO:0006099;GO:0045281;GO:0005886;GO:0046872;GO:0016021;GO:0008177	K00241	proNOG34336	C	succinate dehydrogenase cytochrome b556 large membrane subunit [Salmonella enterica subsp. enterica serovar Paratyphi B str. SPB7]	sp|P63726|DHSC_SALTI Succinate dehydrogenase cytochrome b556 subunit OS=Salmonella typhi GN=sdhC PE=3 SV=1
gene-STM0984	3219.55	3829.17	2609.92	0.681588	-0.553029	0.0492685	0.480727	gi|1109557564|ref|NC_003197.2|	1070426	1072186	+	1755	STM0984	GO:0043190;GO:0055085;GO:0005524;GO:0006869;GO:0034040	K11085	proNOG00276	V	lipid transporter ATP-binding/permease [Salmonella enterica subsp. enterica serovar Typhi str. CT18]	sp|Q57R14|MSBA_SALCH Lipid A export ATP-binding/permease protein MsbA OS=Salmonella choleraesuis (strain SC-B67) GN=msbA PE=3 SV=1
gene-STM3808	23467.3	18142.6	28791.9	1.58698	0.666283	0.049311	0.480727	gi|1109557564|ref|NC_003197.2|	4009390	4009832	-	435	STM3808	GO:0005737;GO:0050821	K04081	proNOG25027	O	heat shock protein B [Salmonella enterica subsp. enterica serovar Paratyphi A str. ATCC 9150]	sp|B5EY83|IBPB_SALA4 Small heat shock protein IbpB OS=Salmonella agona (strain SL483) GN=ibpB PE=3 SV=1
gene-STM4271	40.3077	52.2199	28.3954	0.543765	-0.878944	0.0495309	0.481022	gi|1109557564|ref|NC_003197.2|	4510386	4510803	+	417	STM4271	GO:0016787;GO:0016021;GO:0005886	K06518	proNOG49503	R	hypothetical protein SPAB_05264 [Salmonella enterica subsp. enterica serovar Paratyphi B str. SPB7]	sp|Q65DJ4|CIDA_BACLD Holin-like protein CidA OS=Bacillus licheniformis (strain DSM 13 / ATCC 14580) GN=cidA PE=3 SV=1
gene-STM2425	402.665	488.656	316.674	0.648051	-0.625821	0.0495605	0.481022	gi|1109557564|ref|NC_003197.2|	2537774	2538783	+	1005	STM2425	GO:0016021	K14347	proNOG03207	R	hypothetical protein STY2661 [Salmonella enterica subsp. enterica serovar Typhi str. CT18]	sp|P39836|YFEH_ECOLI Uncharacterized protein YfeH OS=Escherichia coli (strain K12) GN=yfeH PE=4 SV=2
gene-STM1085	13841.3	16536.7	11145.9	0.674008	-0.569163	0.0498904	0.483155	gi|1109557564|ref|NC_003197.2|	1174256	1174915	-	660	STM1085	GO:0043066;GO:0016021	K19416	proNOG10047	S	hypothetical protein STM1085 [Salmonella enterica subsp. enterica serovar Typhimurium str. LT2]	sp|P0AAC7|YCCA_ECOL6 Inner membrane protein YccA OS=Escherichia coli O6:H1 (strain CFT073 / ATCC 700928 / UPEC) GN=yccA PE=3 SV=1
gene-STM0831	107287	128526	86048.9	0.669506	-0.578832	0.0501937	0.485021	gi|1109557564|ref|NC_003197.2|	897490	898127	-	528	STM0831	GO:0005737;GO:0006879;GO:0006950;GO:0016722;GO:0055114;GO:0008199;GO:0030261;GO:0003677	K04047	proNOG03867	P	DNA starvation/stationary phase protection protein Dps [Salmonella enterica subsp. enterica serovar Typhi str. CT18]	sp|B5F0B0|DPS_SALA4 DNA protection during starvation protein OS=Salmonella agona (strain SL483) GN=dps PE=3 SV=1
gene-STM3390	172.436	214.292	130.58	0.609356	-0.714642	0.0503655	0.485612	gi|1109557564|ref|NC_003197.2|	3561100	3562268	+	1164	STM3390	GO:0046677;GO:0006855;GO:0031226;GO:0015238;GO:0016021	K18141	proNOG01670	V	acriflavine resistance protein E precursor [Salmonella enterica subsp. enterica serovar Typhimurium str. LT2]	sp|P24180|ACRE_ECOLI Acriflavine resistance protein E OS=Escherichia coli (strain K12) GN=acrE PE=2 SV=2
gene-STM3388	646.768	796.373	497.163	0.624285	-0.679724	0.0508587	0.489292	gi|1109557564|ref|NC_003197.2|	3557933	3560032	+	2100	STM3388	GO:0016310;GO:0071111;GO:0016301;GO:0016021	K21023	proNOG00043	T	signal transduction protein [Salmonella enterica subsp. enterica serovar Typhimurium str. LT2]	sp|Q9I310|Y1727_PSEAE Uncharacterized signaling protein PA1727 OS=Pseudomonas aeruginosa (strain ATCC 15692 / PAO1 / 1C / PRS 101 / LMG 12228) GN=PA1727 PE=4 SV=1
gene-STM1323	901.768	1107.23	696.303	0.628868	-0.66917	0.0511985	0.490688	gi|1109557564|ref|NC_003197.2|	1403137	1403684	+	543	STM1323	GO:0016021	-	proNOG23737	S	hypothetical protein STY1788 [Salmonella enterica subsp. enterica serovar Typhi str. CT18]	sp|P76208|YNIB_ECOLI Uncharacterized protein YniB OS=Escherichia coli (strain K12) GN=yniB PE=4 SV=1
gene-STM2261	414.163	548.561	279.765	0.509999	-0.971434	0.0512276	0.490688	gi|1109557564|ref|NC_003197.2|	2359153	2359660	-	498	STM2261	GO:0009055;GO:0005506	K02572	proNOG43970	C	ferredoxin-type protein [Salmonella enterica subsp. enterica serovar Typhimurium str. LT2]	sp|P0AAL2|NAPF_ECO57 Ferredoxin-type protein NapF OS=Escherichia coli O157:H7 GN=napF PE=3 SV=1
gene-STM3929	178.762	140.583	216.941	1.54315	0.625879	0.0515075	0.492295	gi|1109557564|ref|NC_003197.2|	4138469	4139226	+	747	STM3929	GO:0047241;GO:0009246	K02852	proNOG00532	M	UDP-N-acetyl-D-mannosaminuronic acid transferase [Salmonella enterica subsp. enterica serovar Typhimurium str. LT2]	sp|B5FN88|WECG_SALDC Probable UDP-N-acetyl-D-mannosaminuronic acid transferase OS=Salmonella dublin (strain CT_02021853) GN=wecG PE=3 SV=1
gene-STM3226	2298.8	2800.9	1796.71	0.641476	-0.640534	0.0517685	0.493714	gi|1109557564|ref|NC_003197.2|	3395189	3395863	+	669	STM3226	GO:0016021	-	proNOG04276	S	hypothetical protein STM3226 [Salmonella enterica subsp. enterica serovar Typhimurium str. LT2]	sp|P0AA65|YQJA_ECO57 Inner membrane protein YqjA OS=Escherichia coli O157:H7 GN=yqjA PE=3 SV=1
gene-STM2782	6319.49	7945.54	4693.45	0.590703	-0.759496	0.0519787	0.494531	gi|1109557564|ref|NC_003197.2|	2929591	2930495	+	903	STM2782	-	-	proNOG40449	S	transcriptional activator [Salmonella enterica subsp. enterica serovar Typhimurium str. LT2]	-
gene-STM0527	110.34	84.2631	136.416	1.61893	0.695038	0.05225	0.494531	gi|1109557564|ref|NC_003197.2|	588726	589973	-	1242	STM0527	GO:0009442;GO:0047652;GO:0042803;GO:0030145	K02083	proNOG02517	E	allantoate amidohydrolase [Salmonella enterica subsp. enterica serovar Typhimurium str. ST4/74]	sp|P77425|ALLC_ECOLI Allantoate amidohydrolase OS=Escherichia coli (strain K12) GN=allC PE=1 SV=1
gene-STM3851	381.035	457.708	304.362	0.66497	-0.58864	0.0523699	0.494531	gi|1109557564|ref|NC_003197.2|	4057747	4059210	-	1464	STM3851	GO:0016021;GO:1904823;GO:0005345	K06901	-	-	putative membrane transport protein [Salmonella enterica subsp. enterica serovar Paratyphi A str. ATCC 9150]	sp|P31466|PURP_ECOLI Probable adenine permease PurP OS=Escherichia coli (strain K12) GN=purP PE=1 SV=2
gene-STM3924	141.689	105.581	177.796	1.68397	0.751865	0.0523896	0.494531	gi|1109557564|ref|NC_003197.2|	4133108	4133671	+	555	STM3924	GO:0009246;GO:0008080	K16704	proNOG23539	R	TDP-fucosamine acetyltransferase [Salmonella enterica subsp. enterica serovar Heidelberg str. SL476]	sp|P27832|WECD_ECOLI dTDP-fucosamine acetyltransferase OS=Escherichia coli (strain K12) GN=wecD PE=3 SV=3
gene-STM2796	1577.37	1946.71	1208.02	0.620542	-0.688399	0.0524399	0.494531	gi|1109557564|ref|NC_003197.2|	2945704	2945873	-	165	STM2796	GO:0016021	-	proNOG62385	S	hypothetical protein [Salmonella enterica]	sp|P0AE44|YQAE_ECO57 UPF0057 membrane protein YqaE OS=Escherichia coli O157:H7 GN=yqaE PE=3 SV=1
gene-STM1826	8803.93	10405.4	7202.5	0.692191	-0.530758	0.0525305	0.494531	gi|1109557564|ref|NC_003197.2|	1923360	1924737	+	1371	STM1826	GO:0003941;GO:0051539;GO:0006094	K01752	proNOG03180	E	L-serine deaminase I/L-threonine deaminase I [Salmonella enterica subsp. enterica serovar Typhimurium str. LT2]	sp|P16095|SDHL_ECOLI L-serine dehydratase 1 OS=Escherichia coli (strain K12) GN=sdaA PE=1 SV=3
gene-PSLT043	5226.51	3873.44	6579.57	1.69864	0.764377	0.053155	0.498785	gi|1114422000|ref|NC_003277.2|	34149	35174	-	1026	PSLT043	GO:0016310;GO:0016301	-	proNOG20048	U	type II secretion system protein [Salmonella enterica subsp. enterica serovar Typhimurium str. LT2]	sp|P45754|GSPA_AERHY General secretion pathway protein A OS=Aeromonas hydrophila GN=exeA PE=3 SV=1
gene-STM0636	9085.49	11416.3	6754.67	0.591669	-0.757138	0.0532098	0.498785	gi|1109557564|ref|NC_003197.2|	698032	698306	-	270	STM0636	-	K09158	COG2921;proNOG42442	S	hypothetical protein SPAB_02916 [Salmonella enterica subsp. enterica serovar Paratyphi B str. SPB7]	sp|A8AJH3|Y2527_CITK8 UPF0250 protein CKO_02527 OS=Citrobacter koseri (strain ATCC BAA-895 / CDC 4225-83 / SGSC4696) GN=CKO_02527 PE=3 SV=1
gene-STM0486	761.351	594.225	928.477	1.5625	0.643856	0.0535489	0.500361	gi|1109557564|ref|NC_003197.2|	543199	543818	+	606	STM0486	GO:0006281;GO:0003677;GO:0046872;GO:0006310;GO:0032040;GO:0030515;GO:0006364	K06187	proNOG03239	L	recombination protein RecR [Salmonella enterica subsp. enterica serovar Typhi str. CT18]	sp|B5EXM8|RECR_SALA4 Recombination protein RecR OS=Salmonella agona (strain SL483) GN=recR PE=3 SV=1
gene-STM2342	69.1473	49.2312	89.0633	1.80908	0.855258	0.053606	0.500361	gi|1109557564|ref|NC_003197.2|	2454921	2456319	-	1398	STM2342	GO:0016021;GO:0009401	K03475	proNOG02734	G	PTS system ascorbate-specific transporter subunit IIC [Salmonella enterica subsp. enterica serovar Typhimurium str. LT2]	sp|Q8FAJ3|ULAA_ECOL6 Ascorbate-specific permease IIC component UlaA OS=Escherichia coli O6:H1 (strain CFT073 / ATCC 700928 / UPEC) GN=ulaA PE=3 SV=1
gene-STM3091	4735.45	5558	3912.9	0.704013	-0.506327	0.0545498	0.506094	gi|1109557564|ref|NC_003197.2|	3253334	3254740	+	1402	STM3091	GO:0005887;GO:0005351;GO:0015992;GO:0055085	K08137	proNOG08545	G	galactose-proton symporter [Salmonella enterica subsp. enterica serovar Typhi str. CT18]	sp|P0AEP2|GALP_ECOL6 Galactose-proton symporter OS=Escherichia coli O6:H1 (strain CFT073 / ATCC 700928 / UPEC) GN=galP PE=3 SV=1
gene-STM2857	2137.03	1640.24	2633.82	1.60575	0.683248	0.0545615	0.506094	gi|1109557564|ref|NC_003197.2|	3001351	3002483	+	1122	STM2857	GO:0046872	K04654	proNOG01802	O	hydrogenase isoenzyme formation protein HypD [Salmonella enterica subsp. enterica serovar Typhi str. CT18]	sp|P24192|HYPD_ECOLI Hydrogenase isoenzymes formation protein HypD OS=Escherichia coli (strain K12) GN=hypD PE=1 SV=1
gene-STM2535	994.222	691.212	1297.23	1.87675	0.908236	0.0545664	0.506094	gi|1109557564|ref|NC_003197.2|	2675232	2676017	-	786	STM2535	GO:0009405;GO:0005576;GO:0030254;GO:0005515;GO:0005829;GO:0009986	-	proNOG04356	S	enhanced serine sensitivity protein SseB [Salmonella enterica subsp. enterica serovar Gallinarum str. 287/91]	sp|P0AFZ1|SSEB_ECOLI Protein SseB OS=Escherichia coli (strain K12) GN=sseB PE=4 SV=1
gene-STM4112	25.4953	16.8554	34.1352	2.02518	1.01805	0.0550898	0.509871	gi|1109557564|ref|NC_003197.2|	4327301	4328393	+	1086	STM4112	GO:0008982;GO:0016021;GO:0005351;GO:0103111;GO:0034219;GO:0009401;GO:0015992	K11203	proNOG08400	G	fructose-like permease EIIC subunit 2 [Salmonella enterica subsp. enterica serovar Typhimurium str. LT2]	sp|P32672|PTFC2_ECOLI Fructose-like permease IIC component 2 OS=Escherichia coli (strain K12) GN=frwC PE=3 SV=1
gene-STM4539	57.9323	41.7183	74.1463	1.77731	0.829694	0.0558107	0.515456	gi|1109557564|ref|NC_003197.2|	4797488	4798555	+	1068	STM4539	GO:0004360;GO:0006047;GO:0030246;GO:0005975;GO:0006002;GO:0016853	K19504	proNOG13680	M	glucosamine-fructose-6-phosphate aminotransferase [Salmonella enterica subsp. enterica serovar Typhimurium str. LT2]	sp|Q7NIG8|GLMS_GLOVI Glutamine--fructose-6-phosphate aminotransferase [isomerizing] OS=Gloeobacter violaceus (strain PCC 7421) GN=glmS PE=3 SV=3
gene-STM0690	66.5586	47.8816	85.2356	1.78013	0.831984	0.0560816	0.516809	gi|1109557564|ref|NC_003197.2|	752729	753875	-	1146	STM0690	GO:0051539;GO:0046872;GO:0016021;GO:0006101	K13795	proNOG09613	S	citrate utilization protein b [Salmonella enterica subsp. enterica serovar Typhimurium str. LT2]	sp|P37463|CITB_SALTY Citrate utilization protein B OS=Salmonella typhimurium (strain LT2 / SGSC1412 / ATCC 700720) GN=citB PE=4 SV=2
gene-STM2944	286.291	227.536	345.047	1.51645	0.600699	0.0561928	0.516809	gi|1109557564|ref|NC_003197.2|	3084047	3086721	-	2670	STM2944	GO:0010501;GO:0016021;GO:0004004	K07012	proNOG02090	L	helicase [Salmonella enterica subsp. enterica serovar Typhimurium str. LT2]	sp|P38036|CAS3_ECOLI CRISPR-associated endonuclease/helicase Cas3 OS=Escherichia coli (strain K12) GN=ygcB PE=1 SV=2
gene-STM0950	526.467	631.123	421.81	0.668348	-0.581328	0.0569058	0.522271	gi|1109557564|ref|NC_003197.2|	1027682	1028366	-	684	STM0950	GO:0003824;GO:0008152	-	proNOG01551	Q	isochorismatase family protein [Salmonella enterica]	sp|P21367|YCAC_ECOLI Uncharacterized protein YcaC OS=Escherichia coli (strain K12) GN=ycaC PE=1 SV=1
gene-STM1630	103.69	147.066	60.314	0.410114	-1.2859	0.0572302	0.523506	gi|1109557564|ref|NC_003197.2|	1720145	1720861	-	717	STM1630	GO:0016021	-	proNOG28686	S	inner membrane protein [Salmonella enterica subsp. enterica serovar Typhimurium str. LT2]	sp|P20666|TFPB_MORBO Protein TfpB OS=Moraxella bovis GN=tfpB PE=4 SV=1
gene-STM2890	741.53	420.247	1062.81	2.52902	1.33858	0.057279	0.523506	gi|1109557564|ref|NC_003197.2|	3033678	3034357	-	680	STM2890	GO:0009306;GO:0016021;GO:0009405;GO:0005886	K22507	proNOG16360	U	surface presentation of antigens protein SpaP [Salmonella enterica subsp. enterica serovar Typhimurium str. LT2]	sp|P40700|SPAP_SALTY Surface presentation of antigens protein SpaP OS=Salmonella typhimurium (strain LT2 / SGSC1412 / ATCC 700720) GN=spaP PE=3 SV=1
gene-STM4453	340.53	268.194	412.866	1.53943	0.622396	0.0575972	0.52532	gi|1109557564|ref|NC_003197.2|	4695118	4696782	-	1659	STM4453	GO:0005993;GO:0008788;GO:0005737	K01226	proNOG01712	G	trehalose-6-phosphate hydrolase [Salmonella enterica subsp. enterica serovar Typhimurium str. 798]	sp|P28904|TREC_ECOLI Trehalose-6-phosphate hydrolase OS=Escherichia coli (strain K12) GN=treC PE=3 SV=3
gene-STM3708	1462.89	1153.02	1772.76	1.53749	0.620572	0.0581146	0.528939	gi|1109557564|ref|NC_003197.2|	3902894	3903930	-	1032	STM3708	GO:0005737;GO:0055114;GO:0019518;GO:0008743;GO:0008270	K00060	proNOG01696	E	L-threonine 3-dehydrogenase [Salmonella enterica subsp. enterica serovar Typhimurium str. LT2]	sp|B5EXC3|TDH_SALA4 L-threonine 3-dehydrogenase OS=Salmonella agona (strain SL483) GN=tdh PE=3 SV=1
gene-STM1835	440.854	529.127	352.58	0.666344	-0.585662	0.058297	0.529501	gi|1109557564|ref|NC_003197.2|	1932704	1933524	-	816	STM1835	GO:0046872;GO:0005737;GO:0016021;GO:0031167;GO:0052911	K00563	proNOG03345	R	23S rRNA methyltransferase A [Salmonella enterica subsp. enterica serovar Typhimurium str. LT2]	sp|P36999|RLMA_ECOLI 23S rRNA (guanine(745)-N(1))-methyltransferase OS=Escherichia coli (strain K12) GN=rlmA PE=1 SV=1
gene-STM3299	2632.57	3099.98	2165.15	0.698441	-0.51779	0.0592323	0.535719	gi|1109557564|ref|NC_003197.2|	3467937	3468425	-	483	STM3299	GO:0006414;GO:0032784;GO:0005829;GO:0070063;GO:0003677;GO:0003746;GO:0001108	K03624	proNOG33781	K	transcription elongation factor GreA [Salmonella enterica subsp. enterica serovar Typhi str. CT18]	sp|P64282|GREA_SALTI Transcription elongation factor GreA OS=Salmonella typhi GN=greA PE=3 SV=1
gene-STM0341	543.143	698.692	387.594	0.554742	-0.850112	0.0593938	0.535719	gi|1109557564|ref|NC_003197.2|	385574	386338	+	765	STM0341	GO:0016021;GO:0006355;GO:0003677	-	proNOG72245	S	inner membrane protein [Salmonella enterica subsp. enterica serovar Typhimurium str. LT2]	-
gene-STM1084	919.651	1109.86	729.442	0.657238	-0.605513	0.0594219	0.535719	gi|1109557564|ref|NC_003197.2|	1173840	1174179	-	336	STM1084	GO:0005737;GO:0016740;GO:0008033	K11179	proNOG42544	P	sulfur transfer protein TusE [Salmonella enterica subsp. enterica serovar Typhi str. CT18]	sp|Q5PGB9|TUSE_SALPA Sulfurtransferase TusE OS=Salmonella paratyphi A (strain ATCC 9150 / SARB42) GN=tusE PE=3 SV=1
gene-STM2791	500.49	336.639	664.342	1.97345	0.980723	0.05947	0.535719	gi|1109557564|ref|NC_003197.2|	2940126	2941586	+	1455	STM2791	GO:0055114;GO:0016021;GO:0004029;GO:0004777;GO:0009013;GO:0009450	K00135	proNOG00163	C	succinate-semialdehyde dehydrogenase I [Salmonella enterica subsp. enterica serovar Typhimurium str. LT2]	sp|P25526|GABD_ECOLI Succinate-semialdehyde dehydrogenase [NADP(+)] GabD OS=Escherichia coli (strain K12) GN=gabD PE=1 SV=1
gene-STM2550	360.434	271.77	449.097	1.65249	0.724642	0.0597992	0.53758	gi|1109557564|ref|NC_003197.2|	2688313	2689333	+	1020	STM2550	GO:0050311;GO:0020037;GO:0005737;GO:0016002;GO:0051539;GO:0046872;GO:0019419;GO:0018551	K00385	proNOG21042	C	sulfite reductase, subunit C [Salmonella enterica]	sp|P0A1Y3|ASRC_SALTI Anaerobic sulfite reductase subunit C OS=Salmonella typhi GN=asrC PE=3 SV=1
gene-STM0854	52.7449	74.7125	30.7774	0.411944	-1.27948	0.0601239	0.538268	gi|1109557564|ref|NC_003197.2|	926180	926699	+	520	STM0854	GO:0016829;GO:0016301;GO:0016310;GO:0046872	-	COG2301	G	hypothetical protein STM0854 [Salmonella enterica subsp. enterica serovar Typhimurium str. LT2]	sp|Q9RUZ0|CITEL_DEIRA Citrate lyase subunit beta-like protein OS=Deinococcus radiodurans (strain ATCC 13939 / DSM 20539 / JCM 16871 / LMG 4051 / NBRC 15346 / NCIMB 9279 / R1 / VKM B-1422) GN=DR_1240 PE=1 SV=1
gene-STM1570	1275.05	1003.97	1546.14	1.54002	0.622952	0.0602339	0.538268	gi|1109557564|ref|NC_003197.2|	1650435	1653489	-	3054	STM1570	GO:0008863;GO:0051539;GO:0030151;GO:0043546;GO:0045333;GO:0047111;GO:0009055	K08348	proNOG101135	C	formate dehydrogenase-N subunit alpha [Salmonella enterica subsp. enterica serovar Typhimurium str. LT2]	sp|P24183|FDNG_ECOLI Formate dehydrogenase, nitrate-inducible, major subunit OS=Escherichia coli (strain K12) GN=fdnG PE=1 SV=3
gene-STM0389	1629.3	1956.83	1301.78	0.665249	-0.588033	0.0602899	0.538268	gi|1109557564|ref|NC_003197.2|	441407	441609	+	198	STM0389	GO:0016021	-	proNOG62651	S	hypothetical protein STM0389 [Salmonella enterica subsp. enterica serovar Typhimurium str. LT2]	sp|P0AAN7|YAIA_ECO57 Uncharacterized protein YaiA OS=Escherichia coli O157:H7 GN=yaiA PE=4 SV=1
gene-STM0737	4296.13	3098.52	5493.73	1.77302	0.826206	0.0604851	0.538268	gi|1109557564|ref|NC_003197.2|	804553	805772	+	1215	STM0737	GO:0045252;GO:0004149;GO:0006099;GO:0033512	K00658	proNOG00463	C	dihydrolipoamide succinyltransferase [Salmonella enterica subsp. enterica serovar Typhi str. CT18]	sp|P0AFG7|ODO2_ECO57 Dihydrolipoyllysine-residue succinyltransferase component of 2-oxoglutarate dehydrogenase complex OS=Escherichia coli O157:H7 GN=sucB PE=1 SV=2
gene-STM1482	1211.81	630.308	1793.3	2.84512	1.50849	0.0605222	0.538268	gi|1109557564|ref|NC_003197.2|	1560230	1560605	+	369	STM1482	GO:0005887;GO:0015606;GO:1903711	K11743	proNOG43633	P	multidrug efflux system protein MdtJ [Salmonella enterica subsp. enterica serovar Typhi str. CT18]	sp|Q57PF5|MDTJ_SALCH Spermidine export protein MdtJ OS=Salmonella choleraesuis (strain SC-B67) GN=mdtJ PE=3 SV=1
gene-STM2325	1997.63	1550.21	2445.06	1.57725	0.657413	0.0606119	0.538268	gi|1109557564|ref|NC_003197.2|	2435984	2436498	-	507	STM2325	GO:0022904;GO:0008137;GO:0046872;GO:0051537;GO:0045272;GO:0048038;GO:0016021	K00334	proNOG08423	C	NADH dehydrogenase subunit E [Salmonella enterica subsp. enterica serovar Typhi str. CT18]	sp|P0A1Y9|NUOE_SALTI NADH-quinone oxidoreductase subunit E OS=Salmonella typhi GN=nuoE PE=3 SV=1
gene-STM2655	413.21	508.299	318.12	0.625853	-0.676104	0.0608028	0.538872	gi|1109557564|ref|NC_003197.2|	2795783	2796245	-	462	STM2655	-	-	proNOG30502	S	hypothetical protein [Salmonella enterica]	-
gene-STM1292	734.659	487.905	981.414	2.01149	1.00826	0.0610977	0.540394	gi|1109557564|ref|NC_003197.2|	1370460	1370754	+	285	STM1292	-	K09916	proNOG62283	S	hypothetical protein STY1823 [Salmonella enterica subsp. enterica serovar Typhi str. CT18]	sp|P76231|YEAC_ECOLI Uncharacterized protein YeaC OS=Escherichia coli (strain K12) GN=yeaC PE=4 SV=2
gene-STM1329	208.482	111.792	305.173	2.72984	1.44882	0.0612554	0.540699	gi|1109557564|ref|NC_003197.2|	1408204	1408525	+	321	STM1329	GO:0090305;GO:0016021;GO:0004519	-	-	-	inner membrane protein [Salmonella enterica subsp. enterica serovar Typhimurium str. LT2]	-
gene-STM0571	576.574	464.852	688.296	1.48068	0.566258	0.0615232	0.541972	gi|1109557564|ref|NC_003197.2|	629328	632062	+	2735	STM0571	GO:0005524;GO:0016021;GO:0008134;GO:0006355;GO:0009401;GO:0003677	-	proNOG18731	K	inner membrane protein [Salmonella enterica subsp. enterica serovar Typhimurium str. LT2]	sp|P23914|LEVR_BACSU Transcriptional regulatory protein LevR OS=Bacillus subtilis (strain 168) GN=levR PE=3 SV=2
gene-STM0183	106.121	82.5072	129.734	1.5724	0.652964	0.0618392	0.542376	gi|1109557564|ref|NC_003197.2|	213398	213888	-	486	STM0183	GO:0016301;GO:0009396;GO:0003848;GO:0016310	K00950	proNOG52877	H	2-amino-4-hydroxy-6-hydroxymethyldihydropteridine pyrophosphokinase [Salmonella enterica subsp. enterica serovar Typhimurium str. LT2]	sp|P26281|HPPK_ECOLI 2-amino-4-hydroxy-6-hydroxymethyldihydropteridine pyrophosphokinase OS=Escherichia coli (strain K12) GN=folK PE=1 SV=3
gene-STM4484	68.666	52.5426	84.7895	1.61373	0.690396	0.0618635	0.542376	gi|1109557564|ref|NC_003197.2|	4727981	4729021	-	1038	STM4484	GO:0050572;GO:0008270;GO:0055114	K00098	proNOG01696	E	L-idonate 5-dehydrogenase [Salmonella enterica subsp. enterica serovar Typhimurium str. LT2]	sp|P39346|IDND_ECOLI L-idonate 5-dehydrogenase OS=Escherichia coli (strain K12) GN=idnD PE=1 SV=1
gene-STM4184	6523.62	2680.08	10367.2	3.86822	1.95167	0.0619399	0.542376	gi|1109557564|ref|NC_003197.2|	4403670	4404989	+	1311	STM4184	GO:0006097;GO:0006099;GO:0005737;GO:0046912;GO:0046872;GO:0004451	K01637	proNOG03679	C	isocitrate lyase [Salmonella enterica subsp. enterica serovar Typhimurium str. ST4/74]	sp|P51066|ACEA_SALTY Isocitrate lyase OS=Salmonella typhimurium (strain LT2 / SGSC1412 / ATCC 700720) GN=aceA PE=3 SV=2
gene-STM1961	1119.18	897.896	1340.47	1.4929	0.578121	0.06223	0.543831	gi|1109557564|ref|NC_003197.2|	2050808	2051224	+	414	STM1961	GO:0044780;GO:0005515;GO:0009288;GO:0005829	K02422	proNOG52645	N	flagellar protein FliS [Salmonella enterica subsp. enterica serovar Typhimurium str. LT2]	sp|P26609|FLIS_SALTY Flagellar protein FliS OS=Salmonella typhimurium (strain LT2 / SGSC1412 / ATCC 700720) GN=fliS PE=1 SV=1
gene-STM3600	101.695	78.7175	124.673	1.5838	0.663392	0.0624475	0.544647	gi|1109557564|ref|NC_003197.2|	3772479	3773335	-	852	STM3600	GO:0016301;GO:0016310	K10710	proNOG34959	G	putative sugar kinase [Salmonella enterica subsp. enterica serovar Typhimurium str. ST4/74]	sp|O32153|FRLD_BACSU Fructosamine kinase FrlD OS=Bacillus subtilis (strain 168) GN=frlD PE=1 SV=1
gene-STM0628	388.823	492.639	285.007	0.578531	-0.789533	0.062961	0.548035	gi|1109557564|ref|NC_003197.2|	692158	692730	+	573	STM0628	GO:0016416;GO:0009279;GO:0009245;GO:0016021	K12973	proNOG13238	M	palmitoyl transferase [Salmonella enterica subsp. enterica serovar Typhimurium str. LT2]	sp|Q8ZR06|PAGP_SALTY Lipid A palmitoyltransferase PagP OS=Salmonella typhimurium (strain LT2 / SGSC1412 / ATCC 700720) GN=pagP PE=1 SV=1
gene-STM0170	812.053	960.525	663.582	0.690854	-0.533548	0.0631372	0.548481	gi|1109557564|ref|NC_003197.2|	200804	201352	+	543	STM0170	GO:0046872;GO:0006166;GO:0052657;GO:0000166;GO:0004422;GO:0032264;GO:0005829	K00760	proNOG11799	F	hypoxanthine-guanine phosphoribosyltransferase [Salmonella enterica subsp. enterica serovar Paratyphi C strain RKS4594]	sp|O33799|HPRT_SALTY Hypoxanthine phosphoribosyltransferase OS=Salmonella typhimurium (strain LT2 / SGSC1412 / ATCC 700720) GN=hpt PE=1 SV=2
gene-PSLT039	4547.32	5357.08	3737.56	0.697686	-0.51935	0.0632824	0.548615	gi|1114422000|ref|NC_003277.2|	28185	29960	-	1776	PSLT039	GO:0005737;GO:0016779;GO:0005576;GO:0009405;GO:0000166;GO:0003956	K15366	proNOG08487;bactNOG256255	S	hydrophilic protein [Salmonella enterica subsp. enterica serovar Typhimurium str. LT2]	sp|D0ZHS9|SPVB_SALT1 Mono(ADP-ribosyl)transferase SpvB OS=Salmonella typhimurium (strain 14028s / SGSC 2262) GN=spvB PE=3 SV=1
gene-STM0750	1638.66	1297.68	1979.65	1.52552	0.609305	0.0634028	0.548615	gi|1109557564|ref|NC_003197.2|	817819	818616	+	795	STM0750	GO:0070206;GO:0016740	-	proNOG53589	S	tol-pal system protein YbgF [Salmonella enterica subsp. enterica serovar Typhimurium str. LT2]	sp|P45955|YBGF_ECOLI Uncharacterized protein YbgF OS=Escherichia coli (strain K12) GN=ybgF PE=1 SV=2
gene-STM1745	439.758	343.241	536.275	1.56238	0.64375	0.0640809	0.553392	gi|1109557564|ref|NC_003197.2|	1838560	1839492	-	927	STM1745	GO:0005887;GO:0015421;GO:0035672;GO:0042939;GO:0042937;GO:0015031	K15581	proNOG00594	P	oligopeptide transporter permease [Salmonella enterica subsp. enterica serovar Paratyphi C strain RKS4594]	sp|P08005|OPPB_SALTY Oligopeptide transport system permease protein OppB OS=Salmonella typhimurium (strain LT2 / SGSC1412 / ATCC 700720) GN=oppB PE=1 SV=1
gene-PSLT046	4370.28	5285.88	3454.68	0.653568	-0.613591	0.064595	0.55646	gi|1114422000|ref|NC_003277.2|	37522	38262	-	741	PSLT046	GO:0008270;GO:0004089	K01673	proNOG26196	P	Mig5 [Salmonella enterica subsp. enterica serovar Choleraesuis]	sp|O53573|MTCA2_MYCTU Carbonic anhydrase 2 OS=Mycobacterium tuberculosis GN=mtcA2 PE=1 SV=1
gene-STM2771	921.557	1140.27	702.849	0.61639	-0.698084	0.0649015	0.55646	gi|1109557564|ref|NC_003197.2|	2913234	2914761	-	1527	STM2771	GO:0005886;GO:0009420;GO:0034146;GO:0005198;GO:0002755;GO:0005576;GO:0071973	K02406	proNOG00967	N	flagellin, partial [Salmonella enterica]	sp|P52616|FLJB_SALTY Phase 2 flagellin OS=Salmonella typhimurium (strain LT2 / SGSC1412 / ATCC 700720) GN=fljB PE=3 SV=2
gene-STM0853	26637.2	32041.8	21232.6	0.662654	-0.593672	0.0649122	0.55646	gi|1109557564|ref|NC_003197.2|	925072	925471	+	390	STM0853	GO:0005744;GO:0016021;GO:0032981;GO:0030150;GO:0033617	K19688	proNOG60471	T	biofilm formation regulatory protein BssR [Salmonella enterica subsp. enterica serovar Typhi str. CT18]	sp|P0AAY2|BSSR_ECO57 Biofilm regulator BssR OS=Escherichia coli O157:H7 GN=bssR PE=3 SV=1
gene-STM0425	1706.75	1994.3	1419.2	0.711627	-0.490806	0.0650139	0.55646	gi|1109557564|ref|NC_003197.2|	477869	479317	+	1449	STM0425	GO:0004810;GO:0009228;GO:0034227;GO:0052837;GO:0016783;GO:0005737;GO:0005524;GO:0000049;GO:0009229	K03151	proNOG06291	H	thiamine biosynthesis protein ThiI [Salmonella enterica subsp. enterica serovar Typhimurium str. LT2]	sp|P55913|THII_SALTY tRNA sulfurtransferase OS=Salmonella typhimurium (strain LT2 / SGSC1412 / ATCC 700720) GN=thiI PE=3 SV=2
gene-STM3149	1767.9	1390.7	2145.1	1.54245	0.625228	0.0650705	0.55646	gi|1109557564|ref|NC_003197.2|	3311662	3312663	-	993	STM3149	GO:0005737;GO:0055114;GO:0016491	-	proNOG02687	C	hydrogenase 2 protein HybA [Salmonella enterica subsp. enterica serovar Typhi str. CT18]	sp|P0AAJ9|HYBA_ECO57 Hydrogenase-2 operon protein HybA OS=Escherichia coli O157:H7 GN=hybA PE=3 SV=1
gene-STM1522	1101.34	1317.78	884.908	0.671515	-0.574508	0.0653654	0.557548	gi|1109557564|ref|NC_003197.2|	1598895	1600085	-	1191	STM1522	GO:0034219;GO:0016021;GO:0015144;GO:0005886	K08159	proNOG00851	G	sugar efflux transporter [Salmonella enterica subsp. enterica serovar Typhimurium str. LT2]	sp|P58531|SOTB_SALTY Probable sugar efflux transporter OS=Salmonella typhimurium (strain LT2 / SGSC1412 / ATCC 700720) GN=sotB PE=3 SV=1
gene-STM3444	613.359	835.422	391.297	0.468382	-1.09424	0.0654518	0.557548	gi|1109557564|ref|NC_003197.2|	3597930	3598136	-	201	STM3444	GO:0055114;GO:0051537;GO:0046872	K02192	proNOG61982	C	bacterioferritin-associated ferredoxin [Salmonella enterica subsp. enterica serovar Typhi str. CT18]	sp|P0A1Z7|BFD_SALTI Bacterioferritin-associated ferredoxin OS=Salmonella typhi GN=bfd PE=3 SV=1
gene-STM0194	97.1321	72.9446	121.32	1.66317	0.733939	0.0657818	0.558692	gi|1109557564|ref|NC_003197.2|	227651	229718	+	2058	STM0194	GO:0005215;GO:0006811;GO:0005886;GO:0055072;GO:0035267;GO:0016575;GO:0043968;GO:0016021;GO:0006338;GO:0043967;GO:0006342	K23228	proNOG01116	P	iron-hydroxamate transporter permease subunit [Salmonella enterica subsp. enterica serovar Typhimurium str. LT2]	sp|O87656|FHUB_SALTY Iron(3+)-hydroxamate import system permease protein FhuB OS=Salmonella typhimurium (strain LT2 / SGSC1412 / ATCC 700720) GN=fhuB PE=1 SV=2
gene-STM4227	366.124	446.921	285.326	0.638426	-0.647409	0.0658409	0.558692	gi|1109557564|ref|NC_003197.2|	4446763	4447669	-	897	STM4227	GO:0055052;GO:0015423;GO:0015768;GO:0042956	K10110	proNOG05704	G	maltose transporter permease [Salmonella enterica subsp. enterica serovar Typhimurium str. LT2]	sp|P26468|MALG_SALTY Maltose transport system permease protein MalG OS=Salmonella typhimurium (strain LT2 / SGSC1412 / ATCC 700720) GN=malG PE=3 SV=1
gene-STM2536	2754.79	2089.89	3419.68	1.63629	0.710432	0.0663395	0.561626	gi|1109557564|ref|NC_003197.2|	2676118	2677414	-	1290	STM2536	GO:0005737;GO:0006508;GO:0008270;GO:0030145;GO:0004177;GO:0008235	K07751	proNOG02095	E	aminopeptidase B [Salmonella enterica subsp. enterica serovar Typhimurium str. LT2]	sp|B5F1B3|PEPB_SALA4 Peptidase B OS=Salmonella agona (strain SL483) GN=pepB PE=3 SV=1
gene-STM1275	614.583	732.053	497.112	0.679066	-0.558375	0.0664426	0.561626	gi|1109557564|ref|NC_003197.2|	1353799	1354061	+	258	STM1275	-	K09712	proNOG59967	S	hemolysin [Salmonella enterica subsp. enterica serovar Typhimurium str. LT2]	sp|P64494|YOAF_ECOL6 Uncharacterized protein YoaF OS=Escherichia coli O6:H1 (strain CFT073 / ATCC 700928 / UPEC) GN=yoaF PE=4 SV=1
gene-STM3428	2578.05	3092.38	2063.73	0.66736	-0.583463	0.0670602	0.564759	gi|1109557564|ref|NC_003197.2|	3590167	3590719	-	546	STM3428	GO:0006412;GO:0019843;GO:0000049;GO:0003735;GO:0000027;GO:0022625	K02931	COG0094;proNOG00969	J	50S ribosomal protein L5 [Salmonella enterica subsp. enterica serovar Typhi str. CT18]	sp|B5F7T3|RL5_SALA4 50S ribosomal protein L5 OS=Salmonella agona (strain SL483) GN=rplE PE=3 SV=1
gene-STM0397	1395.44	1651.07	1139.82	0.69035	-0.5346	0.067089	0.564759	gi|1109557564|ref|NC_003197.2|	450723	451485	+	714	STM0397	GO:0006355;GO:0000156;GO:0000160;GO:0003677;GO:0006817;GO:0005622	K07657	proNOG01243	T	transcriptional regulator PhoB [Salmonella enterica subsp. enterica serovar Typhi str. CT18]	sp|P45605|PHOB_KLEPN Phosphate regulon transcriptional regulatory protein PhoB OS=Klebsiella pneumoniae GN=phoB PE=3 SV=1
gene-STM1165	19723.5	23420.1	16027	0.68433	-0.547236	0.0673051	0.564759	gi|1109557564|ref|NC_003197.2|	1250340	1250997	-	654	STM1165	GO:0045454;GO:0004364;GO:0005737;GO:0015035;GO:0006749;GO:0015038;GO:0009055;GO:0055114	K03675	proNOG05236	O	glutaredoxin 2 [Salmonella enterica subsp. enterica serovar Typhi str. CT18]	sp|P0AC61|GLRX2_ECO57 Glutaredoxin-2 OS=Escherichia coli O157:H7 GN=grxB PE=3 SV=1
gene-STM2543	8031.71	5168.29	10895.1	2.10808	1.07593	0.0673894	0.564759	gi|1109557564|ref|NC_003197.2|	2681537	2682767	-	1221	STM2543	GO:0044571;GO:0051537;GO:0030170;GO:0046872;GO:0005737;GO:0031071	K04487	proNOG01721	E	cysteine desulfurase [Salmonella enterica subsp. enterica serovar Typhimurium str. LT2]	sp|B5F1C0|ISCS_SALA4 Cysteine desulfurase OS=Salmonella agona (strain SL483) GN=iscS PE=3 SV=1
gene-STM3106	1852.35	1515.35	2189.35	1.44478	0.530854	0.0674569	0.564759	gi|1109557564|ref|NC_003197.2|	3265488	3266704	-	1071	STM3106	GO:0004067;GO:0006528	K01424	proNOG04438	E	L-asparaginase II [Salmonella enterica subsp. enterica serovar Typhi str. CT18]	sp|P00805|ASPG2_ECOLI L-asparaginase 2 OS=Escherichia coli (strain K12) GN=ansB PE=1 SV=2
gene-STM1301	336.018	239.733	432.304	1.80328	0.85062	0.0677388	0.566039	gi|1109557564|ref|NC_003197.2|	1380444	1380860	-	417	STM1301	GO:0016787	K08320	COG0494	L	pyrimidine (deoxy)nucleoside triphosphate pyrophosphohydrolase [Salmonella enterica subsp. enterica serovar Typhimurium str. LT2]	sp|P77788|NUDG_ECOLI CTP pyrophosphohydrolase OS=Escherichia coli (strain K12) GN=nudG PE=1 SV=1
gene-STM3743	268.59	211.311	325.869	1.54213	0.624924	0.0683165	0.567836	gi|1109557564|ref|NC_003197.2|	3936198	3936887	+	690	STM3743	GO:0016758;GO:0009020;GO:0002938;GO:0003723	K00556	proNOG05951	J	tRNA guanosine-2&apos;-O-methyltransferase [Salmonella enterica subsp. enterica serovar Typhimurium str. LT2]	sp|P0AGJ3|TRMH_ECO57 tRNA (guanosine(18)-2&apos;-O)-methyltransferase OS=Escherichia coli O157:H7 GN=trmH PE=3 SV=1
gene-STM3505	571.294	719.705	422.884	0.587579	-0.767145	0.0683232	0.567836	gi|1109557564|ref|NC_003197.2|	3663893	3664128	+	234	STM3505	GO:0046914;GO:0005856	K04758	proNOG64148	P	ferrous iron transport protein A [Salmonella enterica subsp. enterica serovar Typhi str. CT18]	sp|P0AEL5|FEOA_ECO57 Ferrous iron transport protein A OS=Escherichia coli O157:H7 GN=feoA PE=3 SV=1
gene-STM1614	262.946	205.658	320.234	1.55712	0.638879	0.0685801	0.567836	gi|1109557564|ref|NC_003197.2|	1703188	1704512	+	1320	STM1614	GO:0015796;GO:0005886;GO:0090584;GO:0016021;GO:0009401;GO:0015577;GO:0034219	K02775	proNOG22538	G	PTS system enzyme IIC component [Salmonella enterica subsp. enterica serovar Typhimurium str. LT2]	sp|P39365|SGCC_ECOLI Putative permease IIC component OS=Escherichia coli (strain K12) GN=sgcC PE=3 SV=1
gene-STM4312	98.3663	27.7628	168.97	6.0862	2.60554	0.0686457	0.567836	gi|1109557564|ref|NC_003197.2|	4560099	4560368	-	270	STM4312	GO:0016021	-	-	-	hypothetical protein STM4312 [Salmonella enterica subsp. enterica serovar Typhimurium str. LT2]	-
gene-STM2942	62.4757	41.6407	83.3108	2.00071	1.00051	0.0686878	0.567836	gi|1109557564|ref|NC_003197.2|	3081922	3082490	-	567	STM2942	-	K19046	proNOG22596	L	transposase [Salmonella enterica subsp. enterica serovar Typhimurium str. LT2]	-
gene-PSLT003	2386.3	3014.01	1758.6	0.583476	-0.777255	0.0688441	0.567836	gi|1114422000|ref|NC_003277.2|	1334	1600	+	267	PSLT003	GO:0071897;GO:0005727;GO:0006270;GO:0006276;GO:0003887	-	-	-	replication protein [Salmonella enterica subsp. enterica serovar Typhimurium str. LT2]	sp|P03847|COPB2_ECOLX Replication regulatory protein repA2 OS=Escherichia coli GN=repA2 PE=4 SV=2
gene-STM0933	476.878	381.066	572.69	1.50286	0.587715	0.0691017	0.567836	gi|1109557564|ref|NC_003197.2|	1007626	1009071	-	1440	STM0933	GO:0016021	-	proNOG101224	MG	nucleoside-diphosphate-sugar epimerase [Salmonella enterica subsp. enterica serovar Typhimurium str. LT2]	sp|P75822|YBJT_ECOLI Uncharacterized protein YbjT OS=Escherichia coli (strain K12) GN=ybjT PE=4 SV=2
gene-STM3593	329.625	257.235	402.014	1.56282	0.644156	0.0693835	0.567836	gi|1109557564|ref|NC_003197.2|	3763187	3763959	-	765	STM3593	GO:0005737;GO:0031167;GO:0008990	K15984	proNOG11316	M	methyltransferase [Salmonella enterica subsp. enterica serovar Typhimurium str. LT2]	sp|Q9X6G2|RSMJ_SALTY Ribosomal RNA small subunit methyltransferase J OS=Salmonella typhimurium (strain LT2 / SGSC1412 / ATCC 700720) GN=rsmJ PE=1 SV=2
gene-STM0218	1399.36	1123.9	1674.81	1.49017	0.57548	0.069424	0.567836	gi|1109557564|ref|NC_003197.2|	256265	257002	+	732	STM0218	GO:0005524;GO:0044210;GO:0005737;GO:0033862;GO:0046939	K09903	proNOG01656	F	uridylate kinase [Salmonella enterica subsp. enterica serovar Typhi str. CT18]	sp|Q57T37|PYRH_SALCH Uridylate kinase OS=Salmonella choleraesuis (strain SC-B67) GN=pyrH PE=3 SV=1
gene-STM2355	378.283	297.357	459.208	1.5443	0.626952	0.0694543	0.567836	gi|1109557564|ref|NC_003197.2|	2465510	2466303	-	789	STM2355	GO:0006865;GO:0030288;GO:0005215	K10013	proNOG04100	E	lysine/arginine/ornithine transport protein [Salmonella enterica subsp. enterica serovar Typhimurium str. LT2]	sp|P02911|ARGT_SALTY Lysine-arginine-ornithine-binding periplasmic protein OS=Salmonella typhimurium (strain LT2 / SGSC1412 / ATCC 700720) GN=argT PE=1 SV=2
gene-STM0205	601.906	490.517	713.295	1.45417	0.540196	0.0695121	0.567836	gi|1109557564|ref|NC_003197.2|	240610	241247	-	630	STM0205	GO:0016021;GO:0005886	-	proNOG29185	S	hypothetical protein STY0227 [Salmonella enterica subsp. enterica serovar Typhi str. CT18]	sp|P0AFP1|YADS_ECOL6 UPF0126 inner membrane protein YadS OS=Escherichia coli O6:H1 (strain CFT073 / ATCC 700928 / UPEC) GN=yadS PE=3 SV=1
gene-STM2861	1203.53	1411.69	995.373	0.705093	-0.504115	0.0695633	0.567836	gi|1109557564|ref|NC_003197.2|	3006369	3007292	+	924	STM2861	GO:0007155;GO:0010043;GO:0046872;GO:0030001;GO:0005886	K11604	proNOG05899	P	Iron transport protein periplasmic-binding protein [Salmonella enterica subsp. enterica serovar Typhi str. CT18]	sp|Q57449|Y362_HAEIN Uncharacterized periplasmic iron-binding protein HI_0362 OS=Haemophilus influenzae (strain ATCC 51907 / DSM 11121 / KW20 / Rd) GN=HI_0362 PE=1 SV=1
gene-STM3129	370.588	456.497	284.679	0.623617	-0.681268	0.0696367	0.567836	gi|1109557564|ref|NC_003197.2|	3288967	3290463	+	1491	STM3129	GO:0055114;GO:0008957	K00146	proNOG00163	C	NAD-dependent aldehyde dehydrogenase [Salmonella enterica subsp. enterica serovar Typhimurium str. LT2]	sp|P80668|FEAB_ECOLI Phenylacetaldehyde dehydrogenase OS=Escherichia coli (strain K12) GN=feaB PE=1 SV=2
gene-STM4272	51.7486	65.0034	38.4938	0.592182	-0.755888	0.0703305	0.569299	gi|1109557564|ref|NC_003197.2|	4510790	4511485	+	690	STM4272	GO:0016021;GO:0005886	-	proNOG05916	M	inner membrane protein [Salmonella enterica subsp. enterica serovar Typhimurium str. LT2]	sp|P39590|YWBG_BACSU Uncharacterized protein YwbG OS=Bacillus subtilis (strain 168) GN=ywbG PE=3 SV=2
gene-STM2538	329.067	220.905	437.23	1.97927	0.984968	0.0703612	0.569299	gi|1109557564|ref|NC_003197.2|	2677860	2678205	-	342	STM2538	GO:0009055;GO:0046872;GO:0051537	K04755	proNOG42377	C	ferredoxin [Salmonella enterica subsp. enterica serovar Typhi str. CT18]	sp|P0A9R5|FER_ECO57 2Fe-2S ferredoxin OS=Escherichia coli O157:H7 GN=fdx PE=3 SV=2
gene-STM3163	527.243	427.416	627.07	1.46712	0.552986	0.0703632	0.569299	gi|1109557564|ref|NC_003197.2|	3323052	3323983	-	924	STM3163	GO:0043565;GO:0044212;GO:0006355;GO:0003700;GO:0019172;GO:0019243	-	proNOG11084	K	putative transcriptional regulator [Salmonella enterica subsp. enterica serovar Typhimurium str. ST4/74]	sp|Q46855|YQHC_ECOLI Uncharacterized HTH-type transcriptional regulator YqhC OS=Escherichia coli (strain K12) GN=yqhC PE=4 SV=2
gene-STM3869	1265.87	998.374	1533.37	1.53587	0.619053	0.0705409	0.569299	gi|1109557564|ref|NC_003197.2|	4078549	4079032	-	477	STM3869	GO:0042777;GO:0046933;GO:0016021;GO:0045263;GO:0005886	K02109	proNOG43068	C	ATP synthase F0F1 subunit B [Salmonella enterica subsp. enterica serovar Typhi str. CT18]	sp|B5EZ00|ATPF_SALA4 ATP synthase subunit b OS=Salmonella agona (strain SL483) GN=atpF PE=3 SV=1
gene-STM1947	3539.77	4192.86	2886.67	0.688472	-0.538531	0.0705472	0.569299	gi|1109557564|ref|NC_003197.2|	2038244	2038914	-	663	STM1947	GO:0005622;GO:0006355;GO:0003677;GO:0000160	K07689	proNOG06378	T	response regulator [Salmonella enterica subsp. enterica serovar Typhi str. CT18]	sp|P0AED5|UVRY_ECOLI Response regulator UvrY OS=Escherichia coli (strain K12) GN=uvrY PE=1 SV=1
gene-STM1470	714.469	572.985	855.954	1.49385	0.579036	0.0705946	0.569299	gi|1109557564|ref|NC_003197.2|	1545392	1546321	-	930	STM1470	GO:0005737;GO:0006274;GO:0003677;GO:0004386	K10748	proNOG09297	L	DNA replication terminus site-binding protein [Salmonella enterica subsp. enterica serovar Typhimurium str. LT2]	sp|B4T5A5|TUS_SALNS DNA replication terminus site-binding protein OS=Salmonella newport (strain SL254) GN=tus PE=3 SV=1
gene-STM2077	497.757	386.598	608.915	1.57506	0.655406	0.0710457	0.571113	gi|1109557564|ref|NC_003197.2|	2155353	2156143	+	777	STM2077	GO:0000105;GO:0005737;GO:0016829;GO:0000107	K02500	proNOG04349	E	imidazole glycerol phosphate synthase subunit HisF [Salmonella enterica subsp. enterica serovar Typhi str. CT18]	sp|B5QZL7|HIS6_SALEP Imidazole glycerol phosphate synthase subunit HisF OS=Salmonella enteritidis PT4 (strain P125109) GN=hisF PE=3 SV=1
gene-PSLT025	705.164	872.006	538.322	0.617338	-0.695868	0.0710799	0.571113	gi|1114422000|ref|NC_003277.2|	18119	18415	-	297	PSLT025	-	-	-	-	putative cytoplasmic protein [Salmonella enterica subsp. enterica serovar Typhimurium str. LT2]	-
gene-STM3785	2147.3	1690.85	2603.74	1.5399	0.622836	0.0712481	0.571417	gi|1109557564|ref|NC_003197.2|	3984451	3985278	-	768	STM3785	GO:0006355;GO:0003677;GO:0003700	-	proNOG09403	K	GntR family transcriptional regulator [Salmonella enterica subsp. enterica serovar Typhi str. CT18]	sp|P13669|MNGR_ECOLI Mannosyl-D-glycerate transport/metabolism system repressor MngR OS=Escherichia coli (strain K12) GN=mngR PE=1 SV=1
gene-STM2152	188.158	143.825	232.491	1.61649	0.692861	0.0715567	0.572845	gi|1109557564|ref|NC_003197.2|	2247095	2247637	-	537	STM2152	GO:0009289;GO:0007155	-	proNOG93381	S	fimbrial subunit protein [Salmonella enterica subsp. enterica serovar Typhi str. CT18]	sp|P33343|YEHD_ECOLI Uncharacterized protein YehD OS=Escherichia coli (strain K12) GN=yehD PE=4 SV=1
gene-STM3781	613.438	440.973	785.904	1.7822	0.833663	0.0717333	0.573213	gi|1109557564|ref|NC_003197.2|	3980765	3982256	-	1485	STM3781	GO:0005737;GO:0016021;GO:0016310;GO:0005975;GO:0004370	-	proNOG15257	G	sugar kinase [Salmonella enterica subsp. enterica serovar Typhimurium str. LT2]	sp|B6YT00|GLPK_THEON Glycerol kinase OS=Thermococcus onnurineus (strain NA1) GN=glpK PE=3 SV=1
gene-STM2124	236.523	284.085	188.96	0.665151	-0.588245	0.0721065	0.574708	gi|1109557564|ref|NC_003197.2|	2211486	2212521	-	894	STM2124	GO:0052821;GO:0052822;GO:0006284;GO:0008725;GO:0043916	K01247	proNOG05233	L	3-methyladenine DNA glycosylase [Salmonella enterica subsp. enterica serovar Typhimurium str. ST4/74]	sp|P04395|3MG2_ECOLI DNA-3-methyladenine glycosylase 2 OS=Escherichia coli (strain K12) GN=alkA PE=1 SV=1
gene-STM2140	3888.77	4553.09	3224.44	0.708186	-0.497799	0.0721823	0.574708	gi|1109557564|ref|NC_003197.2|	2233999	2234910	+	906	STM2140	GO:0008654;GO:0000287;GO:0016021;GO:0005737;GO:0005524;GO:0001727;GO:0046834	-	proNOG01395	I	lipid kinase [Salmonella enterica subsp. enterica serovar Typhimurium str. LT2]	sp|Q57MK0|YEGS_SALCH Probable lipid kinase YegS OS=Salmonella choleraesuis (strain SC-B67) GN=yegS PE=3 SV=1
gene-STM0342	64.509	85.2989	43.7191	0.51254	-0.964264	0.0732762	0.581839	gi|1109557564|ref|NC_003197.2|	386306	386610	+	305	STM0342	GO:0016021;GO:0003676	-	-	-	hypothetical protein STM0342 [Salmonella enterica subsp. enterica serovar Typhimurium str. LT2]	-
gene-STM1686	639.093	774.876	503.31	0.649536	-0.622518	0.0733433	0.581839	gi|1109557564|ref|NC_003197.2|	1780467	1780793	-	321	STM1686	GO:0004792	K03972	proNOG61861	P	thiosulfate:cyanide sulfurtransferase [Salmonella enterica subsp. enterica serovar Typhimurium str. LT2]	sp|P23857|PSPE_ECOLI Thiosulfate sulfurtransferase PspE OS=Escherichia coli (strain K12) GN=pspE PE=1 SV=1
gene-STM0360	3695.66	4436.52	2954.81	0.666021	-0.586361	0.0735807	0.582669	gi|1109557564|ref|NC_003197.2|	408761	410170	+	1410	STM0360	GO:0016021;GO:0016682;GO:0019646;GO:0004350;GO:0070069;GO:0009055	K00425	proNOG01462	C	cytochrome BD2 subunit I [Salmonella enterica subsp. enterica serovar Typhimurium str. LT2]	sp|P26459|APPC_ECOLI Cytochrome bd-II oxidase subunit 1 OS=Escherichia coli (strain K12) GN=appC PE=1 SV=1
gene-STM0095	445.02	354.474	535.566	1.51087	0.595383	0.0741933	0.585278	gi|1109557564|ref|NC_003197.2|	109331	110002	-	666	STM0095	GO:0009982;GO:0000455;GO:0003723;GO:0019239;GO:0031119;GO:0016829	K06177	proNOG02357	J	23S rRNA/tRNA pseudouridine synthase A [Salmonella enterica subsp. enterica serovar Typhimurium str. LT2]	sp|Q8ZRV9|RLUA_SALTY Ribosomal large subunit pseudouridine synthase A OS=Salmonella typhimurium (strain LT2 / SGSC1412 / ATCC 700720) GN=rluA PE=3 SV=3
gene-STM3554	448.691	305.483	591.9	1.93758	0.95426	0.0744666	0.585278	gi|1109557564|ref|NC_003197.2|	3723508	3724588	-	1071	STM3554	GO:0055085;GO:0043190;GO:0015430;GO:0001407;GO:0005524;GO:0008643;GO:0015794	K05816	proNOG00160	E	glycerol-3-phosphate transporter ATP-binding subunit [Salmonella enterica subsp. enterica serovar Typhimurium str. LT2]	sp|Q8ZLF4|UGPC_SALTY sn-glycerol-3-phosphate import ATP-binding protein UgpC OS=Salmonella typhimurium (strain LT2 / SGSC1412 / ATCC 700720) GN=ugpC PE=1 SV=1
gene-STM0064	184.851	146.442	223.259	1.52456	0.608391	0.0746792	0.585278	gi|1109557564|ref|NC_003197.2|	74007	74838	+	828	STM0064	GO:0070006;GO:0019877;GO:0006508;GO:0008839;GO:0008270;GO:0050661;GO:0043171;GO:0055114;GO:0051287;GO:0009089;GO:0042277;GO:0005829;GO:0016726;GO:0005886	K00215	proNOG04784	E	dihydrodipicolinate reductase [Salmonella enterica subsp. enterica serovar Typhimurium str. LT2]	sp|Q8ZRX8|DAPB_SALTY 4-hydroxy-tetrahydrodipicolinate reductase OS=Salmonella typhimurium (strain LT2 / SGSC1412 / ATCC 700720) GN=dapB PE=3 SV=1
gene-STM3583	1364.6	1619.07	1110.14	0.685663	-0.544428	0.0746873	0.585278	gi|1109557564|ref|NC_003197.2|	3750665	3751263	+	585	STM3583	GO:0000287;GO:0019878;GO:0008897;GO:0016021	K06133	proNOG23463	H	holo-(acyl carrier protein) synthase 2 [Salmonella enterica subsp. enterica serovar Typhimurium str. LT2]	sp|Q8ZLE2|ACPT_SALTY 4&apos;-phosphopantetheinyl transferase AcpT OS=Salmonella typhimurium (strain LT2 / SGSC1412 / ATCC 700720) GN=acpT PE=3 SV=1
gene-STM3511	10322.2	8099.22	12545.2	1.54893	0.631275	0.0747092	0.585278	gi|1109557564|ref|NC_003197.2|	3669437	3670024	+	582	STM3511	GO:0005829;GO:0005759;GO:0018024;GO:0097428;GO:0008198;GO:0016226;GO:0034968;GO:0051539;GO:0051537	K07400	proNOG04003	O	DNA uptake protein [Salmonella enterica subsp. enterica serovar Typhimurium str. LT2]	sp|B5F8M8|NFUA_SALA4 Fe/S biogenesis protein NfuA OS=Salmonella agona (strain SL483) GN=nfuA PE=3 SV=1
gene-STM0123	781.707	615.588	947.826	1.53971	0.622657	0.0748136	0.585278	gi|1109557564|ref|NC_003197.2|	143469	144966	+	1494	STM0123	GO:0005737;GO:0005524;GO:0051301;GO:0007049;GO:0071555;GO:0008360;GO:0000287;GO:0009252;GO:0008765	K01928	proNOG101344	M	UDP-N-acetylmuramoylalanyl-D-glutamate--2,6-diaminopimelate ligase [Salmonella enterica subsp. enterica serovar Typhimurium str. LT2]	sp|Q8ZRU7|MURE_SALTY UDP-N-acetylmuramoyl-L-alanyl-D-glutamate--2,6-diaminopimelate ligase OS=Salmonella typhimurium (strain LT2 / SGSC1412 / ATCC 700720) GN=murE PE=3 SV=1
gene-STM3582	580.747	693.048	468.446	0.675921	-0.565074	0.074844	0.585278	gi|1109557564|ref|NC_003197.2|	3749572	3750633	+	1056	STM3582	GO:0016021	-	proNOG03965	S	hypothetical protein SPC_3651 [Salmonella enterica subsp. enterica serovar Paratyphi C strain RKS4594]	sp|P0AGM1|YHHT_ECO57 UPF0118 inner membrane protein YhhT OS=Escherichia coli O157:H7 GN=yhhT PE=3 SV=1
gene-STM3291	1007.19	1193.85	820.525	0.687296	-0.540997	0.0755994	0.590046	gi|1109557564|ref|NC_003197.2|	3460359	3461430	-	1071	STM3291	-	-	proNOG44597	S	hypothetical protein STM3291 [Salmonella enterica subsp. enterica serovar Typhimurium str. LT2]	-
gene-STM2788	707.242	582.46	832.024	1.42847	0.514466	0.0757227	0.590046	gi|1109557564|ref|NC_003197.2|	2936022	2937542	+	1521	STM2788	GO:0016021	K07793	proNOG00423	S	tricarboxylic transport [Salmonella enterica subsp. enterica serovar Typhimurium str. LT2]	sp|P70795|YZ2R_AGRVI Uncharacterized 52.8 kDa protein in TAR-I ttuC&apos; 3&apos;region OS=Agrobacterium vitis PE=4 SV=2
gene-STM0789	529.992	328.773	731.211	2.22406	1.1532	0.0762324	0.592192	gi|1109557564|ref|NC_003197.2|	854043	854775	+	732	STM0789	GO:0003677;GO:0006547;GO:0003700;GO:0045892	K05836	proNOG04098	K	histidine utilization repressor [Salmonella enterica subsp. enterica serovar Typhimurium str. LT2]	sp|P12380|HUTC_ENTAE Histidine utilization repressor OS=Enterobacter aerogenes GN=hutC PE=4 SV=2
gene-STM3156	1534.52	1834.32	1234.72	0.673122	-0.571059	0.0763742	0.592192	gi|1109557564|ref|NC_003197.2|	3318053	3318463	+	411	STM3156	-	-	proNOG38556	S	hypothetical protein STM3156 [Salmonella enterica subsp. enterica serovar Typhimurium str. LT2]	-
gene-STM1532	442.523	354.366	530.68	1.49755	0.582602	0.0764032	0.592192	gi|1109557564|ref|NC_003197.2|	1608021	1608914	-	894	STM1532	-	-	-	-	dehydrogenase protein [Salmonella enterica subsp. enterica serovar Typhimurium str. LT2]	-
gene-STM0348	1.67228	3.34456	0	0	-Inf	0.076892	0.59493	gi|1109557564|ref|NC_003197.2|	391703	391933	+	231	STM0348	-	-	-	-	inner membrane protein [Salmonella enterica subsp. enterica serovar Typhimurium str. LT2]	-
gene-STM3429	741.17	870.074	612.267	0.703696	-0.506977	0.0772168	0.596391	gi|1109557564|ref|NC_003197.2|	3590721	3591047	-	321	STM3429	GO:0003735;GO:0016021;GO:0006412;GO:0022625;GO:0019843	K02895	COG0198;proNOG53295	J	50S ribosomal protein L24 [Escherichia coli O157:H7 str. EDL933]	sp|A7MPH5|RL24_CROS8 50S ribosomal protein L24 OS=Cronobacter sakazakii (strain ATCC BAA-894) GN=rplX PE=3 SV=1
gene-STM3413	221.584	271.586	171.582	0.631779	-0.662507	0.0777015	0.59908	gi|1109557564|ref|NC_003197.2|	3582408	3582788	-	375	STM3413	-	-	proNOG62248	S	hypothetical protein STM3413 [Salmonella enterica subsp. enterica serovar Typhimurium str. LT2]	sp|P36677|YHDN_ECOLI Uncharacterized protein YhdN OS=Escherichia coli (strain K12) GN=yhdN PE=4 SV=1
gene-STM3169	117.268	94.2078	140.328	1.48956	0.574888	0.0779081	0.599619	gi|1109557564|ref|NC_003197.2|	3331597	3332587	+	990	STM3169	GO:0030288;GO:0006810	-	proNOG06960	G	periplasmic dicarboxylate-binding protein [Salmonella enterica subsp. enterica serovar Typhimurium str. LT2]	sp|P43020|YIIZ_SALTY Uncharacterized protein YiiZ OS=Salmonella typhimurium (strain LT2 / SGSC1412 / ATCC 700720) GN=yiiZ PE=4 SV=2
gene-STM0549	344.835	413.826	275.844	0.666569	-0.585173	0.0783472	0.599924	gi|1109557564|ref|NC_003197.2|	610259	610904	-	639	STM0549	GO:0005737;GO:0006355;GO:0003677;GO:0000160	K07688	proNOG22799	T	transcriptional regulator FimZ [Salmonella enterica subsp. enterica serovar Typhimurium str. ST4/74]	sp|P26319|FIMZ_SALTY Fimbriae Z protein OS=Salmonella typhimurium (strain LT2 / SGSC1412 / ATCC 700720) GN=fimZ PE=3 SV=1
gene-STM4320	299.272	362.392	236.153	0.651652	-0.617827	0.0787349	0.599924	gi|1109557564|ref|NC_003197.2|	4566008	4566347	+	339	STM4320	GO:0006355;GO:0003677	-	proNOG62386	K	regulatory protein [Salmonella enterica subsp. enterica serovar Typhimurium str. LT2]	sp|P58379|HMRR2_RHIME Heavy metal-dependent transcription regulator 2 OS=Rhizobium meliloti (strain 1021) GN=hmrR2 PE=3 SV=1
gene-STM2839	460.178	376.986	543.371	1.44136	0.527426	0.0787896	0.599924	gi|1109557564|ref|NC_003197.2|	2983369	2984898	-	1527	STM2839	GO:0003700;GO:0005524;GO:0008134;GO:0006355;GO:0003677;GO:0000160;GO:0005622	K12266	proNOG00602	T	anaerobic nitric oxide reductase transcriptional regulator [Salmonella enterica subsp. enterica serovar Typhimurium str. LT2]	sp|B4TT16|NORR_SALSV Anaerobic nitric oxide reductase transcription regulator NorR OS=Salmonella schwarzengrund (strain CVM19633) GN=norR PE=3 SV=1
gene-PSLT053	2145.67	1726.54	2564.8	1.48552	0.570966	0.0787997	0.599924	gi|1114422000|ref|NC_003277.2|	45013	45990	+	978	PSLT053	GO:0003677;GO:0000160;GO:0005622;GO:0009405;GO:0005886;GO:0000155;GO:0018106;GO:0023014;GO:0005524;GO:0016021	K03497	proNOG36550;COG1475	K	plasmid partition protein B [Salmonella enterica subsp. enterica serovar Typhimurium str. LT2]	sp|P07621|PARB_ECOLX Plasmid Partition par B protein OS=Escherichia coli GN=parB PE=3 SV=1
gene-STM3980	30.3513	39.1815	21.5211	0.549266	-0.864423	0.0788051	0.599924	gi|1109557564|ref|NC_003197.2|	4186124	4186843	+	720	STM3980	GO:0016740	-	-	-	transferase [Salmonella enterica subsp. enterica serovar Typhimurium str. D23580]	sp|Q8FDI4|ASST_ECOL6 Arylsulfate sulfotransferase AssT OS=Escherichia coli O6:H1 (strain CFT073 / ATCC 700928 / UPEC) GN=assT PE=1 SV=1
gene-STM1146	145.997	180.516	111.478	0.617551	-0.695369	0.0788338	0.599924	gi|1109557564|ref|NC_003197.2|	1232582	1232913	+	327	STM1146	-	-	proNOG72857	S	hypothetical protein STY1183 [Salmonella enterica subsp. enterica serovar Typhi str. CT18]	sp|P0A1T1|YMDA_SALTI Uncharacterized protein YmdA OS=Salmonella typhi GN=ymdA PE=3 SV=1
gene-STM1455	282.06	224.421	339.699	1.51366	0.598046	0.0790296	0.599924	gi|1109557564|ref|NC_003197.2|	1529878	1530509	-	627	STM1455	GO:0004672;GO:0005886;GO:0022900;GO:0009055;GO:0010181;GO:0006468;GO:0005524;GO:0016021	K03612	proNOG34223	C	electron transport complex protein RnfG [Salmonella enterica subsp. enterica serovar Typhimurium str. LT2]	sp|Q8ZPM4|RNFG_SALTY Electron transport complex protein RnfG OS=Salmonella typhimurium (strain LT2 / SGSC1412 / ATCC 700720) GN=rnfG PE=3 SV=1
gene-STM3759	503.663	606.833	400.493	0.659972	-0.599523	0.0790418	0.599924	gi|1109557564|ref|NC_003197.2|	3958210	3959080	-	864	STM3759	GO:0003677;GO:0000160;GO:0005622;GO:0006355;GO:0016021	-	-	-	putative transcriptional regulator MarT [Salmonella enterica subsp. enterica serovar Typhimurium str. ST4/74]	sp|Q46942|YQEI_ECOLI Uncharacterized protein YqeI OS=Escherichia coli (strain K12) GN=yqeI PE=4 SV=1
gene-STM0740	15204	12180.1	18228	1.49653	0.581625	0.0798823	0.604624	gi|1109557564|ref|NC_003197.2|	809352	811100	+	1593	STM0740	GO:0019646;GO:0070069;GO:0016021;GO:0016682;GO:0009055	K00425	proNOG01462	C	cytochrome d ubiquinol oxidase subunit I [Salmonella enterica subsp. enterica serovar Typhimurium str. 798]	sp|P0ABK0|CYDA_ECOL6 Cytochrome d ubiquinol oxidase subunit 1 OS=Escherichia coli O6:H1 (strain CFT073 / ATCC 700928 / UPEC) GN=cydA PE=3 SV=1
gene-STM2507	351.975	425.034	278.917	0.656222	-0.607745	0.0800584	0.604624	gi|1109557564|ref|NC_003197.2|	2621480	2621716	-	237	STM2507	-	-	proNOG53658	S	inner membrane protein [Salmonella enterica subsp. enterica serovar Typhimurium str. D23580]	-
gene-STM1658	973.215	1173.14	773.291	0.659163	-0.601293	0.0800744	0.604624	gi|1109557564|ref|NC_003197.2|	1752836	1753413	-	570	STM1658	GO:0004520;GO:0006259;GO:0090305	-	proNOG103017	S	Smr protein, partial [Salmonella enterica]	sp|P76053|SMRA_ECOLI Probable DNA endonuclease SmrA OS=Escherichia coli (strain K12) GN=smrA PE=1 SV=1
gene-STM2232	193.549	253.132	133.967	0.529239	-0.91801	0.0802699	0.605059	gi|1109557564|ref|NC_003197.2|	2332124	2333958	+	1835	STM2232	GO:0016747;GO:0016021	-	proNOG03944	I	O-antigen acetylase [Salmonella enterica subsp. enterica serovar Typhimurium str. LT2]	sp|Q5HHB1|OTRF1_STAAC Putative O-acetyltransferase SACOL0978 OS=Staphylococcus aureus (strain COL) GN=SACOL0978 PE=3 SV=1
gene-STM2539	2576.04	1801.02	3351.07	1.86065	0.895806	0.0805619	0.606218	gi|1109557564|ref|NC_003197.2|	2678197	2680059	-	1857	STM2539	GO:0016887;GO:0005524;GO:0016226;GO:0051082;GO:0006457	K04044	proNOG00354	F	chaperone protein HscA [Salmonella enterica subsp. enterica serovar Typhimurium str. LT2]	sp|Q8ZN42|HSCA_SALTY Chaperone protein HscA OS=Salmonella typhimurium (strain LT2 / SGSC1412 / ATCC 700720) GN=hscA PE=3 SV=1
gene-STM2095	840.906	640.204	1041.61	1.62699	0.702208	0.080759	0.606482	gi|1109557564|ref|NC_003197.2|	2175667	2176551	-	885	STM2095	GO:0009243;GO:0045226;GO:0000287;GO:0008879;GO:0019305	K00973	proNOG00547	M	glucose-1-phosphate thymidylyltransferase [Salmonella enterica subsp. enterica serovar Heidelberg str. SL476]	sp|P26393|RMLA_SALTY Glucose-1-phosphate thymidylyltransferase OS=Salmonella typhimurium (strain LT2 / SGSC1412 / ATCC 700720) GN=rmlA PE=1 SV=1
gene-STM3568	11119.9	13208.2	9031.5	0.683777	-0.548401	0.0808735	0.606482	gi|1109557564|ref|NC_003197.2|	3735939	3736803	-	861	STM3568	GO:0003700;GO:0016021;GO:0009408;GO:0006355;GO:0030435;GO:0001123;GO:0003677;GO:0008270;GO:0005829;GO:0016987;GO:0005886	K03089	proNOG03099	K	RNA polymerase factor sigma-32 [Salmonella enterica subsp. enterica serovar Typhi str. CT18]	sp|P11539|RPOH_CITFR RNA polymerase sigma factor RpoH OS=Citrobacter freundii GN=rpoH PE=3 SV=1
gene-STM1463	1918.44	2263.49	1573.39	0.695116	-0.524675	0.0810189	0.606535	gi|1109557564|ref|NC_003197.2|	1537487	1538488	-	1002	STM1463	GO:0009168;GO:0043103;GO:0009117;GO:0000034;GO:0006154;GO:0005829;GO:0008270;GO:0046103;GO:0004000	K01488	proNOG04135	F	adenosine deaminase [Salmonella enterica subsp. enterica serovar Typhimurium str. LT2]	sp|Q8ZPL9|ADD_SALTY Adenosine deaminase OS=Salmonella typhimurium (strain LT2 / SGSC1412 / ATCC 700720) GN=add PE=3 SV=1
gene-STM3458	87.5382	35.3369	139.739	3.95449	1.98349	0.0823298	0.615299	gi|1109557564|ref|NC_003197.2|	3609023	3609585	-	558	STM3458	GO:0003955;GO:0005737;GO:1901381;GO:0016021;GO:0032414;GO:0005886;GO:0055114	K11748	proNOG10307	R	Glutathione-regulated potassium-efflux system ancillary protein KefG [Salmonella enterica]	sp|B5F8H0|KEFG_SALA4 Glutathione-regulated potassium-efflux system ancillary protein KefG OS=Salmonella agona (strain SL483) GN=kefG PE=3 SV=1
gene-STM0817	3692.84	2983.39	4402.28	1.4756	0.561299	0.0832935	0.61852	gi|1109557564|ref|NC_003197.2|	881961	883707	-	1737	STM0817	GO:0005524;GO:0016887;GO:0016021	K25182	proNOG01499	V	ABC-type multidrug transport system ATPase component [Salmonella enterica subsp. enterica serovar Typhimurium str. LT2]	sp|P0A9U1|YBHF_ECOLI Uncharacterized ABC transporter ATP-binding protein YbhF OS=Escherichia coli (strain K12) GN=ybhF PE=1 SV=1
gene-STM4280	64.3744	46.0727	82.6762	1.79447	0.843562	0.0835323	0.61852	gi|1109557564|ref|NC_003197.2|	4518888	4519855	+	957	STM4280	GO:0042279;GO:0055114;GO:0016021	K04015	proNOG04164	P	formate-dependent nitrate reductase [Salmonella enterica subsp. enterica serovar Typhimurium str. LT2]	sp|P32709|NRFD_ECOLI Protein NrfD OS=Escherichia coli (strain K12) GN=nrfD PE=3 SV=2
gene-STM4266	662.314	504.009	820.618	1.62818	0.70326	0.0836195	0.61852	gi|1109557564|ref|NC_003197.2|	4504334	4504854	+	483	STM4266	GO:0006355;GO:0015074;GO:0051537;GO:0006979;GO:0008270;GO:0003677	K13639	proNOG42404	K	SoxR protein [Salmonella enterica subsp. enterica serovar Typhi str. CT18]	sp|P0A2R1|SOXR_SALTI Redox-sensitive transcriptional activator SoxR OS=Salmonella typhi GN=soxR PE=3 SV=1
gene-STM4318	216.088	176.312	255.864	1.4512	0.537244	0.0838952	0.61852	gi|1109557564|ref|NC_003197.2|	4562858	4563357	+	492	STM4318	GO:0008080	-	proNOG29069	R	acetyltransferase [Salmonella enterica subsp. enterica serovar Typhimurium str. LT2]	-
gene-STM1896	138.568	168.99	108.146	0.639958	-0.643951	0.0841349	0.61852	gi|1109557564|ref|NC_003197.2|	1991096	1991997	+	902	STM1896	-	-	proNOG69378	S	putative cytoplasmic protein [Salmonella enterica subsp. enterica serovar Typhimurium str. T000240]	-
gene-STM1908	181.555	216.76	146.35	0.675172	-0.566673	0.0842434	0.61852	gi|1109557564|ref|NC_003197.2|	2001788	2002374	-	576	STM1908	GO:0016853	K09907	proNOG03301	S	protein YecM [Salmonella enterica]	sp|P52007|YECM_ECOLI Protein YecM OS=Escherichia coli (strain K12) GN=yecM PE=1 SV=3
gene-STM3614	1099.08	539.917	1658.24	3.07128	1.61884	0.084246	0.61852	gi|1109557564|ref|NC_003197.2|	3790282	3791579	-	1293	STM3614	GO:0006835;GO:0016021;GO:0005886;GO:0015293;GO:0055085	K11103	proNOG01235	C	C4-dicarboxylate transporter DctA [Salmonella enterica subsp. enterica serovar Typhimurium str. LT2]	sp|B5F9I1|DCTA_SALA4 C4-dicarboxylate transport protein OS=Salmonella agona (strain SL483) GN=dctA PE=3 SV=1
gene-STM3926	178.441	138.296	218.586	1.58057	0.660443	0.0842659	0.61852	gi|1109557564|ref|NC_003197.2|	4134808	4136058	+	1251	STM3926	GO:0009246;GO:0005887;GO:0006810	K16693	proNOG03103	M	O-antigen translocase [Salmonella enterica subsp. enterica serovar Typhimurium str. LT2]	sp|P0AAA7|WZXE_ECOLI Protein WzxE OS=Escherichia coli (strain K12) GN=wzxE PE=1 SV=1
gene-STM3651	470.35	594.331	346.368	0.582786	-0.778963	0.0843005	0.61852	gi|1109557564|ref|NC_003197.2|	3837748	3838240	-	486	STM3651	GO:0008080;GO:0003676;GO:0015074	-	proNOG29069	R	acetyltransferase [Salmonella enterica subsp. enterica serovar Typhimurium str. LT2]	sp|P55366|Y4AS_RHISN Uncharacterized protein y4aS OS=Rhizobium sp. (strain NGR234) GN=NGR_a00290 PE=4 SV=1
gene-STM1881	546.376	643.484	449.267	0.698179	-0.518331	0.0844168	0.61852	gi|1109557564|ref|NC_003197.2|	1974819	1975184	-	360	STM1881	GO:0003824;GO:0030170;GO:0005576	-	proNOG58168	S	hypothetical protein STM1881 [Salmonella enterica subsp. enterica serovar Typhimurium str. LT2]	sp|Q8ZNW7|YEBF_SALTY Protein YebF OS=Salmonella typhimurium (strain LT2 / SGSC1412 / ATCC 700720) GN=yebF PE=3 SV=1
gene-STM3082	249.322	299.912	198.731	0.66263	-0.593725	0.0845616	0.61852	gi|1109557564|ref|NC_003197.2|	3243353	3244380	-	1023	STM3082	GO:0003939;GO:0008270;GO:0055114	-	proNOG08460	C	zinc-binding dehydrogenase [Salmonella enterica subsp. enterica serovar Typhimurium str. LT2]	sp|P39400|YJJN_ECOLI Putative L-galactonate oxidoreductase OS=Escherichia coli (strain K12) GN=yjjN PE=2 SV=3
gene-STM0291	476.832	585.617	368.047	0.628477	-0.670068	0.0846289	0.61852	gi|1109557564|ref|NC_003197.2|	332541	336646	+	4101	STM0291	GO:0097264;GO:0016021	-	proNOG00717	M	putative Rhs family protein [Salmonella enterica subsp. enterica serovar Typhimurium str. D23580]	sp|P24211|RHSE_ECOLI Putative protein RhsE OS=Escherichia coli (strain K12) GN=rhsE PE=5 SV=3
gene-STM4322	3265.81	3868.65	2662.97	0.688345	-0.538797	0.0848319	0.61852	gi|1109557564|ref|NC_003197.2|	4566786	4567373	-	582	STM4322	GO:0016021;GO:0006355;GO:0003677;GO:0050907	-	proNOG26192	K	transcriptional regulator [Salmonella enterica subsp. enterica serovar Typhimurium str. LT2]	sp|P0ACU8|YJDC_ECOL6 HTH-type transcriptional regulator YjdC OS=Escherichia coli O6:H1 (strain CFT073 / ATCC 700928 / UPEC) GN=yjdC PE=4 SV=1
gene-STM3006	944.757	1096.73	792.781	0.722857	-0.468218	0.0849477	0.61852	gi|1109557564|ref|NC_003197.2|	3164250	3164977	+	720	STM3006	GO:0005886;GO:0016021	-	proNOG02880	P	hypothetical protein [Salmonella enterica subsp. enterica serovar Typhimurium str. D23580]	sp|P67129|YGDQ_ECO57 UPF0053 inner membrane protein YgdQ OS=Escherichia coli O157:H7 GN=ygdQ PE=3 SV=1
gene-STM1750	1313.05	1532.05	1094.06	0.714113	-0.485776	0.0849709	0.61852	gi|1109557564|ref|NC_003197.2|	1845997	1846634	-	624	STM1750	GO:0005524;GO:0071897;GO:0046104;GO:0009157;GO:0004797;GO:0005829;GO:0008270;GO:0016310	K00857	proNOG03659	F	thymidine kinase [Salmonella enterica subsp. enterica serovar Typhimurium str. ST4/74]	sp|Q5PCT4|KITH_SALPA Thymidine kinase OS=Salmonella paratyphi A (strain ATCC 9150 / SARB42) GN=tdk PE=3 SV=1
gene-STM1063	413.04	491.655	334.425	0.680204	-0.555961	0.0850166	0.61852	gi|1109557564|ref|NC_003197.2|	1153904	1155168	+	1260	STM1063	GO:0016021	K03808	proNOG01493	S	hypothetical protein STY1084 [Salmonella enterica subsp. enterica serovar Typhi str. CT18]	sp|P0AFM0|PQIA_ECOL6 Paraquat-inducible protein A OS=Escherichia coli O6:H1 (strain CFT073 / ATCC 700928 / UPEC) GN=pqiA PE=3 SV=1
gene-STM2165	3626.86	4293.3	2960.42	0.689545	-0.536283	0.0851648	0.618573	gi|1109557564|ref|NC_003197.2|	2260073	2261002	-	924	STM2165	GO:0005886;GO:0005215;GO:0031460	K05845	proNOG06285	E	transporter [Salmonella enterica subsp. enterica serovar Typhimurium str. LT2]	sp|P33362|OSMF_ECOLI Putative osmoprotectant uptake system substrate-binding protein OsmF OS=Escherichia coli (strain K12) GN=osmF PE=2 SV=1
gene-STM3625	292.876	341.419	244.333	0.71564	-0.482695	0.0857164	0.619869	gi|1109557564|ref|NC_003197.2|	3808932	3810241	+	1305	STM3625	GO:0016021;GO:0003333	-	proNOG04972	P	inner membrane transport protein YhaO [Salmonella enterica]	sp|P37660|YHJV_ECOLI Inner membrane transport protein YhjV OS=Escherichia coli (strain K12) GN=yhjV PE=1 SV=1
gene-STM2324	2950.67	2168.51	3732.82	1.72137	0.783559	0.0860401	0.619869	gi|1109557564|ref|NC_003197.2|	2434650	2436001	-	1338	STM2324	GO:0008137;GO:0003676;GO:0009060;GO:0048038;GO:0016021;GO:0051539;GO:0015074;GO:0010181;GO:0046872;GO:0051287	K00335	proNOG00596	C	NADH dehydrogenase I subunit F [Salmonella enterica subsp. enterica serovar Typhimurium str. LT2]	sp|P33901|NUOF_SALTY NADH-quinone oxidoreductase subunit F OS=Salmonella typhimurium (strain LT2 / SGSC1412 / ATCC 700720) GN=nuoF PE=3 SV=2
gene-STM3470	1115.45	1324.07	906.828	0.684878	-0.546081	0.0860833	0.619869	gi|1109557564|ref|NC_003197.2|	3620362	3620972	-	603	STM3470	GO:0051302;GO:0005524;GO:0016779	K04095	proNOG16085	D	cell filamentation protein Fic [Salmonella enterica subsp. enterica serovar Typhimurium str. LT2]	sp|P20751|FIC_SALTY Probable adenosine monophosphate-protein transferase fic OS=Salmonella typhimurium (strain LT2 / SGSC1412 / ATCC 700720) GN=fic PE=3 SV=2
gene-STM1461	1160.93	1390.15	931.705	0.670221	-0.577291	0.0863171	0.619869	gi|1109557564|ref|NC_003197.2|	1535526	1535756	-	222	STM1461	GO:0003677	-	proNOG52937	S	oriC-binding nucleoid-associated protein [Salmonella enterica subsp. enterica serovar Typhi str. CT18]	sp|Q57PH6|CNU_SALCH OriC-binding nucleoid-associated protein OS=Salmonella choleraesuis (strain SC-B67) GN=cnu PE=3 SV=2
gene-STM1375	4308.46	5076.9	3540.01	0.697278	-0.520194	0.0863219	0.619869	gi|1109557564|ref|NC_003197.2|	1457967	1458981	+	1008	STM1375	GO:0016740	K19234	proNOG07629	S	L,D-transpeptidase YnhG, partial [Salmonella enterica]	sp|P76193|YNHG_ECOLI Probable L,D-transpeptidase YnhG OS=Escherichia coli (strain K12) GN=ynhG PE=1 SV=1
gene-STM2795	8379.06	9784.46	6973.66	0.712728	-0.488577	0.0863239	0.619869	gi|1109557564|ref|NC_003197.2|	2945155	2945613	-	456	STM2795	GO:0051260	-	proNOG43028	S	LysM domain/BON superfamily protein [Salmonella enterica subsp. enterica serovar Paratyphi C strain RKS4594]	sp|P0ADE7|YGAU_ECOL6 Uncharacterized protein YgaU OS=Escherichia coli O6:H1 (strain CFT073 / ATCC 700928 / UPEC) GN=ygaU PE=3 SV=2
gene-STM2798	2726.53	3160.81	2292.25	0.72521	-0.463529	0.0863323	0.619869	gi|1109557564|ref|NC_003197.2|	2946343	2946881	+	534	STM2798	GO:0016021;GO:0016740	-	proNOG38930	P	rhodanese-like sulfurtransferase [Salmonella enterica subsp. enterica serovar Typhimurium str. LT2]	sp|P55734|YGAP_ECOLI Inner membrane protein YgaP OS=Escherichia coli (strain K12) GN=ygaP PE=1 SV=1
gene-STM3123	303.136	367.679	238.593	0.648916	-0.623896	0.0864919	0.619936	gi|1109557564|ref|NC_003197.2|	3282401	3283592	-	1191	STM3123	GO:0046872;GO:0016491;GO:0051539;GO:0055114	K24118	proNOG03690	R	arylsulfatase regulator [Salmonella enterica subsp. enterica serovar Typhimurium str. LT2]	sp|P20714|ANSME_ENTAE Anaerobic sulfatase-maturating enzyme OS=Enterobacter aerogenes GN=atsB PE=3 SV=1
gene-STM2810	164.855	131.094	198.617	1.51508	0.59939	0.0866706	0.619936	gi|1109557564|ref|NC_003197.2|	2957137	2958214	+	1071	STM2810	GO:0006865;GO:0015871;GO:0005215;GO:0016021;GO:0005886	K02001	proNOG03883	E	glycine betaine transporter membrane protein [Salmonella enterica subsp. enterica serovar Typhimurium str. LT2]	sp|P17327|PROW_SALTY Glycine betaine/L-proline transport system permease protein ProW OS=Salmonella typhimurium (strain LT2 / SGSC1412 / ATCC 700720) GN=proW PE=3 SV=2
gene-STM3602	1111.74	1311.34	912.14	0.69558	-0.523711	0.0867656	0.619936	gi|1109557564|ref|NC_003197.2|	3774541	3775265	-	725	STM3602	GO:0006355;GO:0003700;GO:0003677	K03710	proNOG14725	K	regulatory protein [Salmonella enterica subsp. enterica serovar Typhimurium str. LT2]	sp|O34817|YVOA_BACSU HTH-type transcriptional repressor YvoA OS=Bacillus subtilis (strain 168) GN=yvoA PE=1 SV=1
gene-STM2741	190.842	155.489	226.195	1.45473	0.540752	0.087253	0.621479	gi|1109557564|ref|NC_003197.2|	2879461	2880058	+	598	STM2741	-	-	-	-	hypothetical protein SeHA_C2913 [Salmonella enterica subsp. enterica serovar Heidelberg str. SL476]	-
gene-STM4094	1310.49	1083.24	1537.74	1.41958	0.505462	0.0872649	0.621479	gi|1109557564|ref|NC_003197.2|	4302194	4303230	-	1032	STM4094	GO:0016021;GO:0006355;GO:0003700;GO:0050907;GO:0003677	K05499	proNOG00972	K	DNA-binding transcriptional regulator CytR [Salmonella enterica subsp. enterica serovar Paratyphi B str. SPB7]	sp|P0ACN9|CYTR_ECO57 HTH-type transcriptional repressor CytR OS=Escherichia coli O157:H7 GN=cytR PE=3 SV=1
gene-STM1685	1597.04	1276.31	1917.78	1.5026	0.587463	0.0877594	0.623988	gi|1109557564|ref|NC_003197.2|	1778921	1780337	-	1410	STM1685	GO:0005524	K06918	-	-	putative ATP-binding protein [Salmonella enterica subsp. enterica serovar Typhimurium str. D23580]	sp|P76046|YCJX_ECOLI Uncharacterized protein YcjX OS=Escherichia coli (strain K12) GN=ycjX PE=1 SV=1
gene-STM1915	1897.02	1349.52	2444.52	1.8114	0.857107	0.0881567	0.625798	gi|1109557564|ref|NC_003197.2|	2011625	2012281	-	651	STM1915	GO:0050920;GO:0006470;GO:0097588;GO:0005737;GO:0004721;GO:0009288	K03414	proNOG14194	T	chemotaxis protein CheZ [Salmonella enterica subsp. enterica serovar Typhimurium str. ST4/74]	sp|P07800|CHEZ_SALTY Protein phosphatase CheZ OS=Salmonella typhimurium (strain LT2 / SGSC1412 / ATCC 700720) GN=cheZ PE=1 SV=1
gene-STM3472	3295.35	3915.97	2674.74	0.683033	-0.549974	0.0885198	0.627361	gi|1109557564|ref|NC_003197.2|	3621230	3621875	-	597	STM3472	GO:0000413;GO:0006457;GO:0042597;GO:0003755	K03767	proNOG33146	O	peptidyl-prolyl cis-trans isomerase A [Salmonella enterica subsp. enterica serovar Typhimurium str. LT2]	sp|P20753|PPIA_SALTY Peptidyl-prolyl cis-trans isomerase A OS=Salmonella typhimurium (strain LT2 / SGSC1412 / ATCC 700720) GN=ppiA PE=3 SV=2
gene-STM1459	679.371	793.228	565.514	0.712928	-0.488173	0.0888343	0.628574	gi|1109557564|ref|NC_003197.2|	1534339	1534931	-	588	STM1459	GO:0016021;GO:0022900;GO:0005886	K03617	proNOG03257	C	Na(+)-translocating NADH-quinone reductase subunit E [Salmonella enterica subsp. enterica serovar Typhi str. CT18]	sp|B5F6I8|RNFA_SALA4 Electron transport complex protein RnfA OS=Salmonella agona (strain SL483) GN=rnfA PE=3 SV=1
gene-STM3776	350.506	407.591	293.42	0.719888	-0.474155	0.0891795	0.630001	gi|1109557564|ref|NC_003197.2|	3977397	3978602	-	1200	STM3776	GO:0015211;GO:0005886;GO:0016021;GO:0015860	K03445	proNOG03898	G	ribonucleoside transporter [Salmonella enterica subsp. enterica serovar Typhi str. CT18]	sp|P0C566|NEPI_SALCH Purine ribonucleoside efflux pump NepI OS=Salmonella choleraesuis (strain SC-B67) GN=nepI PE=3 SV=1
gene-STM2087	701.99	835.222	568.757	0.680965	-0.554348	0.0895685	0.631732	gi|1109557564|ref|NC_003197.2|	2167616	2168622	-	1007	STM2087	GO:0009243;GO:0047600	K13005	proNOG53865	M	abequosyltransferase [Salmonella enterica subsp. enterica serovar Typhimurium str. LT2]	sp|P26401|RFBV_SALTY Abequosyltransferase RfbV OS=Salmonella typhimurium (strain LT2 / SGSC1412 / ATCC 700720) GN=rfbV PE=1 SV=2
gene-STM1633	498.612	608.715	388.51	0.638245	-0.647818	0.0906594	0.638399	gi|1109557564|ref|NC_003197.2|	1723877	1724646	+	768	STM1633	-	K02030	proNOG30038	TE	periplasmic binding protein [Salmonella enterica subsp. enterica serovar Typhimurium str. LT2]	sp|P0AEN0|FLIY_ECOL6 Cystine-binding periplasmic protein OS=Escherichia coli O6:H1 (strain CFT073 / ATCC 700928 / UPEC) GN=fliY PE=3 SV=1
gene-STM4279	106.771	81.2734	132.27	1.62747	0.702627	0.091041	0.63856	gi|1109557564|ref|NC_003197.2|	4518220	4518902	+	672	STM4279	GO:0055114;GO:0042279;GO:0016021;GO:0005737;GO:0051539;GO:0046872	K04014	proNOG06951	C	formate-dependent nitrite reductase [Salmonella enterica subsp. enterica serovar Typhimurium str. LT2]	sp|P0AAK8|NRFC_ECO57 Protein NrfC OS=Escherichia coli O157:H7 GN=nrfC PE=3 SV=1
gene-STM1389	3305.87	3895.53	2716.2	0.697262	-0.520226	0.0911739	0.63856	gi|1109557564|ref|NC_003197.2|	1474119	1475089	-	966	STM1389	-	-	proNOG06778	S	inner membrane protein [Salmonella enterica subsp. enterica serovar Typhimurium str. LT2]	sp|P24252|YBGA_ECOLI Uncharacterized protein YbgA OS=Escherichia coli (strain K12) GN=ybgA PE=4 SV=1
gene-STM3783	170.419	136.49	204.348	1.49717	0.582238	0.0913896	0.63856	gi|1109557564|ref|NC_003197.2|	3983676	3983970	-	294	STM3783	GO:0009401;GO:0034219;GO:0103111;GO:0008982	K02774	proNOG55866	G	PTS system subunit IIB [Salmonella enterica subsp. enterica serovar Typhi str. CT18]	sp|P37188|PTKB_ECOLI Galactitol-specific phosphotransferase enzyme IIB component OS=Escherichia coli (strain K12) GN=gatB PE=1 SV=2
gene-STM1819	541.888	629.558	454.217	0.721486	-0.470957	0.0913935	0.63856	gi|1109557564|ref|NC_003197.2|	1917106	1917700	-	588	STM1819	GO:0019867	K07285	proNOG65025	M	lipoprotein [Salmonella enterica subsp. enterica serovar Typhi str. CT18]	sp|P0AA92|YEAY_ECOL6 Uncharacterized lipoprotein YeaY OS=Escherichia coli O6:H1 (strain CFT073 / ATCC 700928 / UPEC) GN=yeaY PE=4 SV=1
gene-STM3147	4686.66	2907.77	6465.55	2.22355	1.15286	0.09141	0.63856	gi|1109557564|ref|NC_003197.2|	3308794	3310511	-	1704	STM3147	GO:0055114;GO:0008901;GO:0033748;GO:0016151	K06281	proNOG00593	C	hydrogenase 2 large subunit [Salmonella enterica subsp. enterica serovar Typhimurium str. LT2]	sp|P0ACE1|MBHM_ECO57 Hydrogenase-2 large chain OS=Escherichia coli O157:H7 GN=hybC PE=3 SV=2
gene-STM4561	30284.2	25056.7	35511.7	1.41726	0.5031	0.0916734	0.638644	gi|1109557564|ref|NC_003197.2|	4815884	4816514	+	624	STM4561	GO:0031460;GO:0005215;GO:0016021;GO:0005886	K04065	proNOG12359;proNOG80411	SR	hypothetical protein SARI_03017 [Salmonella enterica subsp. arizonae serovar 62:z4,z23:- str. RSK2980]	sp|P0AFH9|OSMY_ECOL6 Osmotically-inducible protein Y OS=Escherichia coli O6:H1 (strain CFT073 / ATCC 700928 / UPEC) GN=osmY PE=3 SV=1
gene-STM1850	617.519	724.457	510.582	0.70478	-0.504756	0.0919201	0.638644	gi|1109557564|ref|NC_003197.2|	1948558	1950011	+	1446	STM1850	GO:0003723;GO:0005737;GO:0031167;GO:0016434	K11392	proNOG00315	J	16S rRNA methyltransferase F [Salmonella enterica subsp. enterica serovar Typhimurium str. T000240]	sp|Q8ZNZ2|RSMF_SALTY Ribosomal RNA small subunit methyltransferase F OS=Salmonella typhimurium (strain LT2 / SGSC1412 / ATCC 700720) GN=rsmF PE=3 SV=1
gene-STM0188	59.4781	36.514	82.4423	2.25783	1.17493	0.0924572	0.638644	gi|1109557564|ref|NC_003197.2|	217751	218281	-	531	STM0188	GO:0008664;GO:0004113	K01975	proNOG62741	J	2&apos;-5&apos; RNA ligase [Salmonella enterica subsp. enterica serovar Typhimurium str. LT2]	sp|P37025|LIGT_ECOLI 2&apos;-5&apos;-RNA ligase OS=Escherichia coli (strain K12) GN=ligT PE=1 SV=3
gene-STM4333	1649.89	1959.42	1340.36	0.684059	-0.547807	0.0926034	0.638644	gi|1109557564|ref|NC_003197.2|	4578557	4579604	-	1035	STM4333	GO:0050066;GO:0016021;GO:0046872;GO:0051539	K19810	proNOG02947	E	aminomutase [Salmonella enterica subsp. enterica serovar Typhimurium str. LT2]	sp|Q8ZKB8|EPMB_SALTY L-lysine 2,3-aminomutase OS=Salmonella typhimurium (strain LT2 / SGSC1412 / ATCC 700720) GN=epmB PE=3 SV=1
gene-STM1870	15.7955	20.677	10.914	0.527834	-0.921843	0.0927129	0.638644	gi|1109557564|ref|NC_003197.2|	1966507	1967005	+	499	STM1870	-	-	-	-	exonuclease VIII [Salmonella enterica subsp. enterica serovar Typhimurium str. T000240]	sp|P15032|RECE_ECOLI Exodeoxyribonuclease 8 OS=Escherichia coli (strain K12) GN=recE PE=1 SV=3
gene-STM2076	184.671	144.823	224.52	1.55031	0.632554	0.092897	0.638644	gi|1109557564|ref|NC_003197.2|	2154637	2155385	+	738	STM2076	GO:0003949;GO:0000105;GO:0005737	K01814	proNOG01226	E	1-(5-phosphoribosyl)-5-[(5-phosphoribosylamino)methylideneamino] imidazole-4-carboxamide isomerase [Salmonella enterica subsp. enterica serovar Typhimurium str. LT2]	sp|B4T9N8|HIS4_SALHS 1-(5-phosphoribosyl)-5-[(5-phosphoribosylamino)methylideneamino] imidazole-4-carboxamide isomerase OS=Salmonella heidelberg (strain SL476) GN=hisA PE=3 SV=1
gene-STM0645	230.181	187.054	273.308	1.46112	0.547076	0.0929078	0.638644	gi|1109557564|ref|NC_003197.2|	706849	707499	-	648	STM0645	GO:0005524;GO:0034628;GO:0000309;GO:0004515	K00969	proNOG104261;proNOG34554	H	nicotinic acid mononucleotide adenylyltransferase [Salmonella enterica subsp. enterica serovar Typhimurium str. LT2]	sp|A9MKD1|NADD_SALAR Probable nicotinate-nucleotide adenylyltransferase OS=Salmonella arizonae (strain ATCC BAA-731 / CDC346-86 / RSK2980) GN=nadD PE=3 SV=2
gene-STM1625	573.325	307.165	839.486	2.73302	1.45049	0.0929702	0.638644	gi|1109557564|ref|NC_003197.2|	1714889	1715812	+	924	STM1625	GO:0006355;GO:0003677;GO:0003700	-	proNOG13985	K	transcriptional regulator [Salmonella enterica subsp. enterica serovar Typhimurium str. LT2]	sp|P77171|YDCI_ECOLI Uncharacterized HTH-type transcriptional regulator YdcI OS=Escherichia coli (strain K12) GN=ydcI PE=4 SV=2
gene-STM4526	1146.67	951.713	1341.63	1.4097	0.495385	0.0932425	0.638644	gi|1109557564|ref|NC_003197.2|	4780777	4784306	-	3516	STM4526	GO:0005524;GO:0009035;GO:0004386;GO:0006304;GO:0003677;GO:0090305	K01153	proNOG102140	V	type I restriction enzyme EcoKI subunit R [Salmonella enterica subsp. enterica serovar Typhimurium str. LT2]	sp|P08956|T1RK_ECOLI Type I restriction enzyme EcoKI R protein OS=Escherichia coli (strain K12) GN=hsdR PE=3 SV=3
gene-STM3217	1716.78	514.725	2918.83	5.67066	2.50352	0.093277	0.638644	gi|1109557564|ref|NC_003197.2|	3382762	3384294	-	1527	STM3217	GO:0004871;GO:0016021;GO:0006935;GO:0007165	K03776	proNOG101983	T	aerotaxis receptor [Salmonella enterica]	sp|P50466|AER_ECOLI Aerotaxis receptor OS=Escherichia coli (strain K12) GN=aer PE=1 SV=1
gene-STM2401	12202.2	14812.4	9591.91	0.647558	-0.626918	0.0932863	0.638644	gi|1109557564|ref|NC_003197.2|	2514550	2515480	+	927	STM2401	GO:0005887;GO:0009245;GO:0008951;GO:0036104;GO:0009103;GO:0009409	K12974	proNOG01530	M	lipid A biosynthesis lauroyl acyltransferase [Salmonella enterica subsp. enterica serovar Typhimurium str. ST4/74]	sp|P0ACV2|DDG_ECOLI Protein Ddg OS=Escherichia coli (strain K12) GN=lpxP PE=2 SV=1
gene-STM3677	44.239	31.8461	56.632	1.7783	0.830502	0.0933026	0.638644	gi|1109557564|ref|NC_003197.2|	3863960	3864672	+	702	STM3677	GO:0019572;GO:0005829;GO:0016832;GO:0008742;GO:0008270	K03077	proNOG01548	G	L-ribulose-5-phosphate 4-epimerase [Salmonella enterica subsp. enterica serovar Typhimurium str. LT2]	sp|P37680|SGBE_ECOLI L-ribulose-5-phosphate 4-epimerase SgbE OS=Escherichia coli (strain K12) GN=sgbE PE=1 SV=1
gene-STM2616	48.3762	61.2925	35.4599	0.578536	-0.789521	0.0933775	0.638644	gi|1109557564|ref|NC_003197.2|	2762067	2762637	-	570	STM2616	GO:0046983	-	proNOG47755	S	antirepressor-like protein [Salmonella enterica subsp. enterica serovar Typhimurium str. LT2]	-
gene-STM2567	451.685	542.329	361.041	0.665724	-0.587005	0.0936438	0.638644	gi|1109557564|ref|NC_003197.2|	2712385	2713942	+	1545	STM2567	GO:0000166;GO:0008933;GO:0016837;GO:0016998;GO:0009279;GO:0000270;GO:0003676;GO:0071555	K18691	proNOG01086	M	transglycosylase [Salmonella enterica subsp. enterica serovar Typhimurium str. LT2]	sp|Q8ZN28|MLTF_SALTY Membrane-bound lytic murein transglycosylase F OS=Salmonella typhimurium (strain LT2 / SGSC1412 / ATCC 700720) GN=mltF PE=3 SV=1
gene-STM4036	1133.89	766.833	1500.95	1.95734	0.968893	0.0937285	0.638644	gi|1109557564|ref|NC_003197.2|	4243856	4244771	-	909	STM4036	GO:0050569;GO:0045333;GO:0015944;GO:0016021;GO:0005737;GO:0046872;GO:0051539;GO:0008863	K00124	proNOG02687	C	formate dehydrogenase-O beta subunit [Salmonella enterica subsp. enterica serovar Typhimurium str. LT2]	sp|P0AAJ6|FDOH_ECOL6 Formate dehydrogenase-O iron-sulfur subunit OS=Escherichia coli O6:H1 (strain CFT073 / ATCC 700928 / UPEC) GN=fdoH PE=3 SV=1
gene-STM1250	1679.67	2078.62	1280.72	0.616138	-0.698674	0.0937513	0.638644	gi|1109557564|ref|NC_003197.2|	1335077	1335354	+	278	STM1250	-	-	-	-	hypothetical protein STM1250 [Salmonella enterica subsp. enterica serovar Typhimurium str. LT2]	-
gene-STM3949	940.184	764.794	1115.57	1.45866	0.544643	0.094129	0.640223	gi|1109557564|ref|NC_003197.2|	4153785	4154702	+	903	STM3949	GO:0007059;GO:0015074;GO:0009037;GO:0007049;GO:0051301;GO:0005737;GO:0003677;GO:0006313	K03733	proNOG00703	L	site-specific tyrosine recombinase XerC [Salmonella enterica subsp. enterica serovar Typhimurium str. LT2]	sp|P55888|XERC_SALTY Tyrosine recombinase XerC OS=Salmonella typhimurium (strain LT2 / SGSC1412 / ATCC 700720) GN=xerC PE=3 SV=1
gene-STM2774	807.943	620.271	995.615	1.60513	0.682689	0.0942958	0.640365	gi|1109557564|ref|NC_003197.2|	2917570	2921230	+	3660	STM2774	GO:0055085;GO:0016021;GO:0034040;GO:0006869;GO:0005524	K18895	proNOG00276	V	ABC transporter [Salmonella enterica subsp. enterica serovar Typhimurium str. LT2]	sp|P06795|MDR1B_MOUSE Multidrug resistance protein 1B OS=Mus musculus GN=Abcb1b PE=1 SV=1
gene-STM4481	267.269	209.542	324.996	1.55099	0.633185	0.0944787	0.640615	gi|1109557564|ref|NC_003197.2|	4724749	4725758	-	1005	STM4481	GO:0003700;GO:0003677;GO:0006355	K06146	proNOG10353	K	L-idonate regulator [Salmonella enterica subsp. enterica serovar Typhimurium str. LT2]	sp|P39343|IDNR_ECOLI HTH-type transcriptional regulator IdnR OS=Escherichia coli (strain K12) GN=idnR PE=4 SV=1
gene-STM1283	2961.79	3508.83	2414.75	0.688192	-0.539117	0.0950583	0.643034	gi|1109557564|ref|NC_003197.2|	1358276	1359786	-	1500	STM1283	GO:0052621;GO:0016021	-	proNOG11400	T	methyl-accepting chemotaxis protein [Salmonella enterica subsp. enterica serovar Typhimurium str. LT2]	sp|P76237|YEAJ_ECOLI Putative diguanylate cyclase YeaJ OS=Escherichia coli (strain K12) GN=yeaJ PE=2 SV=2
gene-STM4075	540.874	308.482	773.267	2.50669	1.32578	0.095275	0.643034	gi|1109557564|ref|NC_003197.2|	4285035	4286086	+	1050	STM4075	GO:0015145;GO:0015749;GO:0016021;GO:0005886	K10556	proNOG13999	G	sugar transport protein [Salmonella enterica subsp. enterica serovar Typhimurium str. LT2]	sp|Q5PJE6|LSRC_SALPA Autoinducer 2 import system permease protein LsrC OS=Salmonella paratyphi A (strain ATCC 9150 / SARB42) GN=lsrC PE=3 SV=1
gene-STM2281	248.363	203.222	293.504	1.44426	0.530327	0.0953958	0.643034	gi|1109557564|ref|NC_003197.2|	2386530	2387413	+	884	STM2281	GO:0003677;GO:0003700;GO:0006355	-	proNOG55278	K	transcriptional regulator [Salmonella enterica subsp. enterica serovar Typhimurium str. LT2]	sp|O32255|YVBU_BACSU Uncharacterized HTH-type transcriptional regulator YvbU OS=Bacillus subtilis (strain 168) GN=yvbU PE=4 SV=1
gene-STM2219	1001.81	792.813	1210.81	1.52723	0.610921	0.095505	0.643034	gi|1109557564|ref|NC_003197.2|	2320141	2321743	+	1590	STM2219	GO:0016829;GO:0016021;GO:0015833;GO:0016887;GO:0005524	K13896	proNOG00380	V	ABC transporter ATPase [Salmonella enterica subsp. enterica serovar Typhimurium str. LT2]	sp|P33916|YEJF_ECOLI Uncharacterized ABC transporter ATP-binding protein YejF OS=Escherichia coli (strain K12) GN=yejF PE=3 SV=1
gene-STM1718	460.741	378.265	543.217	1.43608	0.522134	0.0955852	0.643034	gi|1109557564|ref|NC_003197.2|	1815108	1815711	+	597	STM1718	GO:0005737;GO:0008817;GO:0005524;GO:0009236;GO:0006779	K19221	proNOG03171	H	cob(I)yrinic acid a,c-diamide adenosyltransferase [Salmonella enterica subsp. enterica serovar Typhimurium str. LT2]	sp|P31570|BTUR_SALTY Cob(I)yrinic acid a,c-diamide adenosyltransferase OS=Salmonella typhimurium (strain LT2 / SGSC1412 / ATCC 700720) GN=btuR PE=1 SV=1
gene-STM1125	331.883	228.762	435.004	1.90155	0.927179	0.0957149	0.643034	gi|1109557564|ref|NC_003197.2|	1211904	1213477	+	1533	STM1125	GO:0031402;GO:0005298;GO:0006814;GO:0005887;GO:0035524	K11928	proNOG01248	E	major sodium/proline symporter [Salmonella enterica subsp. enterica serovar Typhimurium str. ST4/74]	sp|P10502|PUTP_SALTY Sodium/proline symporter OS=Salmonella typhimurium (strain LT2 / SGSC1412 / ATCC 700720) GN=putP PE=3 SV=3
gene-STM4592	45.7407	58.335	33.1465	0.56821	-0.815505	0.0961229	0.644788	gi|1109557564|ref|NC_003197.2|	4848955	4849527	-	564	STM4592	GO:0007155;GO:0009289	-	proNOG60151	S	fimbrial subunit [Salmonella enterica subsp. enterica serovar Typhimurium str. LT2]	sp|P12903|FM12_KLEPN Fimbrial subunit type 1 OS=Klebsiella pneumoniae GN=fim PE=1 SV=1
gene-STM3733	644.459	788.974	499.944	0.633664	-0.65821	0.0965868	0.646305	gi|1109557564|ref|NC_003197.2|	3925971	3926625	-	648	STM3733	GO:0016021;GO:0004588;GO:0044205;GO:0000287;GO:0050907	K00762	proNOG11024	F	Orotate phosphoribosyltransferase [Salmonella enterica]	sp|Q57IA0|PYRE_SALCH Orotate phosphoribosyltransferase OS=Salmonella choleraesuis (strain SC-B67) GN=pyrE PE=3 SV=1
gene-STM0840	93.9597	115.077	72.8427	0.632993	-0.659739	0.0966438	0.646305	gi|1109557564|ref|NC_003197.2|	908012	908739	-	726	STM0840	GO:0005737;GO:0044283;GO:0016791;GO:0016311	K07757	COG0561	R	hydrolase [Salmonella enterica subsp. enterica serovar Typhimurium str. LT2]	sp|P75792|SUPH_ECOLI Sugar phosphatase YbiV OS=Escherichia coli (strain K12) GN=ybiV PE=1 SV=1
gene-STM4042A	302.201	357.815	246.587	0.689146	-0.537119	0.097159	0.647432	gi|1109557564|ref|NC_003197.2|	4252854	4253420	+	567	STM4042A	GO:0016021;GO:0043565	-	proNOG16162	K	hypothetical protein SC3932 [Salmonella enterica subsp. enterica serovar Choleraesuis str. SC-B67]	sp|P77626|YDCN_ECOLI Uncharacterized HTH-type transcriptional regulator YdcN OS=Escherichia coli (strain K12) GN=ydcN PE=4 SV=1
gene-STM3905	390.384	309.478	471.289	1.52285	0.606775	0.097352	0.647432	gi|1109557564|ref|NC_003197.2|	4113843	4115397	+	1551	STM3905	GO:0030170;GO:0009097;GO:0006566;GO:0004794;GO:0005737	K01754	proNOG02414	E	threonine dehydratase [Salmonella enterica subsp. enterica serovar Typhimurium str. T000240]	sp|P20506|ILVA_SALTY L-Threonine dehydratase biosynthetic IlvA OS=Salmonella typhimurium (strain LT2 / SGSC1412 / ATCC 700720) GN=ilvA PE=3 SV=3
gene-STM1139	139.792	168.654	110.93	0.657733	-0.604427	0.0973625	0.647432	gi|1109557564|ref|NC_003197.2|	1228014	1228860	-	840	STM1139	GO:0005886;GO:0030288	K06214	proNOG09475	M	assembly/transport component in curli production [Salmonella enterica subsp. enterica serovar Typhi str. CT18]	sp|P0A205|CSGG_SALTI Curli production assembly/transport component CsgG OS=Salmonella typhi GN=csgG PE=3 SV=1
gene-STM2897	11081.7	9013.45	13150	1.45893	0.544907	0.0974678	0.647432	gi|1109557564|ref|NC_003197.2|	3040489	3041615	-	1125	STM2897	GO:0009986;GO:0050709;GO:0009405;GO:0005886;GO:0019867;GO:0030254	K22511	proNOG18837	U	invasion protein [Salmonella enterica subsp. enterica serovar Typhimurium str. LT2]	sp|P35671|INVE_SALTY Invasion protein InvE OS=Salmonella typhimurium (strain LT2 / SGSC1412 / ATCC 700720) GN=invE PE=4 SV=3
gene-STM2973	45.8901	34.799	56.9812	1.63744	0.711439	0.0975502	0.647432	gi|1109557564|ref|NC_003197.2|	3124511	3125672	-	1155	STM2973	GO:0055114;GO:0008912;GO:0046872	K00048	proNOG04576	C	L-1,2-propanediol oxidoreductase [Salmonella enterica subsp. enterica serovar Typhimurium str. LT2]	sp|P0A9S2|FUCO_ECO57 Lactaldehyde reductase OS=Escherichia coli O157:H7 GN=fucO PE=3 SV=2
gene-STM1967	50.0093	34.3107	65.708	1.91509	0.937409	0.0978972	0.647767	gi|1109557564|ref|NC_003197.2|	2055492	2055885	+	393	STM1967	GO:0005840;GO:0016021	-	-	-	50S ribosomal protein [Salmonella enterica subsp. enterica serovar Dublin str. CT_02021853]	-
gene-STM0133	6543.82	5260.22	7827.42	1.48804	0.573413	0.0980398	0.647767	gi|1109557564|ref|NC_003197.2|	155670	156834	+	1158	STM0133	GO:0043093;GO:0003924;GO:0005737;GO:0051258;GO:0032153;GO:0007221;GO:0005525;GO:0003713	K03531	proNOG00651	D	cell division protein FtsZ [Salmonella enterica subsp. enterica serovar Typhimurium str. LT2]	sp|P0A9A8|FTSZ_ECO57 Cell division protein FtsZ OS=Escherichia coli O157:H7 GN=ftsZ PE=3 SV=1
gene-STM1854	489.163	588.755	389.572	0.661687	-0.595779	0.0981063	0.647767	gi|1109557564|ref|NC_003197.2|	1951560	1951732	-	171	STM1854	-	-	-	-	inner membrane protein [Salmonella enterica subsp. enterica serovar Typhimurium str. LT2]	-
gene-STM2759	301.114	249.428	352.8	1.41443	0.500224	0.0981913	0.647767	gi|1109557564|ref|NC_003197.2|	2897642	2899326	+	1685	STM2759	GO:0015833;GO:0030288;GO:0015197	-	COG4533	R	dipeptide/oligopeptide/nickel ABC-type transport system periplasmic component [Salmonella enterica subsp. enterica serovar Typhimurium str. LT2]	sp|Q1C1Y8|SGRR_YERPA HTH-type transcriptional regulator SgrR OS=Yersinia pestis bv. Antiqua (strain Antiqua) GN=sgrR PE=3 SV=1
gene-STM3612	399.166	333.053	465.279	1.39701	0.482344	0.0985703	0.649291	gi|1109557564|ref|NC_003197.2|	3787579	3788521	+	936	STM3612	GO:0008673;GO:0046835	K00874	proNOG06267	G	ketodeoxygluconokinase [Salmonella enterica subsp. enterica serovar Typhimurium str. LT2]	sp|P37647|KDGK_ECOLI 2-dehydro-3-deoxygluconokinase OS=Escherichia coli (strain K12) GN=kdgK PE=1 SV=1
gene-PSLT085	3.58927	1.17674	6.0018	5.10038	2.3506	0.0994862	0.652926	gi|1114422000|ref|NC_003277.2|	67510	67731	+	222	PSLT085	GO:0016021;GO:0008270	-	-	-	conjugal transfer protein TraR [Salmonella enterica subsp. enterica serovar Typhimurium str. LT2]	sp|P41065|TRAR_ECOLI Protein TraR OS=Escherichia coli (strain K12) GN=traR PE=4 SV=1
gene-STM3796	570.958	476.749	665.166	1.39521	0.480483	0.0995727	0.652926	gi|1109557564|ref|NC_003197.2|	3995929	3997629	-	1695	STM3796	GO:0003984;GO:0000287;GO:0009099;GO:0030976;GO:0009097;GO:0050660;GO:0016829	K01652	proNOG00492	E	acetolactate synthase catalytic subunit [Salmonella enterica subsp. enterica serovar Typhimurium str. LT2]	sp|P08142|ILVB_ECOLI Acetolactate synthase isozyme 1 large subunit OS=Escherichia coli (strain K12) GN=ilvB PE=1 SV=1
gene-STM4500	1751.58	1414.57	2088.58	1.47647	0.562153	0.0996505	0.652926	gi|1109557564|ref|NC_003197.2|	4753959	4755596	-	1638	STM4500	GO:0032259;GO:0005737;GO:0016021;GO:0008757	-	proNOG04022	R	SAM-dependent methyltransferase [Salmonella enterica subsp. enterica serovar Typhimurium str. LT2]	sp|P39367|YJHP_ECOLI Uncharacterized protein YjhP OS=Escherichia coli (strain K12) GN=yjhP PE=1 SV=1
gene-STM3923	43.3316	30.4775	56.1858	1.84352	0.882461	0.0997175	0.652926	gi|1109557564|ref|NC_003197.2|	4132780	4133016	+	231	STM3923	GO:0008879;GO:0009058	-	COG1209	M	glucose-1-phosphate thymidylyltransferase [Salmonella enterica subsp. enterica serovar Typhimurium str. LT2]	sp|P61887|RMLA2_ECOLI Glucose-1-phosphate thymidylyltransferase 2 OS=Escherichia coli (strain K12) GN=rmlA2 PE=1 SV=1
gene-STM4139	1291.43	1517.59	1065.27	0.701946	-0.510568	0.100152	0.654462	gi|1109557564|ref|NC_003197.2|	4358707	4359670	-	957	STM4139	GO:0043097;GO:0005524;GO:0005829;GO:0004594;GO:0016310;GO:0006206;GO:0004849;GO:0015937	K00867	proNOG01614	H	pantothenate kinase [Salmonella enterica subsp. enterica serovar Typhimurium str. LT2]	sp|Q57H79|COAA_SALCH Pantothenate kinase OS=Salmonella choleraesuis (strain SC-B67) GN=coaA PE=3 SV=2
gene-STM3846	1030.62	1222.25	838.986	0.686429	-0.542818	0.100345	0.654462	gi|1109557564|ref|NC_003197.2|	4052416	4053288	+	873	STM3846	GO:0003964;GO:0006278;GO:0003723	-	proNOG26541	L	reverse transcriptase [Salmonella enterica subsp. enterica serovar Typhimurium str. LT2]	sp|P23070|RT86_ECOLX RNA-directed DNA polymerase from retron EC86 OS=Escherichia coli PE=4 SV=1
gene-STM1766	748.08	879.306	616.853	0.701522	-0.51144	0.1004	0.654462	gi|1109557564|ref|NC_003197.2|	1864160	1866072	+	1821	STM1766	GO:0000160;GO:0018106;GO:0023014;GO:0000155;GO:0046983;GO:0016021;GO:0005622;GO:0005524	K07673	proNOG12388	T	nitrate/nitrite sensor protein NarX [Salmonella enterica subsp. enterica serovar Agona str. SL483]	sp|P0AFA3|NARX_ECO57 Nitrate/nitrite sensor protein NarX OS=Escherichia coli O157:H7 GN=narX PE=3 SV=1
gene-STM3244	1125.7	914.256	1337.15	1.46255	0.548488	0.100586	0.654705	gi|1109557564|ref|NC_003197.2|	3411393	3412399	-	996	STM3244	GO:0000166;GO:0070689;GO:0006565;GO:0030170;GO:0003941;GO:0004794;GO:0005737	K01754	proNOG04436	E	threonine dehydratase [Salmonella enterica subsp. enterica serovar Typhimurium str. LT2]	sp|P11954|TDCB_SALTY L-threonine dehydratase catabolic TdcB OS=Salmonella typhimurium (strain LT2 / SGSC1412 / ATCC 700720) GN=tdcB PE=1 SV=2
gene-STM4169	1475.24	1730.87	1219.6	0.70462	-0.505082	0.101056	0.656165	gi|1109557564|ref|NC_003197.2|	4385945	4386535	+	591	STM4169	-	K09891	proNOG09584	S	hypothetical protein STY3716 [Salmonella enterica subsp. enterica serovar Typhi str. CT18]	sp|P0A1U5|YJAG_SALTI Uncharacterized protein YjaG OS=Salmonella typhi GN=yjaG PE=4 SV=1
gene-STM2311	13254.8	15555.4	10954.1	0.704201	-0.505942	0.101226	0.656165	gi|1109557564|ref|NC_003197.2|	2418777	2419095	-	318	STM2311	GO:0016021	K05594	proNOG59113	S	hypothetical protein STY2542 [Salmonella enterica subsp. enterica serovar Typhi str. CT18]	sp|P0AEH7|ELAB_ECO57 Protein ElaB OS=Escherichia coli O157:H7 GN=elaB PE=3 SV=1
gene-PSLT076	27.4362	34.6438	20.2287	0.583905	-0.776195	0.101259	0.656165	gi|1114422000|ref|NC_003277.2|	62268	62588	+	321	PSLT076	GO:0003677;GO:0000746;GO:0016021;GO:0006355;GO:0005737	-	-	-	conjugal transfer protein TraY [Salmonella enterica subsp. enterica serovar Typhimurium str. LT2]	sp|P10512|TRAY2_ECOLX Relaxosome protein TraY OS=Escherichia coli GN=traY PE=3 SV=2
gene-STM2191	496.936	407.409	586.462	1.43949	0.525561	0.102116	0.660607	gi|1109557564|ref|NC_003197.2|	2288113	2289224	-	1047	STM2191	GO:0003677;GO:0003700;GO:0006355;GO:0016021	K02529	proNOG02153	K	DNA-binding transcriptional regulator GalS [Salmonella enterica subsp. enterica serovar Typhimurium str. LT2]	sp|P41030|GALS_SALTY HTH-type transcriptional regulator GalS OS=Salmonella typhimurium (strain LT2 / SGSC1412 / ATCC 700720) GN=galS PE=3 SV=2
gene-STM1023	57.6005	71.8595	43.3416	0.603144	-0.729427	0.102246	0.660607	gi|1109557564|ref|NC_003197.2|	1112372	1112693	+	322	STM1023	-	-	-	-	hypothetical protein STM1023 [Phage Gifsy-2]	-
gene-STM3633	219.685	260.066	179.305	0.68946	-0.536461	0.102706	0.662111	gi|1109557564|ref|NC_003197.2|	3819246	3820261	+	1014	STM3633	GO:0006355;GO:0003677;GO:0003700	-	proNOG22408	K	putative regulatory protein [Salmonella enterica subsp. enterica serovar Typhimurium str. ST4/74]	sp|O87590|CELR_THEFU HTH-type transcriptional regulator CelR OS=Thermomonospora fusca GN=celR PE=4 SV=1
gene-STM3912	998.524	1167.23	829.822	0.710936	-0.492209	0.10278	0.662111	gi|1109557564|ref|NC_003197.2|	4119776	4121800	+	2025	STM3912	GO:0005524;GO:0003697;GO:0004003;GO:0008408;GO:0090305;GO:0006268	K03656	proNOG00367	L	ATP-dependent DNA helicase Rep [Salmonella enterica subsp. enterica serovar Typhimurium str. LT2]	sp|Q9L6S1|REP_SALTY ATP-dependent DNA helicase rep OS=Salmonella typhimurium (strain LT2 / SGSC1412 / ATCC 700720) GN=rep PE=3 SV=1
gene-STM0670	5132.31	5892.68	4371.94	0.741928	-0.430649	0.103007	0.662596	gi|1109557564|ref|NC_003197.2|	734490	735914	-	1425	STM0670	GO:0005506;GO:0035597;GO:0005829;GO:0051539;GO:0035600	K06168	proNOG00318	J	(dimethylallyl)adenosine tRNA methylthiotransferase [Salmonella enterica subsp. enterica serovar Typhimurium str. LT2]	sp|B5EZB2|MIAB_SALA4 (Dimethylallyl)adenosine tRNA methylthiotransferase MiaB OS=Salmonella agona (strain SL483) GN=miaB PE=3 SV=1
gene-STM2286	752.045	492.887	1011.2	2.05159	1.03674	0.103358	0.663382	gi|1109557564|ref|NC_003197.2|	2393096	2394299	+	1197	STM2286	GO:0055114;GO:0052591;GO:0016020;GO:0006810;GO:0051536	K00113	proNOG02809	C	sn-glycerol-3-phosphate dehydrogenase subunit C [Salmonella enterica subsp. enterica serovar Typhimurium str. LT2]	sp|P0A997|GLPC_ECO57 Anaerobic glycerol-3-phosphate dehydrogenase subunit C OS=Escherichia coli O157:H7 GN=glpC PE=3 SV=1
gene-STM2336	2647.55	3125.79	2169.31	0.694005	-0.526983	0.103431	0.663382	gi|1109557564|ref|NC_003197.2|	2447143	2447608	-	462	STM2336	GO:0005886;GO:0016021	K09899	proNOG57464	S	hypothetical protein STM2336 [Salmonella enterica subsp. enterica serovar Typhimurium str. LT2]	sp|B5EZL8|YFBV_SALA4 UPF0208 membrane protein YfbV OS=Salmonella agona (strain SL483) GN=yfbV PE=3 SV=1
gene-STM3245	1845.39	2298.75	1392.04	0.605561	-0.723656	0.103882	0.665299	gi|1109557564|ref|NC_003197.2|	3412480	3413427	-	945	STM3245	GO:0003677;GO:0003700;GO:0006355	K07592	proNOG16880	K	DNA-binding transcriptional activator TdcA [Salmonella enterica subsp. enterica serovar Typhimurium str. LT2]	sp|P0ACQ8|TDCA_ECO57 HTH-type transcriptional regulator TdcA OS=Escherichia coli O157:H7 GN=tdcA PE=3 SV=1
gene-STM0177	85.1611	66.3058	104.017	1.56874	0.649606	0.104391	0.667142	gi|1109557564|ref|NC_003197.2|	208383	208928	-	546	STM0177	GO:0009289;GO:0007155	-	COG3539	UN	fimbrial subunit [Salmonella enterica subsp. enterica serovar Typhimurium str. LT2]	sp|P12903|FM12_KLEPN Fimbrial subunit type 1 OS=Klebsiella pneumoniae GN=fim PE=1 SV=1
gene-STM3070	4156.71	5004.05	3309.38	0.661341	-0.596534	0.104601	0.667142	gi|1109557564|ref|NC_003197.2|	3231883	3233099	-	1071	STM3070	GO:0051287;GO:0042823;GO:0005737;GO:0016021;GO:0006006;GO:0048001;GO:0008615;GO:0055114;GO:0050661	K03472	proNOG00541	G	erythrose 4-phosphate dehydrogenase [Salmonella enterica subsp. enterica serovar Typhi str. CT18]	sp|B5F5J5|E4PD_SALA4 D-erythrose-4-phosphate dehydrogenase OS=Salmonella agona (strain SL483) GN=epd PE=3 SV=1
gene-STM4185	1415.3	749.686	2080.91	2.77571	1.47286	0.10502	0.667142	gi|1109557564|ref|NC_003197.2|	4405080	4406842	+	1758	STM4185	GO:0050790;GO:0005524;GO:0005737;GO:0006470;GO:0006099;GO:0004721;GO:0006006;GO:0018105;GO:0016021;GO:0004674;GO:0101014;GO:0006097;GO:0016208;GO:0008772	K00906	proNOG04863	T	bifunctional isocitrate dehydrogenase kinase/phosphatase protein [Salmonella enterica subsp. enterica serovar Typhimurium str. LT2]	sp|B5F1J4|ACEK_SALA4 Isocitrate dehydrogenase kinase/phosphatase OS=Salmonella agona (strain SL483) GN=aceK PE=3 SV=1
gene-STM3075	128.051	100.436	155.666	1.54991	0.63218	0.105127	0.667142	gi|1109557564|ref|NC_003197.2|	3235693	3236355	+	663	STM3075	GO:0005524;GO:0016887	K16787	proNOG09525	P	putative ABC-type cobalt transport system, ATPase component [Salmonella enterica subsp. enterica serovar Typhimurium str. ST4/74]	sp|Q8TQ05|Y1747_METAC Putative ABC transporter ATP-binding protein MA_1747 OS=Methanosarcina acetivorans (strain ATCC 35395 / DSM 2834 / JCM 12185 / C2A) GN=MA_1747 PE=3 SV=1
gene-STM3857	2357.81	2882.75	1832.86	0.635805	-0.653344	0.105211	0.667142	gi|1109557564|ref|NC_003197.2|	4063598	4064760	-	1065	STM3857	GO:0016036;GO:0035435;GO:0042301;GO:0043190;GO:0015415	K02040	proNOG00381	P	phosphate ABC transporter substrate-binding protein [Salmonella enterica subsp. enterica serovar Typhimurium str. LT2]	sp|P0AG82|PSTS_ECOLI Phosphate-binding protein PstS OS=Escherichia coli (strain K12) GN=pstS PE=1 SV=1
gene-STM3921	2137.53	1717.64	2557.42	1.48891	0.574261	0.10523	0.667142	gi|1109557564|ref|NC_003197.2|	4130430	4131692	+	1263	STM3921	GO:0089714;GO:0003979;GO:0051287;GO:0006065;GO:0055114;GO:0016628;GO:0009246	K02472	proNOG03078	M	UDP-N-acetyl-D-mannosamine dehydrogenase [Salmonella enterica subsp. enterica serovar Typhimurium str. LT2]	sp|Q9L6R4|WECC_SALTY UDP-N-acetyl-D-mannosamine dehydrogenase OS=Salmonella typhimurium (strain LT2 / SGSC1412 / ATCC 700720) GN=wecC PE=3 SV=1
gene-STM0798	4829.63	5589.73	4069.54	0.728039	-0.457912	0.105234	0.667142	gi|1109557564|ref|NC_003197.2|	864348	866457	+	2046	STM0798	GO:0009381;GO:0004386;GO:0005737;GO:0005524;GO:0090305;GO:0009432;GO:0003677;GO:0006289	K03702	proNOG02172	L	excinuclease ABC subunit B [Salmonella enterica subsp. enterica serovar Typhimurium str. LT2]	sp|B5F076|UVRB_SALA4 UvrABC system protein B OS=Salmonella agona (strain SL483) GN=uvrB PE=3 SV=1
gene-STM2849	197.588	82.1108	313.065	3.81271	1.93082	0.10613	0.670948	gi|1109557564|ref|NC_003197.2|	2993898	2995607	-	1710	STM2849	GO:0055114;GO:0008137;GO:0043565;GO:0016151;GO:0006355;GO:0016829;GO:0048038;GO:0051287;GO:0003700	K15830	proNOG01131	C	hydrogenase 3 large subunit [Salmonella enterica subsp. enterica serovar Typhimurium str. LT2]	sp|P16431|HYCE_ECOLI Formate hydrogenlyase subunit 5 OS=Escherichia coli (strain K12) GN=hycE PE=1 SV=1
gene-STM2072	397.085	316.695	477.475	1.50768	0.592332	0.106162	0.670948	gi|1109557564|ref|NC_003197.2|	2150600	2151918	+	1311	STM2072	GO:0000105;GO:0051287;GO:0008270;GO:0055114;GO:0004399	K00013	proNOG00357	E	histidinol dehydrogenase [Salmonella enterica subsp. enterica serovar Typhimurium str. LT2]	sp|P10370|HISX_SALTY Histidinol dehydrogenase OS=Salmonella typhimurium (strain LT2 / SGSC1412 / ATCC 700720) GN=hisD PE=1 SV=3
gene-STM1223	433.395	512.813	353.978	0.690268	-0.534772	0.106638	0.670948	gi|1109557564|ref|NC_003197.2|	1308739	1309532	-	786	STM1223	GO:0006810;GO:0016021;GO:0005886	K11070	proNOG00462	P	spermidine/putrescine ABC transporter membrane protein [Salmonella enterica subsp. enterica serovar Typhi str. CT18]	sp|P0AFK8|POTC_ECO57 Spermidine/putrescine transport system permease protein PotC OS=Escherichia coli O157:H7 GN=potC PE=3 SV=1
gene-STM0650	109.604	53.4416	165.766	3.10181	1.63311	0.106649	0.670948	gi|1109557564|ref|NC_003197.2|	712300	713477	+	1178	STM0650	GO:0004823;GO:0016787;GO:0019698;GO:0008789	K16850	proNOG03054	G	UxaA family hydrolase [Salmonella enterica subsp. enterica serovar Newport str. SL254]	sp|Q1QWP0|SUYB_CHRSD (2R)-sulfolactate sulfo-lyase subunit beta OS=Chromohalobacter salexigens (strain DSM 3043 / ATCC BAA-138 / NCIMB 13768) GN=suyB PE=1 SV=1
gene-STM2306	610.142	427.946	792.338	1.85149	0.888687	0.106682	0.670948	gi|1109557564|ref|NC_003197.2|	2413036	2414010	-	963	STM2306	GO:0016021;GO:0016836;GO:0000287;GO:0009234	K02549	proNOG03663	H	O-succinylbenzoate synthase [Salmonella enterica subsp. enterica serovar Typhimurium str. LT2]	sp|Q57M50|MENC_SALCH o-succinylbenzoate synthase OS=Salmonella choleraesuis (strain SC-B67) GN=menC PE=3 SV=1
gene-STM0585	368.034	229.51	506.559	2.20714	1.14218	0.106815	0.670948	gi|1109557564|ref|NC_003197.2|	641561	643981	-	2280	STM0585	GO:0009279;GO:0004872;GO:0015891;GO:0005506	K19611	proNOG109710	P	outer membrane receptor FepA [Salmonella enterica subsp. enterica serovar Typhimurium str. LT2]	sp|P05825|FEPA_ECOLI Ferrienterobactin receptor OS=Escherichia coli (strain K12) GN=fepA PE=1 SV=2
gene-STM2388	4108.53	3401.49	4815.56	1.41572	0.501537	0.106905	0.670948	gi|1109557564|ref|NC_003197.2|	2498104	2500265	-	2148	STM2388	GO:0003857;GO:0051287;GO:0004300;GO:0005737;GO:0006635;GO:0008692	K01782	proNOG00862	I	multifunctional fatty acid oxidation complex subunit alpha [Salmonella enterica subsp. enterica serovar Typhimurium str. LT2]	sp|Q8ZNA7|FADJ_SALTY Fatty acid oxidation complex subunit alpha OS=Salmonella typhimurium (strain LT2 / SGSC1412 / ATCC 700720) GN=fadJ PE=3 SV=1
gene-STM4386	29.7111	20.5409	38.8812	1.89287	0.920576	0.107076	0.671059	gi|1109557564|ref|NC_003197.2|	4627442	4628104	+	657	STM4386	GO:0019854;GO:0033982;GO:0004590;GO:0006207;GO:0000287	K03078	proNOG13363	G	3-keto-L-gulonate-6-phosphate decarboxylase [Salmonella enterica subsp. enterica serovar Typhimurium str. LT2]	sp|B5F3B2|ULAD_SALA4 3-keto-L-gulonate-6-phosphate decarboxylase UlaD OS=Salmonella agona (strain SL483) GN=ulaD PE=3 SV=1
gene-STM1995	410.42	500.959	319.88	0.638535	-0.647163	0.107375	0.671578	gi|1109557564|ref|NC_003197.2|	2077561	2078762	+	1202	STM1995	GO:0055085;GO:0009279;GO:0046930;GO:0006811;GO:0015288	-	COG3203	M	porin [Salmonella enterica subsp. enterica serovar Typhimurium str. LT2]	sp|Q56110|OMPS1_SALTI Outer membrane protein S1 OS=Salmonella typhi GN=ompS1 PE=3 SV=1
gene-STM2903	281.78	391.99	171.57	0.437689	-1.19202	0.107465	0.671578	gi|1109557564|ref|NC_003197.2|	3046324	3046656	-	333	STM2903	-	-	-	-	hypothetical protein STM2903 [Salmonella enterica subsp. enterica serovar Typhimurium str. LT2]	-
gene-STM0025	27.2663	35.2842	19.2484	0.545525	-0.874282	0.107863	0.671811	gi|1109557564|ref|NC_003197.2|	29418	29978	+	552	STM0025	GO:0009289;GO:0007155	-	proNOG58196	S	fimbrial subunit [Salmonella enterica subsp. enterica serovar Typhimurium str. LT2]	sp|P75859|YCBU_ECOLI Uncharacterized fimbrial-like protein YcbU OS=Escherichia coli (strain K12) GN=ycbU PE=2 SV=1
gene-STM1918	9053.43	7496.24	10610.6	1.41546	0.501271	0.108145	0.671811	gi|1109557564|ref|NC_003197.2|	2013733	2014607	-	873	STM1918	GO:0008983;GO:0006935;GO:0006479	K00575	proNOG05048	TN	chemotaxis methyltransferase CheR [Salmonella enterica subsp. enterica serovar Typhimurium str. LT2]	sp|P07801|CHER_SALTY Chemotaxis protein methyltransferase OS=Salmonella typhimurium (strain LT2 / SGSC1412 / ATCC 700720) GN=cheR PE=1 SV=1
gene-STM1589	8974.11	10467.9	7480.33	0.714598	-0.484796	0.108258	0.671811	gi|1109557564|ref|NC_003197.2|	1677090	1678160	-	1071	STM1589	GO:0055114;GO:0016491;GO:0008270	K23256	proNOG01337	R	NADP-dependent oxidoreductase [Salmonella enterica subsp. enterica serovar Typhimurium str. LT2]	sp|P76113|CURA_ECOLI NADPH-dependent curcumin reductase OS=Escherichia coli (strain K12) GN=curA PE=1 SV=3
gene-STM4570	564.371	452.588	676.154	1.49397	0.579153	0.10828	0.671811	gi|1109557564|ref|NC_003197.2|	4825146	4825878	+	726	STM4570	GO:0004731;GO:0042278	K03784	proNOG06782	F	purine nucleoside phosphorylase [Salmonella enterica subsp. enterica serovar Typhimurium str. LT2]	sp|B4TH02|DEOD_SALHS Purine nucleoside phosphorylase DeoD-type OS=Salmonella heidelberg (strain SL476) GN=deoD PE=3 SV=1
gene-STM1632	19.4173	26.5584	12.2762	0.462235	-1.1133	0.108341	0.671811	gi|1109557564|ref|NC_003197.2|	1722634	1722978	-	345	STM1632	GO:0016021	-	COG3326	S	inner membrane protein [Salmonella enterica subsp. enterica serovar Typhimurium str. LT2]	-
gene-STM3952	2553.21	2924.63	2181.8	0.74601	-0.422733	0.108421	0.671811	gi|1109557564|ref|NC_003197.2|	4158073	4159138	+	975	STM3952	GO:0035444;GO:0005887;GO:0006824;GO:0015087;GO:0015095;GO:0015693;GO:0015099;GO:1903830	K03284	proNOG00983	P	magnesium/nickel/cobalt transporter CorA [Salmonella enterica subsp. enterica serovar Typhi str. CT18]	sp|Q57HQ5|CORA_SALCH Magnesium transport protein CorA OS=Salmonella choleraesuis (strain SC-B67) GN=corA PE=3 SV=1
gene-STM2668	1065.63	1239.52	891.734	0.719419	-0.475097	0.108675	0.672434	gi|1109557564|ref|NC_003197.2|	2809381	2810296	-	915	STM2668	GO:0004341	-	proNOG05362	G	hypothetical protein STM2668 [Salmonella enterica subsp. enterica serovar Typhimurium str. LT2]	sp|O34940|YVRE_BACSU Putative sugar lactone lactonase YvrE OS=Bacillus subtilis (strain 168) GN=yvrE PE=3 SV=1
gene-STM2542	2157.94	1450.8	2865.08	1.97482	0.981723	0.109285	0.674471	gi|1109557564|ref|NC_003197.2|	2681123	2681523	-	393	STM2542	GO:0005829;GO:0097428;GO:0044571;GO:0008198;GO:0016021;GO:0042802;GO:0036455;GO:0006879;GO:0051539;GO:0051537	K04488	proNOG33285	C	scaffold protein [Salmonella enterica subsp. enterica serovar Typhi str. CT18]	sp|P0ACD6|NIFU_ECO57 NifU-like protein OS=Escherichia coli O157:H7 GN=nifU PE=1 SV=1
gene-STM0129	748.178	607.754	888.602	1.46211	0.548051	0.109391	0.674471	gi|1109557564|ref|NC_003197.2|	151131	152618	+	1482	STM0129	GO:0005524;GO:0005737;GO:0007049;GO:0051301;GO:0008360;GO:0071555;GO:0009252;GO:0008763	K01924	proNOG00184	M	UDP-N-acetylmuramate--L-alanine ligase [Salmonella enterica subsp. enterica serovar Typhimurium str. LT2]	sp|B4TJ88|MURC_SALHS UDP-N-acetylmuramate--L-alanine ligase OS=Salmonella heidelberg (strain SL476) GN=murC PE=3 SV=1
gene-STM2058	457.919	542.608	373.229	0.687842	-0.53985	0.109465	0.674471	gi|1109557564|ref|NC_003197.2|	2132709	2133611	+	903	STM2058	GO:0009236;GO:0016310;GO:0005524;GO:0016301	K16651	proNOG09148	Q	propanediol utilization protein [Salmonella enterica subsp. enterica serovar Typhimurium str. LT2]	sp|Q9XDM4|PDUX_SALTY L-threonine kinase OS=Salmonella typhimurium (strain LT2 / SGSC1412 / ATCC 700720) GN=pduX PE=1 SV=1
gene-STM2851	101.047	35.4668	166.627	4.69811	2.23208	0.109707	0.675014	gi|1109557564|ref|NC_003197.2|	2996551	2998390	-	1827	STM2851	GO:0016829;GO:0055114;GO:0016021;GO:0016491	K15828	-	-	formate hydrogenlyase subunit 3 [Salmonella enterica subsp. enterica serovar Typhimurium str. D23580]	sp|P16429|HYCC_ECOLI Formate hydrogenlyase subunit 3 OS=Escherichia coli (strain K12) GN=hycC PE=3 SV=2
gene-STM3744	736.488	599.209	873.767	1.4582	0.544189	0.110701	0.676457	gi|1109557564|ref|NC_003197.2|	3936873	3938974	+	2082	STM3744	GO:0032508;GO:0016021;GO:0010501;GO:0005524;GO:0006310;GO:0004003;GO:0003676;GO:0006281;GO:0004004	K03655	proNOG01359	L	ATP-dependent DNA helicase RecG [Salmonella enterica subsp. enterica serovar Typhimurium str. LT2]	sp|Q8XD86|RECG_ECO57 ATP-dependent DNA helicase RecG OS=Escherichia coli O157:H7 GN=recG PE=3 SV=1
gene-STM3249	316.151	251.846	380.456	1.51067	0.595188	0.110812	0.676457	gi|1109557564|ref|NC_003197.2|	3417376	3418158	-	777	STM3249	GO:0005737;GO:0042838;GO:0046392;GO:0000287;GO:0008672	K01630	proNOG01415	G	alpha-dehydro-beta-deoxy-D-glucarate aldolase [Salmonella enterica subsp. enterica serovar Typhi str. CT18]	sp|B5F6Q5|GARL_SALA4 5-keto-4-deoxy-D-glucarate aldolase OS=Salmonella agona (strain SL483) GN=garL PE=3 SV=1
gene-STM4567	1201.86	1394.91	1008.81	0.72321	-0.467513	0.110848	0.676457	gi|1109557564|ref|NC_003197.2|	4821270	4822228	+	822	STM4567	GO:0046386;GO:0005737;GO:0016052;GO:0004139;GO:0009264	K01619	proNOG01114	F	deoxyribose-phosphate aldolase [Salmonella enterica subsp. enterica serovar Paratyphi B str. SPB7]	sp|B5FTC5|DEOC_SALDC Deoxyribose-phosphate aldolase OS=Salmonella dublin (strain CT_02021853) GN=deoC PE=3 SV=1
gene-STM3935	2460.87	1916.89	3004.86	1.56757	0.648533	0.110922	0.676457	gi|1109557564|ref|NC_003197.2|	4141935	4143144	-	1200	STM3935	GO:0055114;GO:0016021;GO:0042168;GO:0004729	K02498	proNOG11275	H	protoheme IX biogenesis protein [Salmonella enterica subsp. enterica serovar Typhimurium str. LT2]	sp|P0ACB9|HEMY_ECO57 Protein HemY OS=Escherichia coli O157:H7 GN=hemY PE=3 SV=1
gene-STM0322	1141.44	916.131	1366.75	1.49187	0.57712	0.110973	0.676457	gi|1109557564|ref|NC_003197.2|	367418	368681	+	1257	STM0322	GO:0050661;GO:0055114;GO:0005737;GO:0055129;GO:0004350	K00147	proNOG03477	E	gamma-glutamyl phosphate reductase [Salmonella enterica subsp. enterica serovar Typhimurium str. LT2]	sp|P40861|PROA_SALTY Gamma-glutamyl phosphate reductase OS=Salmonella typhimurium (strain LT2 / SGSC1412 / ATCC 700720) GN=proA PE=3 SV=2
gene-STM3609	349.529	292.491	406.566	1.39001	0.475098	0.110991	0.676457	gi|1109557564|ref|NC_003197.2|	3783053	3784386	+	1329	STM3609	GO:0016021;GO:0022857;GO:0055085	-	proNOG03290	G	transporter [Salmonella enterica subsp. enterica serovar Typhimurium str. LT2]	sp|P37643|YHJE_ECOLI Inner membrane metabolite transport protein YhjE OS=Escherichia coli (strain K12) GN=yhjE PE=1 SV=1
gene-STM3242	402.766	317.223	488.308	1.53932	0.622292	0.111021	0.676457	gi|1109557564|ref|NC_003197.2|	3408767	3409988	-	1215	STM3242	GO:0008980;GO:0046872;GO:0070689;GO:0016310;GO:0005524;GO:0005622	K00932	proNOG01458	C	propionate/acetate kinase [Salmonella enterica subsp. enterica serovar Typhimurium str. LT2]	sp|C9XHG0|TDCD_SALTD Propionate kinase OS=Salmonella typhimurium (strain D23580) GN=tdcD PE=3 SV=1
gene-STM0026	51.1464	33.655	68.6379	2.03945	1.02818	0.111528	0.678174	gi|1109557564|ref|NC_003197.2|	29977	30512	+	525	STM0026	GO:0009289;GO:0007155	-	proNOG58557	S	fimbrial subunit [Salmonella enterica subsp. enterica serovar Typhimurium str. LT2]	sp|P75860|YCBV_ECOLI Uncharacterized fimbrial-like protein YcbV OS=Escherichia coli (strain K12) GN=ycbV PE=2 SV=2
gene-STM3162	2099.59	2483.9	1715.28	0.690559	-0.534163	0.111612	0.678174	gi|1109557564|ref|NC_003197.2|	3322318	3322988	+	666	STM3162	GO:0016021;GO:0005886	-	proNOG09966	S	DedA family integral membrane protein [Salmonella enterica subsp. enterica serovar Typhi str. CT18]	sp|P0A1F5|YGHB_SALTI Inner membrane protein YghB OS=Salmonella typhi GN=yghB PE=3 SV=1
gene-STM2086	420.432	510.089	330.776	0.648469	-0.624891	0.112085	0.680097	gi|1109557564|ref|NC_003197.2|	2166235	2167302	-	1068	STM2086	GO:0009243;GO:0004373	K25195	proNOG32874	M	mannosyl transferase [Salmonella enterica subsp. enterica serovar Typhimurium str. LT2]	sp|P26402|RFBU_SALTY Protein RfbU OS=Salmonella typhimurium (strain LT2 / SGSC1412 / ATCC 700720) GN=rfbU PE=3 SV=1
gene-STM1436	1778.51	1441.23	2115.79	1.46805	0.553898	0.112238	0.680097	gi|1109557564|ref|NC_003197.2|	1512917	1514025	-	1104	STM1436	GO:0055114;GO:0005829;GO:0003959;GO:0010181	K10680	proNOG00471	C	N-ethylmaleimide reductase [Salmonella enterica subsp. enterica serovar Typhimurium str. LT2]	sp|P77258|NEMA_ECOLI N-ethylmaleimide reductase OS=Escherichia coli (strain K12) GN=nemA PE=1 SV=1
gene-STM0884	61.8658	75.7173	48.0143	0.634127	-0.657157	0.112501	0.680745	gi|1109557564|ref|NC_003197.2|	954525	955872	+	1348	STM0884	GO:0016021;GO:0009401	K03475	proNOG19173	G	PTS system ascorbate-specific transporter subunit IIC [Salmonella enterica subsp. enterica serovar Typhimurium str. LT2]	sp|Q57GJ9|ULAA_SALCH Ascorbate-specific permease IIC component UlaA OS=Salmonella choleraesuis (strain SC-B67) GN=ulaA PE=3 SV=2
gene-STM0852	3183.15	3654.77	2711.53	0.741914	-0.430676	0.113052	0.681711	gi|1109557564|ref|NC_003197.2|	923532	924857	-	1326	STM0852	GO:0051539;GO:0035599;GO:0018339;GO:0035600;GO:0005506;GO:0005840;GO:0005829	K14441	proNOG00107	J	ribosomal protein S12 methylthiotransferase [Salmonella enterica subsp. enterica serovar Typhimurium str. LT2]	sp|B5F0X7|RIMO_SALA4 Ribosomal protein S12 methylthiotransferase RimO OS=Salmonella agona (strain SL483) GN=rimO PE=3 SV=1
gene-STM1563	6810.78	7867.71	5753.86	0.731327	-0.451412	0.113082	0.681711	gi|1109557564|ref|NC_003197.2|	1644230	1644674	-	438	STM1563	GO:0004601;GO:0098869;GO:0051920;GO:0006979;GO:0019031;GO:0055114	K04063	proNOG42878	O	osmotically inducible protein C [Salmonella enterica subsp. enterica serovar Typhi str. CT18]	sp|P0C0L2|OSMC_ECOLI Peroxiredoxin OsmC OS=Escherichia coli (strain K12) GN=osmC PE=1 SV=2
gene-STM2363	329.379	388.596	270.163	0.695228	-0.524442	0.113126	0.681711	gi|1109557564|ref|NC_003197.2|	2475890	2476455	-	513	STM2363	GO:0016021;GO:0009403	K03558	proNOG03966	R	colicin V production protein [Salmonella enterica subsp. enterica serovar Typhi str. CT18]	sp|P08550|CVPA_ECOLI Colicin V production protein OS=Escherichia coli (strain K12) GN=cvpA PE=1 SV=1
gene-STM3497	484.232	562.62	405.843	0.721345	-0.47124	0.113657	0.68238	gi|1109557564|ref|NC_003197.2|	3653060	3653472	+	408	STM3497	GO:0043023;GO:0016021;GO:0019239;GO:0000455;GO:0005829;GO:0003677;GO:0003727;GO:0034605;GO:0009982	K04762	proNOG52616	J	ribosome-associated heat shock protein Hsp15 [Salmonella enterica subsp. enterica serovar Typhimurium str. LT2]	sp|P0ACH0|HSLR_ECO57 Heat shock protein 15 OS=Escherichia coli O157:H7 GN=hslR PE=3 SV=1
gene-STM4527	348.613	288.237	408.99	1.41894	0.504811	0.113743	0.68238	gi|1109557564|ref|NC_003197.2|	4784471	4785398	+	921	STM4527	GO:0004519;GO:0090305;GO:0009307;GO:0003677	K07448	proNOG13140	V	restriction endonuclease [Salmonella enterica subsp. enterica serovar Typhimurium str. LT2]	sp|P24202|MRR_ECOLI Mrr restriction system protein OS=Escherichia coli (strain K12) GN=mrr PE=1 SV=1
gene-STM3867	7427.9	5195.09	9660.7	1.85958	0.894979	0.113745	0.68238	gi|1109557564|ref|NC_003197.2|	4076447	4077995	-	1548	STM3867	GO:0008270;GO:0043565;GO:0046961;GO:0015991;GO:0005886;GO:0003700;GO:0045261;GO:0042777;GO:0005524;GO:0006355;GO:0046933	K02111	proNOG04215	C	ATP synthase F0F1 subunit alpha [Salmonella enterica subsp. enterica serovar Typhi str. CT18]	sp|B5EYZ8|ATPA_SALA4 ATP synthase subunit alpha OS=Salmonella agona (strain SL483) GN=atpA PE=3 SV=1
gene-STM2762	222.803	281.357	164.248	0.58377	-0.776529	0.113969	0.68238	gi|1109557564|ref|NC_003197.2|	2903618	2904901	-	1284	STM2762	GO:0016021	-	proNOG42023	S	hypothetical protein SeHA_C2938 [Salmonella enterica subsp. enterica serovar Heidelberg str. SL476]	-
gene-STM2423	65.7342	82.5998	48.8686	0.591631	-0.75723	0.114137	0.68238	gi|1109557564|ref|NC_003197.2|	2535932	2536707	+	768	STM2423	GO:0009279	-	proNOG19157	M	hypothetical protein STM2423 [Salmonella enterica subsp. enterica serovar Typhimurium str. LT2]	sp|P45564|YFEN_ECOLI Uncharacterized protein YfeN OS=Escherichia coli (strain K12) GN=yfeN PE=4 SV=1
gene-STM4300	960.101	664.787	1255.41	1.88845	0.9172	0.114171	0.68238	gi|1109557564|ref|NC_003197.2|	4545381	4547067	-	1671	STM4300	GO:0006091;GO:0004333	K01676	proNOG04044	C	fumarase B [Salmonella enterica subsp. enterica serovar Typhimurium str. LT2]	sp|P14407|FUMB_ECOLI Fumarate hydratase class I, anaerobic OS=Escherichia coli (strain K12) GN=fumB PE=1 SV=2
gene-STM3861	6409.53	5196.51	7622.54	1.46686	0.552731	0.114728	0.68478	gi|1109557564|ref|NC_003197.2|	4069048	4070891	-	1836	STM3861	GO:0005975;GO:1901137;GO:0006541;GO:0006002;GO:0006047;GO:0030246;GO:0005829;GO:0004360	K00820	proNOG00248	M	glucosamine--fructose-6-phosphate aminotransferase [Salmonella enterica subsp. enterica serovar Typhimurium str. LT2]	sp|Q8ZKX1|GLMS_SALTY Glutamine--fructose-6-phosphate aminotransferase [isomerizing] OS=Salmonella typhimurium (strain LT2 / SGSC1412 / ATCC 700720) GN=glmS PE=3 SV=3
gene-STM1900	105.547	82.4002	128.693	1.56181	0.643215	0.115515	0.687937	gi|1109557564|ref|NC_003197.2|	1994553	1995013	-	459	STM1900	GO:0008828;GO:0019177;GO:0046656	K08310	proNOG36046	L	dATP pyrophosphohydrolase [Salmonella enterica]	sp|P0AFC1|NUDB_ECO57 Dihydroneopterin triphosphate pyrophosphatase OS=Escherichia coli O157:H7 GN=nudB PE=3 SV=1
gene-STM0420	110.273	84.2046	136.342	1.61917	0.695256	0.11573	0.687937	gi|1109557564|ref|NC_003197.2|	472970	473496	+	522	STM0420	GO:0016021;GO:0006655;GO:0016311;GO:0009395;GO:0046872;GO:0008962;GO:0005886	K01095	proNOG15820	I	phosphatidylglycerophosphatase A [Salmonella enterica subsp. enterica serovar Typhi str. CT18]	sp|P18200|PGPA_ECOLI Phosphatidylglycerophosphatase A OS=Escherichia coli (strain K12) GN=pgpA PE=1 SV=2
gene-STM3968	6003.76	7100.65	4906.86	0.691044	-0.533151	0.115924	0.687937	gi|1109557564|ref|NC_003197.2|	4174799	4175638	+	786	STM3968	GO:0004850;GO:0044206;GO:0009166;GO:0005737	K00757	proNOG05997	F	uridine phosphorylase [Salmonella enterica subsp. enterica serovar Typhi str. CT18]	sp|P0A1F7|UDP_SALTI Uridine phosphorylase OS=Salmonella typhi GN=udp PE=3 SV=2
gene-STM4293	1340.13	1568.68	1111.58	0.708608	-0.496941	0.115978	0.687937	gi|1109557564|ref|NC_003197.2|	4534400	4536057	-	1650	STM4293	GO:0009245;GO:0005886;GO:0008484;GO:0016776;GO:0016021;GO:0046677;GO:0009244;GO:0051301	K03760	proNOG05780	R	cell division protein [Salmonella enterica subsp. enterica serovar Typhimurium str. LT2]	sp|P36555|EPTA_SALTY Phosphoethanolamine transferase EptA OS=Salmonella typhimurium (strain LT2 / SGSC1412 / ATCC 700720) GN=eptA PE=1 SV=1
gene-STM1678	301.664	223.093	380.236	1.70438	0.769251	0.116142	0.687937	gi|1109557564|ref|NC_003197.2|	1770959	1771894	+	936	STM1678	GO:0016021	-	proNOG06739	R	putative 2&apos;-hydroxyisoflavone reductase [Salmonella enterica subsp. enterica serovar Typhimurium str. ST4/74]	-
gene-STM4512	4924.45	3883.61	5965.29	1.53602	0.619193	0.116198	0.687937	gi|1109557564|ref|NC_003197.2|	4766111	4767294	-	1179	STM4512	GO:0005737;GO:0006508;GO:0008798;GO:0046872;GO:0008237;GO:0016810	K01305	proNOG07418	R	isoaspartyl dipeptidase [Salmonella enterica subsp. enterica serovar Typhimurium str. LT2]	sp|P39377|IADA_ECOLI Isoaspartyl dipeptidase OS=Escherichia coli (strain K12) GN=iadA PE=1 SV=1
gene-STM0528	74.7884	60.0146	89.5622	1.49234	0.577578	0.116565	0.68918	gi|1109557564|ref|NC_003197.2|	589983	591043	-	1056	STM0528	GO:0016310;GO:0051731;GO:0006378;GO:0055114;GO:0009040;GO:0006379;GO:0005634;GO:0006388;GO:0005524	K00073	proNOG09042	C	ureidoglycolate dehydrogenase [Salmonella enterica subsp. enterica serovar Typhimurium str. LT2]	sp|P58408|ALLD_ECO57 Ureidoglycolate dehydrogenase (NAD(+)) OS=Escherichia coli O157:H7 GN=allD PE=3 SV=1
gene-STM0870	5993.84	6947.64	5040.04	0.725432	-0.463087	0.116797	0.689623	gi|1109557564|ref|NC_003197.2|	942712	944412	-	1692	STM0870	GO:0015459;GO:0098655;GO:0008324;GO:0043266;GO:0016021;GO:0005886	K07085	proNOG07546	P	hypothetical protein STM0870 [Salmonella enterica subsp. enterica serovar Typhimurium str. LT2]	sp|B5F0Y9|YBJL_SALA4 Putative transport protein YbjL OS=Salmonella agona (strain SL483) GN=ybjL PE=3 SV=1
gene-STM0075	40.5144	50.6248	30.404	0.600576	-0.735582	0.117746	0.693337	gi|1109557564|ref|NC_003197.2|	88547	89454	+	795	STM0075	GO:0009055;GO:0016021;GO:0055114;GO:0009437	K03521	COG2086	C	flavoprotein subunit [Salmonella enterica subsp. enterica serovar Typhimurium str. 798]	sp|A9MYK3|FIXA_SALPB Protein FixA OS=Salmonella paratyphi B (strain ATCC BAA-1250 / SPB7) GN=fixA PE=3 SV=1
gene-STM4103	475.331	394.272	556.391	1.41119	0.496909	0.117778	0.693337	gi|1109557564|ref|NC_003197.2|	4315530	4316658	-	1129	STM4103	-	-	proNOG17669	S	hypothetical protein STM4103 [Salmonella enterica subsp. enterica serovar Typhimurium str. LT2]	-
gene-STM0230	473.655	385.001	562.308	1.46054	0.546497	0.118247	0.693337	gi|1109557564|ref|NC_003197.2|	268915	269525	+	603	STM0230	GO:0005737;GO:0004523;GO:0043137;GO:0006298;GO:0003723;GO:0030145;GO:0090502;GO:0032299	K03470	proNOG08206	L	ribonuclease HII [Salmonella enterica subsp. enterica serovar Typhi str. CT18]	sp|B5FJ30|RNH2_SALDC Ribonuclease HII OS=Salmonella dublin (strain CT_02021853) GN=rnhB PE=3 SV=1
gene-STM2976	471.365	337.129	605.6	1.79635	0.845066	0.118377	0.693337	gi|1109557564|ref|NC_003197.2|	3128214	3130001	+	1782	STM2976	GO:0008736;GO:0030145;GO:0005737;GO:0042355	K01818	proNOG03265	G	L-fucose isomerase [Salmonella enterica subsp. enterica serovar Typhimurium str. LT2]	sp|B5F4S3|FUCI_SALA4 L-fucose isomerase OS=Salmonella agona (strain SL483) GN=fucI PE=3 SV=1
gene-STM1173	198.969	238.637	159.301	0.667546	-0.583061	0.118378	0.693337	gi|1109557564|ref|NC_003197.2|	1257421	1258094	-	666	STM1173	GO:0042597;GO:0044781	K02386	proNOG18912	N	flagellar basal body P-ring biosynthesis protein FlgA [Salmonella enterica subsp. enterica serovar Typhimurium str. LT2]	sp|P40131|FLGA_SALTY Flagella basal body P-ring formation protein FlgA OS=Salmonella typhimurium (strain LT2 / SGSC1412 / ATCC 700720) GN=flgA PE=1 SV=1
gene-STM3329	217.434	255.635	179.232	0.701123	-0.512261	0.118581	0.693337	gi|1109557564|ref|NC_003197.2|	3492929	3493876	-	936	STM3329	GO:0004402;GO:0006368;GO:0016573;GO:0033588;GO:0051536;GO:0006357;GO:0005737	K07139	proNOG10087	R	hypothetical protein STY3508 [Salmonella enterica subsp. enterica serovar Typhi str. CT18]	sp|P0ADW7|YHCC_ECO57 Uncharacterized protein YhcC OS=Escherichia coli O157:H7 GN=yhcC PE=4 SV=1
gene-STM1988	282.479	329.613	235.344	0.714003	-0.485999	0.11869	0.693337	gi|1109557564|ref|NC_003197.2|	2071617	2071862	-	246	STM1988	-	-	proNOG62048	S	hypothetical protein [Salmonella enterica subsp. enterica serovar Typhimurium str. D23580]	sp|P64518|YODC_ECO57 Uncharacterized protein YodC OS=Escherichia coli O157:H7 GN=yodC PE=4 SV=1
gene-STM3950	337.28	279.984	394.576	1.40928	0.49496	0.118691	0.693337	gi|1109557564|ref|NC_003197.2|	4154690	4155418	+	723	STM3950	GO:0018784;GO:0008152;GO:0032502	K20862	proNOG11776	R	flavin mononucleotide phosphatase [Salmonella enterica subsp. enterica serovar Typhimurium str. LT2]	sp|P0ADP0|YIGB_ECOLI Flavin mononucleotide phosphatase YigB OS=Escherichia coli (strain K12) GN=yigB PE=1 SV=1
gene-STM1628	19.8517	26.2335	13.4699	0.513462	-0.96167	0.119303	0.695988	gi|1109557564|ref|NC_003197.2|	1718817	1719103	-	282	STM1628	GO:0006355;GO:0003677;GO:0046872	K23239	proNOG61697	S	hypothetical protein STM1628 [Salmonella enterica subsp. enterica serovar Typhimurium str. LT2]	sp|P55757|YBIOA_SERMA Uncharacterized protein in bioA 5&apos;region OS=Serratia marcescens PE=3 SV=1
gene-STM0593	29.2591	21.3545	37.1637	1.74032	0.799356	0.12002	0.699242	gi|1109557564|ref|NC_003197.2|	653675	654930	+	1251	STM0593	GO:0042931;GO:0042930;GO:0005886;GO:0016021	K08225	proNOG103064	M	enterobactin exporter EntS [Salmonella enterica subsp. enterica serovar Typhimurium str. LT2]	sp|Q8ZR35|ENTS_SALTY Enterobactin exporter EntS OS=Salmonella typhimurium (strain LT2 / SGSC1412 / ATCC 700720) GN=entS PE=3 SV=1
gene-STM1734	1673.03	1962.12	1383.94	0.705329	-0.503632	0.120448	0.699574	gi|1109557564|ref|NC_003197.2|	1829282	1830036	+	750	STM1734	GO:0016747;GO:0005886;GO:0008152;GO:0016021	-	proNOG08459	S	hypothetical protein STM1734 [Salmonella enterica subsp. enterica serovar Typhimurium str. LT2]	sp|B5F4L6|YCIC_SALA4 UPF0259 membrane protein YciC OS=Salmonella agona (strain SL483) GN=yciC PE=3 SV=1
gene-STM3151	134.147	110.967	157.328	1.4178	0.503649	0.120685	0.699574	gi|1109557564|ref|NC_003197.2|	3313959	3314257	-	294	STM3151	GO:0019008;GO:0030366;GO:0006777;GO:0000166;GO:0005829	-	proNOG49892	S	hypothetical protein STY3323 [Salmonella enterica subsp. enterica serovar Typhi str. CT18]	sp|P64576|YGHW_ECO57 Uncharacterized protein YghW OS=Escherichia coli O157:H7 GN=yghW PE=4 SV=1
gene-STM1126	8782.56	7492.22	10072.9	1.34445	0.427013	0.12069	0.699574	gi|1109557564|ref|NC_003197.2|	1214284	1215158	+	861	STM1126	GO:0005524	K06217	proNOG13344	T	hypothetical protein STY1162 [Salmonella enterica subsp. enterica serovar Typhi str. CT18]	sp|P0A9K2|PHOH_ECO57 Protein PhoH OS=Escherichia coli O157:H7 GN=phoH PE=3 SV=1
gene-STM1706	44.9514	56.228	33.6747	0.598894	-0.739626	0.120715	0.699574	gi|1109557564|ref|NC_003197.2|	1800255	1800589	-	333	STM1706	GO:0006413;GO:0003743;GO:0006417	K03113	proNOG42757	J	translation initiation factor Sui1 [Salmonella enterica]	sp|P0A2G8|YCIH_SALTI Uncharacterized protein YciH OS=Salmonella typhi GN=yciH PE=3 SV=1
gene-STM1999	236.501	277.29	195.712	0.705803	-0.502663	0.121078	0.70033	gi|1109557564|ref|NC_003197.2|	2081706	2081867	-	162	STM1999	-	-	-	-	hypothetical protein STM1999 [Salmonella enterica subsp. enterica serovar Typhimurium str. LT2]	-
gene-STM1509	2010.73	2408.05	1613.41	0.670006	-0.577753	0.121165	0.70033	gi|1109557564|ref|NC_003197.2|	1587595	1587812	-	210	STM1509	-	-	proNOG62256	S	hypothetical protein SARI_01446 [Salmonella enterica subsp. arizonae serovar 62:z4,z23:- str. RSK2980]	sp|P64465|YDFZ_ECO57 Putative selenoprotein YdfZ OS=Escherichia coli O157:H7 GN=ydfZ PE=4 SV=1
gene-STM4426	72.0068	87.7734	56.2402	0.640744	-0.642181	0.121614	0.702003	gi|1109557564|ref|NC_003197.2|	4669025	4670374	+	1350	STM4426	GO:0005975;GO:0006665;GO:0004348;GO:0032502	K01201	proNOG15958	G	lysosomal glucosyl ceramidase-like protein [Salmonella enterica subsp. enterica serovar Typhimurium str. LT2]	sp|P17439|GLCM_MOUSE Glucosylceramidase OS=Mus musculus GN=Gba PE=1 SV=1
gene-STM1342	287.828	342.284	233.372	0.681809	-0.55256	0.122117	0.703978	gi|1109557564|ref|NC_003197.2|	1421185	1421934	+	750	STM1342	GO:0043190;GO:0015889;GO:0015420;GO:0035461;GO:0005524	K06074	proNOG09106	H	vitamin B12-transporter ATPase [Salmonella enterica subsp. enterica serovar Typhi str. CT18]	sp|Q57PU4|BTUD_SALCH Vitamin B12 import ATP-binding protein BtuD OS=Salmonella choleraesuis (strain SC-B67) GN=btuD PE=3 SV=1
gene-PSLT013	584.504	734.86	434.148	0.59079	-0.759283	0.122395	0.704655	gi|1114422000|ref|NC_003277.2|	7904	8116	-	213	PSLT013	GO:0009289;GO:0006355	-	-	-	A Chain A, Solution Nmr Structure Of Pefi (Plasmid-Encoded Fimbriae Regulatory) Protein From Salmonella Typhimurium. Northeast Structural Genomics Target Str82	-
gene-STM0101	39.9458	31.3546	48.537	1.548	0.630407	0.122722	0.705609	gi|1109557564|ref|NC_003197.2|	117241	117949	-	702	STM0101	GO:0005829;GO:0016832;GO:0008742;GO:0008270;GO:0019569	K03077	proNOG01548	G	L-ribulose-5-phosphate 4-epimerase [Salmonella enterica subsp. enterica serovar Heidelberg str. B182]	sp|P06190|ARAD_SALTY L-ribulose-5-phosphate 4-epimerase OS=Salmonella typhimurium (strain LT2 / SGSC1412 / ATCC 700720) GN=araD PE=3 SV=3
gene-STM0780	302.533	378.379	226.688	0.599104	-0.739123	0.123132	0.707043	gi|1109557564|ref|NC_003197.2|	845350	845511	+	156	STM0780	GO:0005886;GO:0006855;GO:0016021;GO:0015238;GO:0046677	-	proNOG71119	S	hypothetical protein, partial [Salmonella enterica]	sp|P0AAX1|YBHT_ECO57 Uncharacterized protein YbhT OS=Escherichia coli O157:H7 GN=ybhT PE=4 SV=1
gene-STM1279	298.18	231.784	364.577	1.57292	0.653443	0.123895	0.709143	gi|1109557564|ref|NC_003197.2|	1356166	1356972	+	801	STM1279	GO:0006355;GO:0000987;GO:0003700;GO:0019172;GO:0019243;GO:0005829	-	proNOG07447	K	regulatory protein [Salmonella enterica subsp. enterica serovar Typhimurium str. LT2]	sp|P76241|YEAM_ECOLI Uncharacterized HTH-type transcriptional regulator YeaM OS=Escherichia coli (strain K12) GN=yeaM PE=4 SV=1
gene-STM2831	1710.6	1991.19	1430	0.718163	-0.477616	0.124147	0.709143	gi|1109557564|ref|NC_003197.2|	2976979	2978069	-	1086	STM2831	GO:0016829;GO:0008933;GO:0016798;GO:0009252	K08305	proNOG01828	M	murein hydrolase B [Salmonella enterica subsp. enterica serovar Typhimurium str. ST4/74]	sp|P41052|MLTB_ECOLI Membrane-bound lytic murein transglycosylase B OS=Escherichia coli (strain K12) GN=mltB PE=1 SV=1
gene-STM0722	6.44224	9.58357	3.30092	0.344435	-1.5377	0.124531	0.709143	gi|1109557564|ref|NC_003197.2|	787333	788109	+	777	STM0722	GO:0006810;GO:0016021	K09690	proNOG29126	V	ABC transporter permease [Salmonella enterica subsp. enterica serovar Typhimurium str. LT2]	sp|Q56902|RFBD_YEREN O-antigen export system permease protein RfbD OS=Yersinia enterocolitica GN=rfbD PE=3 SV=1
gene-STM3640	52.1188	64.4674	39.7701	0.616902	-0.696887	0.124645	0.709143	gi|1109557564|ref|NC_003197.2|	3827461	3827997	-	537	STM3640	GO:0007155;GO:0009289	-	proNOG77014	S	long polar fimbrial protein A precursor [Salmonella enterica subsp. enterica serovar Typhimurium str. LT2]	sp|P43660|LPFA_SALTY Long polar fimbria protein A OS=Salmonella typhimurium (strain LT2 / SGSC1412 / ATCC 700720) GN=lpfA PE=3 SV=1
gene-STM4534	2145.49	1778.9	2512.08	1.41215	0.497896	0.124927	0.709143	gi|1109557564|ref|NC_003197.2|	4792078	4794850	+	2772	STM4534	GO:0016021;GO:0008134;GO:0006355;GO:0005524;GO:0009401;GO:0003677	K19505	proNOG18731	K	transcriptional regulator [Salmonella enterica subsp. enterica serovar Typhimurium str. LT2]	sp|P23914|LEVR_BACSU Transcriptional regulatory protein LevR OS=Bacillus subtilis (strain 168) GN=levR PE=3 SV=2
gene-STM1746	4529.38	3729.84	5328.92	1.42872	0.514727	0.124948	0.709143	gi|1109557564|ref|NC_003197.2|	1839602	1841396	-	1773	STM1746	GO:0015197;GO:0015031;GO:0055085;GO:0015833;GO:0043190;GO:0030288	K15580	-	-	periplasmic oligopeptide-binding protein precursor (OppA) [Salmonella enterica subsp. enterica serovar Typhimurium str. D23580]	sp|P06202|OPPA_SALTY Periplasmic oligopeptide-binding protein OS=Salmonella typhimurium (strain LT2 / SGSC1412 / ATCC 700720) GN=oppA PE=1 SV=2
gene-STM2183	3186.38	3752.9	2619.87	0.698093	-0.51851	0.124982	0.709143	gi|1109557564|ref|NC_003197.2|	2279153	2280048	+	891	STM2183	GO:0004126;GO:0005829;GO:0008270;GO:0009972	K01489	proNOG06842	F	cytidine deaminase [Salmonella enterica subsp. enterica serovar Typhimurium str. LT2]	sp|B5R153|CDD_SALEP Cytidine deaminase OS=Salmonella enteritidis PT4 (strain P125109) GN=cdd PE=3 SV=1
gene-STM4369	1118.25	908.662	1327.83	1.46131	0.54726	0.125222	0.709143	gi|1109557564|ref|NC_003197.2|	4613595	4614339	+	738	STM4369	GO:0070039;GO:0000453;GO:0003723;GO:0005829	K03218	proNOG02473	J	23S rRNA (guanosine-2&apos;-O-)-methyltransferase [Salmonella enterica subsp. enterica serovar Typhimurium str. LT2]	sp|Q8ZKA2|RLMB_SALTY 23S rRNA (guanosine-2&apos;-O-)-methyltransferase RlmB OS=Salmonella typhimurium (strain LT2 / SGSC1412 / ATCC 700720) GN=rlmB PE=3 SV=1
gene-STM4042	115.577	138.958	92.196	0.66348	-0.591875	0.125723	0.709143	gi|1109557564|ref|NC_003197.2|	4252112	4252777	-	666	STM4042	GO:0016021	-	proNOG14196	E	hypothetical protein STY3833 [Salmonella enterica subsp. enterica serovar Typhi str. CT18]	sp|O07942|AZLC_BACSU Branched-chain amino acid transport protein AzlC OS=Bacillus subtilis (strain 168) GN=azlC PE=3 SV=1
gene-STM3168	2397.42	2744.09	2050.74	0.74733	-0.420184	0.125729	0.709143	gi|1109557564|ref|NC_003197.2|	3328945	3331127	-	2178	STM3168	GO:0005506;GO:0051539;GO:0003824	-	proNOG03853	C	hypothetical protein STM3168 [Salmonella enterica subsp. enterica serovar Typhimurium str. LT2]	sp|Q8ZM03|YGIQ_SALTY UPF0313 protein YgiQ OS=Salmonella typhimurium (strain LT2 / SGSC1412 / ATCC 700720) GN=ygiQ PE=3 SV=1
gene-STM1981	493.326	402.836	583.815	1.44926	0.535317	0.125799	0.709143	gi|1109557564|ref|NC_003197.2|	2066332	2067142	+	795	STM1981	GO:0016021;GO:0006605;GO:0009425;GO:0005886;GO:0044780	K02421	proNOG02186	N	flagellar biosynthesis protein FliR [Salmonella enterica subsp. enterica serovar Typhimurium str. LT2]	sp|P54702|FLIR_SALTY Flagellar biosynthetic protein FliR OS=Salmonella typhimurium (strain LT2 / SGSC1412 / ATCC 700720) GN=fliR PE=3 SV=2
gene-STM2464	6.17049	2.99742	9.34356	3.1172	1.64025	0.12582	0.709143	gi|1109557564|ref|NC_003197.2|	2574811	2575110	-	300	STM2464	GO:0046336;GO:0016021	K04028	proNOG43474;proNOG53745	E	ethanolamine utilization protein [Salmonella enterica subsp. enterica serovar Gallinarum str. 287/91]	sp|P41792|EUTN_SALTY Ethanolamine utilization protein EutN OS=Salmonella typhimurium (strain LT2 / SGSC1412 / ATCC 700720) GN=eutN PE=4 SV=1
gene-STM1712	5804.55	4707.65	6901.45	1.46601	0.551893	0.126007	0.709143	gi|1109557564|ref|NC_003197.2|	1804749	1807432	-	2682	STM1712	GO:0047456;GO:0006099;GO:0003730;GO:0046872;GO:0051539;GO:0019679;GO:0003994	K01681	proNOG02461	C	aconitate hydratase [Salmonella enterica subsp. enterica serovar Typhimurium str. LT2]	sp|P25516|ACON1_ECOLI Aconitate hydratase 1 OS=Escherichia coli (strain K12) GN=acnA PE=1 SV=3
gene-STM0085	182.647	215.939	149.355	0.691652	-0.531881	0.126458	0.709143	gi|1109557564|ref|NC_003197.2|	98245	98785	+	537	STM0085	GO:0032414;GO:0010181;GO:1901381;GO:0055114;GO:0005886;GO:0003955	K11746	proNOG20754	R	glutathione-regulated potassium-efflux system ancillary protein KefF [Salmonella enterica subsp. enterica serovar Typhimurium str. LT2]	sp|Q8ZRW3|KEFF_SALTY Glutathione-regulated potassium-efflux system ancillary protein KefF OS=Salmonella typhimurium (strain LT2 / SGSC1412 / ATCC 700720) GN=kefF PE=3 SV=1
gene-STM1676	1363.25	1569.84	1156.65	0.736796	-0.440663	0.126666	0.709143	gi|1109557564|ref|NC_003197.2|	1768798	1769672	-	875	STM1676	GO:0055114;GO:0016491	-	proNOG06249	C	aldo/keto reductase [Salmonella enterica subsp. enterica serovar Typhimurium str. LT2]	sp|O34678|YTBE_BACSU Uncharacterized oxidoreductase YtbE OS=Bacillus subtilis (strain 168) GN=ytbE PE=1 SV=1
gene-STM3165	3178.48	3619.38	2737.57	0.756365	-0.402845	0.126787	0.709143	gi|1109557564|ref|NC_003197.2|	3325401	3326240	+	834	STM3165	GO:0050580;GO:0019853;GO:0005737;GO:0055114	K06221	proNOG06249	C	2,5-diketo-D-gluconate reductase A [Salmonella enterica subsp. enterica serovar Typhimurium str. LT2]	sp|Q8ZM06|DKGA_SALTY 2,5-diketo-D-gluconic acid reductase A OS=Salmonella typhimurium (strain LT2 / SGSC1412 / ATCC 700720) GN=dkgA PE=3 SV=1
gene-STM1484	879.096	588.907	1169.29	1.98552	0.989516	0.126819	0.709143	gi|1109557564|ref|NC_003197.2|	1560961	1561782	-	822	STM1484	GO:0006508;GO:0032040;GO:0000462;GO:0005730;GO:0004252	K04775	proNOG19417	O	hypothetical protein STY1583 [Salmonella enterica subsp. enterica serovar Typhi str. CT18]	sp|P76176|YDGD_ECOLI Uncharacterized serine protease YdgD OS=Escherichia coli (strain K12) GN=ydgD PE=3 SV=1
gene-STM1005	1186.23	1379.98	992.476	0.719198	-0.475539	0.126823	0.709143	gi|1109557564|ref|NC_003197.2|	1098231	1099531	-	1299	STM1005	GO:0006310;GO:0003677;GO:0015074	K14059	proNOG02496	L	integrase [Salmonella enterica]	sp|P76168|INTQ_ECOLI Putative lambdoid prophage Qin defective integrase (Fragment) OS=Escherichia coli (strain K12) GN=intQ PE=5 SV=2
gene-STM2456	183.543	149.489	217.598	1.45561	0.541623	0.1271	0.709143	gi|1109557564|ref|NC_003197.2|	2565666	2566336	-	666	STM2456	GO:0046336;GO:0005198;GO:0008270;GO:0003677;GO:0009605	K04026	proNOG17887	E	ethanolamine utilization protein EutL [Salmonella enterica subsp. enterica serovar Typhi str. CT18]	sp|P0A1D0|EUTL_SALTI Ethanolamine utilization protein EutL OS=Salmonella typhi GN=eutL PE=3 SV=1
gene-STM2153	966.9	1433.12	500.683	0.349366	-1.51719	0.127208	0.709143	gi|1109557564|ref|NC_003197.2|	2247904	2248203	-	288	STM2153	-	-	proNOG64398	S	hypothetical protein STY2382 [Salmonella enterica subsp. enterica serovar Typhi str. CT18]	sp|P33344|YEHE_ECOLI Uncharacterized protein YehE OS=Escherichia coli (strain K12) GN=yehE PE=4 SV=1
gene-STM4200	51.8443	39.9112	63.7773	1.59798	0.676248	0.127225	0.709143	gi|1109557564|ref|NC_003197.2|	4420457	4422209	-	1752	STM4200	-	-	proNOG16066	S	phage tail fiber protein H [Salmonella enterica subsp. enterica serovar Typhimurium str. LT2]	sp|P26700|VPH_BPP2 Probable tail fiber protein OS=Enterobacteria phage P2 GN=H PE=3 SV=2
gene-STM2123	2363.18	2732.68	1993.69	0.729571	-0.45488	0.127539	0.709143	gi|1109557564|ref|NC_003197.2|	2208522	2211518	+	2997	STM2123	GO:0000155;GO:0071111;GO:0023014;GO:0016021;GO:0000160;GO:0005622	K21084	proNOG101474	T	PAS domain-containing protein [Salmonella enterica subsp. enterica serovar Typhimurium str. ST4/74]	sp|P38097|YEGE_ECOLI Probable diguanylate cyclase YegE OS=Escherichia coli (strain K12) GN=yegE PE=2 SV=2
gene-STM1305	472.971	353.957	591.984	1.67248	0.741986	0.127583	0.709143	gi|1109557564|ref|NC_003197.2|	1384419	1385911	+	1479	STM1305	GO:0019544;GO:0055114;GO:0004029;GO:0043824;GO:0019545	K06447	proNOG04582	E	succinylglutamic semialdehyde dehydrogenase [Salmonella enterica subsp. enterica serovar Typhimurium str. LT2]	sp|Q8ZPV0|ASTD_SALTY N-succinylglutamate 5-semialdehyde dehydrogenase OS=Salmonella typhimurium (strain LT2 / SGSC1412 / ATCC 700720) GN=astD PE=2 SV=1
gene-STM4024	49.3699	38.2711	60.4686	1.58001	0.659929	0.127721	0.709143	gi|1109557564|ref|NC_003197.2|	4234827	4235734	+	903	STM4024	GO:0061594;GO:0005524;GO:0006014;GO:0016021;GO:0004747;GO:1902777;GO:0046835;GO:0050907	K18478	proNOG14403	G	sugar kinase [Salmonella enterica subsp. enterica serovar Typhi str. CT18]	sp|P32143|YIHV_ECOLI Uncharacterized sugar kinase YihV OS=Escherichia coli (strain K12) GN=yihV PE=3 SV=2
gene-STM3974	1234.03	1440.77	1027.29	0.713014	-0.487998	0.127736	0.709143	gi|1109557564|ref|NC_003197.2|	4180763	4181323	+	549	STM3974	GO:0003677;GO:0033281;GO:0005887;GO:0006334;GO:0000786;GO:0009306;GO:0008320;GO:0043953;GO:0005634	K03117	proNOG61760	U	sec-independent translocase [Salmonella enterica subsp. enterica serovar Typhimurium str. LT2]	sp|Q57HN4|TATB_SALCH Sec-independent protein translocase protein TatB OS=Salmonella choleraesuis (strain SC-B67) GN=tatB PE=3 SV=1
gene-STM0849	540.955	438.567	643.344	1.46692	0.552794	0.127764	0.709143	gi|1109557564|ref|NC_003197.2|	919996	921546	+	1545	STM0849	GO:0015197;GO:0043190;GO:0055085;GO:0030288;GO:0015833	K13889	proNOG02649	E	ABC transporter periplasmic substrate-binding protein [Salmonella enterica subsp. enterica serovar Typhimurium str. LT2]	sp|Q8ZQM3|GSIB_SALTY Glutathione-binding protein GsiB OS=Salmonella typhimurium (strain LT2 / SGSC1412 / ATCC 700720) GN=gsiB PE=3 SV=1
gene-STM2541	557.523	425.15	689.896	1.62271	0.698407	0.127916	0.709143	gi|1109557564|ref|NC_003197.2|	2680771	2681105	-	330	STM2541	GO:0005759;GO:0005829;GO:0097428;GO:0016226;GO:0016021;GO:0008198;GO:0051537;GO:0005198;GO:0051539	K13628	proNOG41960	S	iron-sulfur cluster assembly protein [Salmonella enterica subsp. enterica serovar Typhi str. CT18]	sp|B5F1B8|ISCA_SALA4 Iron-binding protein IscA OS=Salmonella agona (strain SL483) GN=iscA PE=3 SV=1
gene-STM2206	10008.9	12276.7	7741.09	0.630554	-0.665309	0.128056	0.709143	gi|1109557564|ref|NC_003197.2|	2306223	2307368	-	1137	STM2206	GO:0005737;GO:0016301;GO:0005215;GO:0016310;GO:0009401	K11183	proNOG09336	G	bifunctional PTS system fructose-specific transporter subunit IIA/HPr protein [Salmonella enterica subsp. enterica serovar Typhimurium str. LT2]	sp|P17127|PTFAH_SALTY Multiphosphoryl transfer protein OS=Salmonella typhimurium (strain LT2 / SGSC1412 / ATCC 700720) GN=fruB PE=2 SV=1
gene-STM4452	14880.1	17014.9	12745.3	0.749066	-0.416834	0.128252	0.709143	gi|1109557564|ref|NC_003197.2|	4692571	4694720	-	2145	STM4452	GO:0055114;GO:0005524;GO:0006260;GO:0008998	K21636	proNOG08205	F	anaerobic ribonucleoside triphosphate reductase [Salmonella enterica subsp. enterica serovar Paratyphi C strain RKS4594]	sp|Q9L646|NRDD_SALTY Anaerobic ribonucleoside-triphosphate reductase OS=Salmonella typhimurium (strain LT2 / SGSC1412 / ATCC 700720) GN=nrdD PE=3 SV=1
gene-STM3587	548.807	466.638	630.976	1.35218	0.435283	0.128347	0.709143	gi|1109557564|ref|NC_003197.2|	3755708	3756786	-	1074	STM3587	GO:0016021;GO:0009306	K01993	proNOG07395	U	auxiliary transport protein, membrane fusion protein (MFP) family [Salmonella enterica subsp. enterica serovar Agona str. SL483]	sp|P37626|YHII_ECOLI Uncharacterized protein YhiI OS=Escherichia coli (strain K12) GN=yhiI PE=4 SV=1
gene-STM3624	1045.16	865.497	1224.83	1.41518	0.500982	0.129023	0.711929	gi|1109557564|ref|NC_003197.2|	3806418	3808111	+	1680	STM3624	GO:0030244;GO:0005886;GO:0016021	-	proNOG10715	S	hypothetical protein STY4176 [Salmonella enterica subsp. enterica serovar Typhi str. CT18]	sp|Q7CPI7|BCSG_SALTY Cellulose biosynthesis protein BcsG OS=Salmonella typhimurium (strain LT2 / SGSC1412 / ATCC 700720) GN=bcsG PE=4 SV=1
gene-STM2844	22.9991	17.2357	28.7625	1.66877	0.738786	0.129176	0.711929	gi|1109557564|ref|NC_003197.2|	2990873	2991687	-	815	STM2844	-	-	proNOG77379	S	hypothetical protein STM2844 [Salmonella enterica subsp. enterica serovar Typhimurium str. LT2]	-
gene-STM2308	198.262	161.048	235.477	1.46216	0.548099	0.129613	0.712175	gi|1109557564|ref|NC_003197.2|	2414870	2415642	-	765	STM2308	GO:0070205;GO:0016787;GO:0005829;GO:0016021;GO:0009234	K08680	proNOG05148	H	acyl-CoA thioester hydrolase YfbB [Salmonella enterica subsp. enterica serovar Typhimurium str. LT2]	sp|Q8ZNE9|MENH_SALTY 2-succinyl-6-hydroxy-2,4-cyclohexadiene-1-carboxylate synthase OS=Salmonella typhimurium (strain LT2 / SGSC1412 / ATCC 700720) GN=menH PE=3 SV=1
gene-STM1101	185.095	146.478	223.712	1.52727	0.610958	0.129668	0.712175	gi|1109557564|ref|NC_003197.2|	1188201	1189498	+	1296	STM1101	GO:0018800;GO:1901023;GO:0008704	K05921	proNOG00690	Q	4-hydroxyphenylacetate catabolism [Salmonella enterica subsp. enterica serovar Typhimurium str. LT2]	sp|Q9RPU5|HPAG_SALDU 4-hydroxyphenylacetate degradation bifunctional isomerase/decarboxylase OS=Salmonella dublin GN=hpaG PE=3 SV=1
gene-STM4334	3624.52	4140.12	3108.92	0.750926	-0.413258	0.129708	0.712175	gi|1109557564|ref|NC_003197.2|	4579617	4580192	+	573	STM4334	GO:0003746;GO:0006414;GO:0005737;GO:0016021	K02356	proNOG02639	J	Elongation factor P EF-P [Salmonella enterica subsp. enterica serovar Weltevreden str. 2007-60-3289-1]	sp|B5F2L4|EFP_SALA4 Elongation factor P OS=Salmonella agona (strain SL483) GN=efp PE=3 SV=1
gene-STM0833	50945.7	58738.9	43152.4	0.734647	-0.444877	0.12991	0.712392	gi|1109557564|ref|NC_003197.2|	899528	900052	+	522	STM0833	GO:0009279;GO:0008233;GO:0016021;GO:0006508	K11934	proNOG25387	M	outer membrane protein X [Salmonella enterica subsp. enterica serovar Paratyphi C strain RKS4594]	sp|P0A919|OMPX_ECO57 Outer membrane protein X OS=Escherichia coli O157:H7 GN=ompX PE=3 SV=1
gene-STM2557	2920.18	3410.22	2430.13	0.712603	-0.488829	0.130594	0.712589	gi|1109557564|ref|NC_003197.2|	2696564	2698176	+	1569	STM2557	GO:0000160;GO:0003677;GO:0016021;GO:0006355;GO:0005622	K03765	proNOG09996	K	DNA-binding transcriptional activator CadC [Salmonella enterica subsp. enterica serovar Typhimurium str. LT2]	sp|P23890|CADC_ECOLI Transcriptional activator CadC OS=Escherichia coli (strain K12) GN=cadC PE=1 SV=1
gene-STM2803	288.443	208.297	368.589	1.76953	0.82337	0.130757	0.712589	gi|1109557564|ref|NC_003197.2|	2949735	2951074	-	1340	STM2803	GO:0030170;GO:0003677;GO:0003700;GO:0008483;GO:0006355	K00375	proNOG00123	K	regulatory protein [Salmonella enterica subsp. enterica serovar Typhimurium str. LT2]	sp|P49309|MOCR_RHIML Probable rhizopine catabolism regulatory protein MocR OS=Rhizobium meliloti GN=mocR PE=3 SV=1
gene-STM1775	416.476	338.38	494.572	1.46159	0.547538	0.130807	0.712589	gi|1109557564|ref|NC_003197.2|	1872492	1873333	-	840	STM1775	GO:0036009;GO:0005840;GO:0003676;GO:0018364	K02493	proNOG04553	J	N5-glutamine S-adenosyl-L-methionine-dependent methyltransferase [Salmonella enterica subsp. enterica serovar Typhimurium str. LT2]	sp|P40816|PRMC_SALTY Release factor glutamine methyltransferase OS=Salmonella typhimurium (strain LT2 / SGSC1412 / ATCC 700720) GN=prmC PE=3 SV=2
gene-STM0843	6517.44	5459.52	7575.35	1.38755	0.472541	0.130908	0.712589	gi|1109557564|ref|NC_003197.2|	911350	913795	-	2433	STM0843	GO:0043722;GO:0005975;GO:0008861;GO:0005829	-	proNOG01724	C	pyruvate formate lyase [Salmonella enterica subsp. enterica serovar Typhimurium str. LT2]	sp|P75793|PFLF_ECOLI Putative formate acetyltransferase 3 OS=Escherichia coli (strain K12) GN=ybiW PE=3 SV=1
gene-STM0293	87.6598	119.605	55.7151	0.465828	-1.10213	0.13097	0.712589	gi|1109557564|ref|NC_003197.2|	337825	338276	+	452	STM0293	-	-	-	-	hypothetical protein STM0293 [Salmonella enterica subsp. enterica serovar Typhimurium str. LT2]	-
gene-STM2162	323.055	243	403.11	1.65889	0.730216	0.131002	0.712589	gi|1109557564|ref|NC_003197.2|	2257245	2257992	-	738	STM2162	GO:0005215;GO:0016021;GO:0071705;GO:0005886;GO:0005524	K05846	proNOG05821	P	putative permease transmembrane component [Salmonella enterica subsp. enterica serovar Typhimurium str. D23580]	sp|P33359|YEHW_ECOLI Putative osmoprotectant uptake system permease protein YehW OS=Escherichia coli (strain K12) GN=yehW PE=1 SV=1
gene-STM4584	230.343	269.625	191.061	0.708619	-0.496918	0.131083	0.712589	gi|1109557564|ref|NC_003197.2|	4841476	4841991	-	516	STM4584	GO:0017111;GO:0000166;GO:0009117;GO:0046872	K01529	proNOG19711	S	NTPase [Salmonella enterica subsp. enterica serovar Typhimurium str. LT2]	sp|P39432|NCPP_SALTY Non-canonical purine NTP phosphatase OS=Salmonella typhimurium (strain LT2 / SGSC1412 / ATCC 700720) GN=yjjX PE=1 SV=2
gene-STM0705	76.6751	61.5926	91.7575	1.48975	0.57507	0.131781	0.714697	gi|1109557564|ref|NC_003197.2|	770290	772353	-	2055	STM0705	GO:0043231;GO:0008556;GO:0005524;GO:0071805;GO:0000287;GO:0005887	K01547	proNOG00530	P	potassium-transporting ATPase subunit B [Salmonella enterica subsp. enterica serovar Typhimurium str. LT2]	sp|Q8ZQW2|ATKB_SALTY Potassium-transporting ATPase B chain OS=Salmonella typhimurium (strain LT2 / SGSC1412 / ATCC 700720) GN=kdpB PE=3 SV=1
gene-STM3041	5401.77	6160.03	4643.52	0.753815	-0.407718	0.131796	0.714697	gi|1109557564|ref|NC_003197.2|	3200752	3201633	-	882	STM3041	GO:0006415;GO:0031054;GO:0004525;GO:0031053;GO:0090502;GO:0003725;GO:0043022;GO:0005737;GO:0005634;GO:0016149;GO:0030422	K02836	proNOG00480	J	peptide chain release factor 2 [Salmonella enterica subsp. enterica serovar Typhi str. CT18]	sp|Q5PJG1|RF2_SALPA Peptide chain release factor 2 OS=Salmonella paratyphi A (strain ATCC 9150 / SARB42) GN=prfB PE=3 SV=1
gene-STM2742	1070.52	1248.01	893.04	0.715572	-0.482831	0.132229	0.714925	gi|1109557564|ref|NC_003197.2|	2880448	2881641	+	1194	STM2742	GO:0016021	-	proNOG27827	S	hypothetical protein STM2742 [Salmonella enterica subsp. enterica serovar Typhimurium str. LT2]	-
gene-STM0343	758.469	895.375	621.563	0.694193	-0.526592	0.132241	0.714925	gi|1109557564|ref|NC_003197.2|	387105	388684	+	1580	STM0343	GO:0016021	-	proNOG01081	T	hypothetical protein STM0343 [Salmonella enterica subsp. enterica serovar Typhimurium str. LT2]	sp|P75995|YCGG_ECOLI Uncharacterized protein YcgG OS=Escherichia coli (strain K12) GN=ycgG PE=1 SV=2
gene-STM0872	421.185	540.493	301.877	0.558522	-0.840314	0.132477	0.714925	gi|1109557564|ref|NC_003197.2|	945077	945350	-	270	STM0872	GO:0045454;GO:0015035;GO:0009055;GO:0055114;GO:0009263;GO:0005623	K03674	proNOG45684	O	glutaredoxin 1 [Salmonella enterica subsp. enterica serovar Typhi str. CT18]	sp|P0A1P9|GLRX1_SALTI Glutaredoxin-1 OS=Salmonella typhi GN=grxA PE=3 SV=1
gene-STM4540	100.809	61.1464	140.472	2.2973	1.19994	0.132637	0.714925	gi|1109557564|ref|NC_003197.2|	4798552	4799583	+	1032	STM4540	GO:0006047;GO:0004360;GO:0016853;GO:0006002;GO:0005975;GO:0030246	K19510	proNOG15232	M	putative glucosamine-fructose-6-phosphate aminotransferase [Salmonella enterica]	sp|O32157|FRLB_BACSU Fructosamine deglycase FrlB OS=Bacillus subtilis (strain 168) GN=frlB PE=1 SV=1
gene-STM4059	3691.39	4263.47	3119.31	0.731636	-0.450802	0.13272	0.714925	gi|1109557564|ref|NC_003197.2|	4269759	4270471	-	705	STM4059	GO:0008528;GO:0006355;GO:0016021;GO:0003677;GO:0000160;GO:0005515;GO:0005622;GO:0007186	K07662	proNOG04791	T	DNA-binding transcriptional regulator CpxR [Salmonella enterica subsp. enterica serovar Typhimurium str. LT2]	sp|P0AE89|CPXR_ECO57 Transcriptional regulatory protein CpxR OS=Escherichia coli O157:H7 GN=cpxR PE=3 SV=1
gene-STM1657	731.267	851.963	610.571	0.716663	-0.480632	0.132818	0.714925	gi|1109557564|ref|NC_003197.2|	1751271	1752430	-	1160	STM1657	GO:0004871;GO:0016021;GO:0007165;GO:0006935	-	proNOG78077	NT	methyl-accepting chemotaxis protein [Salmonella enterica subsp. enterica serovar Typhimurium str. LT2]	sp|P21823|MCPD_ENTAK Methyl-accepting chemotaxis aspartate transducer OS=Enterobacter aerogenes (strain ATCC 13048 / DSM 30053 / JCM 1235 / KCTC 2190 / NBRC 13534 / NCIMB 10102 / NCTC 10006) GN=tas PE=3 SV=2
gene-STM1768	3335.75	3863.51	2807.98	0.726796	-0.460377	0.133077	0.714925	gi|1109557564|ref|NC_003197.2|	1866716	1868153	-	1431	STM1768	GO:0003677;GO:0030260;GO:0009279;GO:0009405	-	-	-	hypothetical protein SeHA_C1963 [Salmonella enterica subsp. enterica serovar Heidelberg str. SL476]	sp|P39165|YCHO_ECOLI Uncharacterized protein YchO OS=Escherichia coli (strain K12) GN=ychO PE=3 SV=3
gene-STM2660	33695.5	25869.8	41521.1	1.605	0.682575	0.133142	0.714925	gi|1109557564|ref|NC_003197.2|	2802119	2804700	-	2580	STM2660	GO:0016485;GO:0009408;GO:0005737;GO:0008233;GO:0005524	K03695	proNOG00196	O	protein disaggregation chaperone [Salmonella enterica subsp. enterica serovar Typhi str. CT18]	sp|Q7AMH5|CLPB_SALTI Chaperone protein ClpB OS=Salmonella typhi GN=clpB PE=3 SV=1
gene-STM3337	138.911	111.784	166.039	1.48535	0.570807	0.13335	0.715168	gi|1109557564|ref|NC_003197.2|	3505784	3506484	-	696	STM3337	GO:0047465;GO:0005975;GO:0019262;GO:0006051;GO:0016740	K01788	proNOG06648	G	N-acetylmannosamine-6-phosphate 2-epimerase [Salmonella enterica subsp. enterica serovar Typhimurium str. LT2]	sp|Q8ZLQ7|NANE2_SALTY Putative N-acetylmannosamine-6-phosphate 2-epimerase 2 OS=Salmonella typhimurium (strain LT2 / SGSC1412 / ATCC 700720) GN=nanE2 PE=1 SV=1
gene-STM0816	750.086	610.556	889.616	1.45706	0.543059	0.134319	0.717973	gi|1109557564|ref|NC_003197.2|	880838	881981	-	1137	STM0816	GO:0055085;GO:0005887;GO:0015562	K25181	proNOG01167	V	hypothetical protein STY0851 [Salmonella enterica subsp. enterica serovar Typhi str. CT18]	sp|P0AFQ4|YBHS_ECO57 Inner membrane transport permease YbhS OS=Escherichia coli O157:H7 GN=ybhS PE=3 SV=1
gene-STM2826	5469.89	6413.86	4525.91	0.705646	-0.502983	0.13441	0.717973	gi|1109557564|ref|NC_003197.2|	2970955	2971152	-	192	STM2826	GO:0045719;GO:0006402;GO:0048027;GO:0005829;GO:0045947	K03563	proNOG61630;COG1551	T	carbon storage regulator [Escherichia coli O157:H7 str. EDL933]	sp|A8ANQ0|CSRA_CITK8 Carbon storage regulator homolog OS=Citrobacter koseri (strain ATCC BAA-895 / CDC 4225-83 / SGSC4696) GN=csrA PE=3 SV=1
gene-STM3735	3161.57	3590.33	2732.82	0.76116	-0.393728	0.134445	0.717973	gi|1109557564|ref|NC_003197.2|	3927521	3928396	+	870	STM3735	GO:0016021	-	proNOG03971	S	hypothetical protein STY4059 [Salmonella enterica subsp. enterica serovar Typhi str. CT18]	sp|P23839|YICC_ECOLI UPF0701 protein YicC OS=Escherichia coli (strain K12) GN=yicC PE=1 SV=2
gene-STM1690	5449.92	4596.1	6303.73	1.37154	0.455794	0.134528	0.717973	gi|1109557564|ref|NC_003197.2|	1781741	1782421	-	675	STM1690	GO:0005829	K03969	proNOG03205	KT	phage shock protein PspA [Salmonella enterica subsp. enterica serovar Typhimurium str. LT2]	sp|P0AFM7|PSPA_ECO57 Phage shock protein A OS=Escherichia coli O157:H7 GN=pspA PE=3 SV=2
gene-STM1543	16.6656	11.7319	21.5993	1.84107	0.880547	0.134768	0.718381	gi|1109557564|ref|NC_003197.2|	1618313	1619606	-	1293	STM1543	GO:0016021;GO:0022857;GO:0006820;GO:0055085	-	proNOG04182	G	transporter [Salmonella enterica subsp. enterica serovar Typhimurium str. LT2]	sp|O34456|EXUT_BACSU Hexuronate transporter OS=Bacillus subtilis (strain 168) GN=exuT PE=2 SV=1
gene-STM2671	358.242	424.129	292.354	0.689304	-0.536787	0.135663	0.721452	gi|1109557564|ref|NC_003197.2|	2812974	2813506	+	525	STM2671	-	-	proNOG40143	S	hypothetical protein [Salmonella enterica]	sp|P64549|YFIR_ECO57 Uncharacterized protein YfiR OS=Escherichia coli O157:H7 GN=yfiR PE=4 SV=1
gene-STM3525	174.483	124.09	224.877	1.81221	0.857747	0.135673	0.721452	gi|1109557564|ref|NC_003197.2|	3688217	3688543	-	327	STM3525	GO:0005737;GO:0016021;GO:0004792;GO:0006071	K02439	proNOG52121	P	thiosulfate sulfurtransferase [Salmonella enterica subsp. enterica serovar Gallinarum str. 287/91]	sp|Q57IV0|GLPE_SALCH Thiosulfate sulfurtransferase GlpE OS=Salmonella choleraesuis (strain SC-B67) GN=glpE PE=3 SV=1
gene-STM0748	1912.32	1594.94	2229.69	1.39798	0.48334	0.136407	0.723335	gi|1109557564|ref|NC_003197.2|	815950	817259	+	1299	STM0748	GO:0017038;GO:0042597	K03641	proNOG00787	U	translocation protein TolB [Salmonella enterica subsp. enterica serovar Paratyphi B str. SPB7]	sp|B5QX24|TOLB_SALEP Protein TolB OS=Salmonella enteritidis PT4 (strain P125109) GN=tolB PE=3 SV=1
gene-STM1074	349.739	416.048	283.43	0.681242	-0.553761	0.136596	0.723335	gi|1109557564|ref|NC_003197.2|	1165852	1166318	-	453	STM1074	GO:0016021	-	proNOG26292	S	hypothetical protein STY1096 [Salmonella enterica subsp. enterica serovar Typhi str. CT18]	sp|P0AB12|YCCF_ECOLI Inner membrane protein YccF OS=Escherichia coli (strain K12) GN=yccF PE=1 SV=1
gene-STM4288	917.986	1070.93	765.046	0.714377	-0.485242	0.136636	0.723335	gi|1109557564|ref|NC_003197.2|	4529620	4530075	-	450	STM4288	GO:0032259;GO:0008168;GO:0016021	K04750	proNOG29723	S	hypothetical protein STM4288 [Salmonella enterica subsp. enterica serovar Typhimurium str. LT2]	sp|P16681|PHNB_ECOLI Protein PhnB OS=Escherichia coli (strain K12) GN=phnB PE=4 SV=1
gene-STM3715	294.395	346.567	242.222	0.698919	-0.516802	0.136687	0.723335	gi|1109557564|ref|NC_003197.2|	3910819	3911628	-	810	STM3715	GO:0009244	K12981	proNOG06442	M	lipopolysaccharide core biosynthesis protein [Salmonella enterica subsp. enterica serovar Typhimurium str. LT2]	sp|P26473|RFAZ_SALTY Lipopolysaccharide core biosynthesis protein RfaZ OS=Salmonella typhimurium (strain LT2 / SGSC1412 / ATCC 700720) GN=rfaZ PE=4 SV=1
gene-STM0858	209.822	168.061	251.583	1.49698	0.582051	0.136867	0.723416	gi|1109557564|ref|NC_003197.2|	930328	932020	+	1692	STM0858	GO:0051536;GO:0004174;GO:0055114	K00311	proNOG01730	C	dehydrogenase [Salmonella enterica subsp. enterica serovar Typhimurium str. LT2]	sp|Q9HZP5|ETFD_PSEAE Electron transfer flavoprotein-ubiquinone oxidoreductase OS=Pseudomonas aeruginosa (strain ATCC 15692 / PAO1 / 1C / PRS 101 / LMG 12228) GN=PA2953 PE=1 SV=1
gene-STM3877	609.221	503.128	715.315	1.42173	0.507652	0.13723	0.723493	gi|1109557564|ref|NC_003197.2|	4085215	4086313	+	1017	STM3877	GO:0005737;GO:0004812;GO:0005524;GO:0004071;GO:0070981;GO:0006418	K01914	proNOG09708	E	asparagine synthetase AsnA [Salmonella enterica subsp. enterica serovar Typhimurium str. LT2]	sp|Q8ZKW4|ASNA_SALTY Aspartate--ammonia ligase OS=Salmonella typhimurium (strain LT2 / SGSC1412 / ATCC 700720) GN=asnA PE=3 SV=1
gene-STM1920	1748.93	1356.69	2141.18	1.57823	0.658312	0.137303	0.723493	gi|1109557564|ref|NC_003197.2|	2016651	2017165	-	510	STM1920	GO:1903911;GO:0005737;GO:0006935;GO:0007165;GO:0004871;GO:0005515	K03408	proNOG33193	TN	purine-binding chemotaxis protein [Salmonella enterica subsp. enterica serovar Typhimurium str. LT2]	sp|P06110|CHEW_SALTY Chemotaxis protein CheW OS=Salmonella typhimurium (strain LT2 / SGSC1412 / ATCC 700720) GN=cheW PE=4 SV=1
gene-STM1890	6465.87	7417.11	5514.64	0.743503	-0.42759	0.137519	0.723493	gi|1109557564|ref|NC_003197.2|	1985077	1986410	-	1326	STM1890	GO:0008237;GO:0006508;GO:0016021	-	proNOG03513	M	hypothetical protein STM1890 [Salmonella enterica subsp. enterica serovar Typhimurium str. LT2]	sp|P0AFT0|YEBA_ECOL6 Uncharacterized metalloprotease YebA OS=Escherichia coli O6:H1 (strain CFT073 / ATCC 700928 / UPEC) GN=yebA PE=3 SV=1
gene-STM0106	79.4558	64.7125	94.1991	1.45566	0.54167	0.137685	0.723493	gi|1109557564|ref|NC_003197.2|	123410	124136	-	714	STM0106	GO:0055085;GO:0043190;GO:0048502;GO:0015888;GO:0005524	K02062	proNOG00625	H	thiamine transporter ATP-binding subunit [Salmonella enterica subsp. enterica serovar Typhimurium str. LT2]	sp|Q8ZRV2|THIQ_SALTY Thiamine import ATP-binding protein ThiQ OS=Salmonella typhimurium (strain LT2 / SGSC1412 / ATCC 700720) GN=thiQ PE=1 SV=1
gene-STM3047	764.817	882.927	646.707	0.732457	-0.449183	0.137884	0.723493	gi|1109557564|ref|NC_003197.2|	3206408	3206684	-	273	STM3047	-	K09159	proNOG61872	S	hypothetical protein STY3203 [Salmonella enterica subsp. enterica serovar Typhi str. CT18]	sp|Q57K69|YGFY_SALCH Putative antitoxin YgfY OS=Salmonella choleraesuis (strain SC-B67) GN=ygfY PE=3 SV=1
gene-STM2177	80.4651	53.3195	107.611	2.01822	1.01308	0.13791	0.723493	gi|1109557564|ref|NC_003197.2|	2273630	2274336	-	707	STM2177	GO:0006662;GO:0015035;GO:0006457;GO:0016740;GO:0045454;GO:0005737;GO:0016853;GO:0034599;GO:0000103;GO:0004334;GO:0016671;GO:0055114	K16165	proNOG01278	Q	FAA-hydrolase-family protein [Salmonella enterica subsp. enterica serovar Typhi str. CT18]	sp|O86042|NAGK_RALSP Fumarylpyruvate hydrolase OS=Ralstonia sp. GN=nagK PE=1 SV=1
gene-STM1548	822.61	1049.63	595.59	0.56743	-0.817487	0.138036	0.723493	gi|1109557564|ref|NC_003197.2|	1624906	1625946	+	1041	STM1548	GO:0051075;GO:0002099;GO:0008616;GO:0005737	-	COG0809	J	putative S-adenosylmethionine:tRNA-ribosyltransferase-isomerase [Salmonella enterica subsp. enterica serovar Typhimurium str. LT2]	sp|B2A5L1|QUEA_NATTJ S-adenosylmethionine:tRNA ribosyltransferase-isomerase OS=Natranaerobius thermophilus (strain ATCC BAA-1301 / DSM 18059 / JW/NM-WN-LF) GN=queA PE=3 SV=1
gene-STM1210	3278.28	2793.37	3763.19	1.34719	0.429949	0.13828	0.723909	gi|1109557564|ref|NC_003197.2|	1293636	1294189	+	549	STM1210	-	K07000	proNOG07576	S	hypothetical protein STY1250 [Salmonella enterica subsp. enterica serovar Typhi str. CT18]	sp|B5F8E4|YCFP_SALA4 UPF0227 protein YcfP OS=Salmonella agona (strain SL483) GN=ycfP PE=3 SV=1
gene-STM0743	137.145	85.3006	188.989	2.21557	1.14768	0.138862	0.726087	gi|1109557564|ref|NC_003197.2|	812505	812801	+	288	STM0743	GO:0016021	-	proNOG56046	S	hypothetical protein STM0743 [Salmonella enterica subsp. enterica serovar Typhimurium str. LT2]	sp|P0AAV2|YBGE_ECO57 Uncharacterized protein YbgE OS=Escherichia coli O157:H7 GN=ybgE PE=4 SV=1
gene-STM1639	738.59	855.354	621.827	0.726982	-0.460008	0.139143	0.726391	gi|1109557564|ref|NC_003197.2|	1729817	1730358	-	537	STM1639	GO:0016491;GO:0022904;GO:0009055;GO:0016021	K12262	proNOG01480	C	cytochrome b561 [Salmonella enterica subsp. enterica serovar Typhimurium str. ST4/74]	sp|P0ABE5|C561_ECOLI Cytochrome b561 OS=Escherichia coli (strain K12) GN=cybB PE=1 SV=1
gene-STM0457	1011.2	1171.94	850.456	0.725681	-0.462593	0.139443	0.726391	gi|1109557564|ref|NC_003197.2|	514221	515051	+	825	STM0457	GO:0016818;GO:0000287;GO:0016791;GO:0005737;GO:0044283;GO:0016311	K11938	proNOG16557	R	HMP-PP phosphatase [Salmonella enterica subsp. enterica serovar Typhimurium str. ST4/74]	sp|B5FKW1|COF_SALDC HMP-PP phosphatase OS=Salmonella dublin (strain CT_02021853) GN=cof PE=3 SV=1
gene-STM0124	1109.45	870.744	1348.16	1.54829	0.630672	0.139493	0.726391	gi|1109557564|ref|NC_003197.2|	144949	146321	+	1365	STM0124	GO:0047480;GO:0009252;GO:0071555;GO:0008360;GO:0051301;GO:0016788;GO:0007049;GO:0016021;GO:0005737;GO:0005524	K01929	COG0770	M	UDP-N-acetylmuramoyl-tripeptide--D-alanyl-D-alanine ligase [Salmonella enterica subsp. enterica serovar Typhimurium str. LT2]	sp|P11880|MURF_ECOLI UDP-N-acetylmuramoyl-tripeptide--D-alanyl-D-alanine ligase OS=Escherichia coli (strain K12) GN=murF PE=1 SV=2
gene-STM3321	1512.01	1751.2	1272.82	0.726823	-0.460324	0.139582	0.726391	gi|1109557564|ref|NC_003197.2|	3485861	3486160	+	294	STM3321	GO:0003700;GO:0006417;GO:0006355	K05808	proNOG54675	J	sigma(54) modulation protein [Salmonella enterica subsp. enterica serovar Typhimurium str. LT2]	sp|P26983|HPF_SALTY Ribosome hibernation promoting factor OS=Salmonella typhimurium (strain LT2 / SGSC1412 / ATCC 700720) GN=hpf PE=3 SV=1
gene-STM4201	10.3571	6.90833	13.8058	1.99843	0.998869	0.139781	0.726563	gi|1109557564|ref|NC_003197.2|	4422205	4422844	-	639	STM4201	GO:0016021	-	proNOG106050	R	phage tail protein [Salmonella enterica subsp. enterica serovar Typhimurium str. LT2]	sp|P26701|VPI_BPP2 Tail protein I OS=Enterobacteria phage P2 GN=I PE=4 SV=1
gene-STM0336	66.564	80.0803	53.0476	0.662431	-0.594159	0.140272	0.72825	gi|1109557564|ref|NC_003197.2|	378982	379748	-	765	STM0336	GO:0030288;GO:0061077;GO:0043711;GO:0071555	-	proNOG56119	S	fimbrial chaperone [Salmonella enterica subsp. enterica serovar Typhimurium str. LT2]	sp|P21646|MRKB_KLEPN Chaperone protein MrkB OS=Klebsiella pneumoniae GN=mrkB PE=3 SV=1
gene-STM2871	10134	6941.77	13326.1	1.9197	0.940884	0.140911	0.730706	gi|1109557564|ref|NC_003197.2|	3015003	3015761	-	759	STM2871	GO:0009279;GO:0009306;GO:0009405;GO:0016021	K22505	proNOG25796	U	needle complex inner membrane lipoprotein [Salmonella enterica subsp. enterica serovar Typhimurium str. LT2]	sp|P41786|PRGK_SALTY Lipoprotein PrgK OS=Salmonella typhimurium (strain LT2 / SGSC1412 / ATCC 700720) GN=prgK PE=1 SV=1
gene-STM4457	403.615	340.261	466.968	1.37238	0.456683	0.141401	0.73135	gi|1109557564|ref|NC_003197.2|	4702530	4702982	-	453	STM4457	GO:0003677;GO:0006313;GO:0004803;GO:0016021	-	proNOG49827	S	transposase [Salmonella enterica subsp. enterica serovar Typhimurium str. LT2]	-
gene-STM0131	545.911	456.581	635.241	1.3913	0.476433	0.141466	0.73135	gi|1109557564|ref|NC_003197.2|	153375	154363	+	831	STM0131	GO:0032153;GO:0005887;GO:0043093	K03589	proNOG53674	M	cell division protein FtsQ [Salmonella enterica subsp. enterica serovar Typhi str. CT18]	sp|Q7CR81|FTSQ_SALTY Cell division protein FtsQ OS=Salmonella typhimurium (strain LT2 / SGSC1412 / ATCC 700720) GN=ftsQ PE=3 SV=1
gene-STM3764	121.134	155.638	86.6302	0.556614	-0.845251	0.141653	0.73135	gi|1109557564|ref|NC_003197.2|	3964500	3965203	-	702	STM3764	GO:0005886;GO:0009405;GO:0005515;GO:0016758;GO:0016021;GO:0008152	K07507	proNOG25332	P	Mg2+ transport protein [Salmonella enterica subsp. enterica serovar Typhimurium str. LT2]	sp|D0ZLQ7|MGTC_SALT1 Protein MgtC OS=Salmonella typhimurium (strain 14028s / SGSC 2262) GN=mgtC PE=2 SV=1
gene-STM0597	80.2013	41.6684	118.734	2.8495	1.51071	0.141702	0.73135	gi|1109557564|ref|NC_003197.2|	659053	659924	+	864	STM0597	GO:0008152;GO:0008908;GO:0016021	K01252	proNOG06383	Q	2,3-dihydro-2,3-dihydroxybenzoate synthetase [Salmonella enterica subsp. enterica serovar Typhimurium str. LT2]	sp|P0ADI5|ENTB_ECO57 Isochorismatase OS=Escherichia coli O157:H7 GN=entB PE=3 SV=1
gene-STM4162	18.7874	12.6894	24.8853	1.9611	0.971666	0.141983	0.731936	gi|1109557564|ref|NC_003197.2|	4379118	4379888	-	759	STM4162	GO:0005829;GO:0000287;GO:0008270;GO:0016779;GO:0005524;GO:0006464;GO:0008641	K03148	proNOG01701	H	thiamine biosynthesis protein ThiF [Salmonella enterica subsp. enterica serovar Typhimurium str. LT2]	sp|P30138|THIF_ECOLI Sulfur carrier protein ThiS adenylyltransferase OS=Escherichia coli (strain K12) GN=thiF PE=1 SV=2
gene-STM0745	703.501	799.03	607.972	0.760887	-0.394245	0.142372	0.73308	gi|1109557564|ref|NC_003197.2|	813417	814123	+	693	STM0745	GO:0015031;GO:0008565;GO:0016021	K03562	proNOG02269	U	colicin uptake protein TolQ [Salmonella enterica subsp. enterica serovar Typhi str. CT18]	sp|P0ABV0|TOLQ_ECO57 Protein TolQ OS=Escherichia coli O157:H7 GN=tolQ PE=3 SV=1
gene-STM4532	4317.29	1674.05	6960.52	4.1579	2.05585	0.142779	0.734318	gi|1109557564|ref|NC_003197.2|	4787583	4789744	-	2157	STM4532	GO:0005887;GO:0009267;GO:0003676	K23676	proNOG04707	T	carbon starvation protein [Salmonella enterica subsp. enterica serovar Typhimurium str. LT2]	sp|P39396|YJIY_ECOLI Inner membrane protein YjiY OS=Escherichia coli (strain K12) GN=yjiY PE=1 SV=2
gene-STM2896	13984.3	10577.4	17391.2	1.64419	0.717377	0.143152	0.73537	gi|1109557564|ref|NC_003197.2|	3038407	3040471	-	2064	STM2896	GO:0009306;GO:0016021;GO:0005886;GO:0009405	K03230	proNOG01284	N	virulence associated secretory protein [Salmonella enterica subsp. enterica serovar Typhi str. CT18]	sp|P0A1I4|INVA_SALTI Invasion protein InvA OS=Salmonella typhi GN=invA PE=3 SV=1
gene-STM4278	159.048	128.644	189.451	1.47267	0.558432	0.14356	0.736607	gi|1109557564|ref|NC_003197.2|	4517581	4518234	+	654	STM4278	GO:0016021;GO:0020037;GO:0042597;GO:0006807	K04013	-	-	cytochrome c nitrite reductase pentaheme subunit [Salmonella enterica subsp. enterica serovar Paratyphi B str. SPB7]	sp|P0ABL2|NRFB_ECOL6 Cytochrome c-type protein NrfB OS=Escherichia coli O6:H1 (strain CFT073 / ATCC 700928 / UPEC) GN=nrfB PE=3 SV=1
gene-STM3219	1059.93	607.602	1512.25	2.48888	1.3155	0.143763	0.736785	gi|1109557564|ref|NC_003197.2|	3386250	3388280	+	2025	STM3219	GO:0005622;GO:0008670;GO:0046872;GO:0003959;GO:0010181;GO:0033543	K00219	proNOG00763	C	2,4-dienoyl-CoA reductase [Salmonella enterica subsp. enterica serovar Typhimurium str. LT2]	sp|P42593|FADH_ECOLI 2,4-dienoyl-CoA reductase [NADPH] OS=Escherichia coli (strain K12) GN=fadH PE=1 SV=3
gene-STM2307	1238.3	943.176	1533.43	1.62582	0.701164	0.144329	0.73838	gi|1109557564|ref|NC_003197.2|	2413998	2414866	-	864	STM2307	GO:0008935;GO:0016021;GO:0016787;GO:0009234	K01661	proNOG07509	I	naphthoate synthase [Salmonella enterica subsp. enterica serovar Typhi str. CT18]	sp|Q7CQ56|MENB_SALTY 1,4-Dihydroxy-2-naphthoyl-CoA synthase OS=Salmonella typhimurium (strain LT2 / SGSC1412 / ATCC 700720) GN=menB PE=1 SV=1
gene-STM2953	15286.8	17253.5	13320.1	0.772026	-0.373279	0.144531	0.73838	gi|1109557564|ref|NC_003197.2|	3098752	3100399	-	1644	STM2953	GO:0006541;GO:0003883;GO:0016021;GO:0005524;GO:0044210	K01937	proNOG03003	F	CTP synthetase [Salmonella enterica subsp. enterica serovar Typhi str. CT18]	sp|Q57KG9|PYRG_SALCH CTP synthase OS=Salmonella choleraesuis (strain SC-B67) GN=pyrG PE=3 SV=1
gene-STM0213	3514.87	2978.92	4050.82	1.35983	0.443427	0.144881	0.73838	gi|1109557564|ref|NC_003197.2|	249290	250114	-	825	STM0213	GO:0046872;GO:0009089;GO:0008666;GO:0005737;GO:0019877	K00674	proNOG03599	E	2,3,4,5-tetrahydropyridine-2,6-dicarboxylate N-succinyltransferase [Salmonella enterica subsp. enterica serovar Typhimurium str. LT2]	sp|A9MPJ6|DAPD_SALAR 2,3,4,5-tetrahydropyridine-2,6-dicarboxylate N-succinyltransferase OS=Salmonella arizonae (strain ATCC BAA-731 / CDC346-86 / RSK2980) GN=dapD PE=3 SV=1
gene-STM4192	611.099	713.417	508.781	0.713161	-0.4877	0.145234	0.73838	gi|1109557564|ref|NC_003197.2|	4414899	4415445	+	546	STM4192	GO:0019013	K09912	proNOG46451	S	hypothetical protein STY4409 [Salmonella enterica subsp. enterica serovar Typhi str. CT18]	sp|P51024|YAIL_ECOLI Uncharacterized protein YaiL OS=Escherichia coli (strain K12) GN=yaiL PE=4 SV=2
gene-STM4313	74.7794	38.5742	110.985	2.87717	1.52465	0.145255	0.73838	gi|1109557564|ref|NC_003197.2|	4560376	4560595	-	220	STM4313	-	-	-	-	hypothetical protein STM4313 [Salmonella enterica subsp. enterica serovar Typhimurium str. LT2]	-
gene-STM3836	711.501	611.277	811.724	1.32791	0.409162	0.145324	0.73838	gi|1109557564|ref|NC_003197.2|	4041311	4042404	-	1080	STM3836	GO:0009432;GO:0006302;GO:0006260;GO:0000731;GO:0003697;GO:0005524;GO:0005737	K03629	proNOG01471	L	recombination protein F [Salmonella enterica subsp. enterica serovar Typhimurium str. LT2]	sp|B4TAU7|RECF_SALHS DNA replication and repair protein RecF OS=Salmonella heidelberg (strain SL476) GN=recF PE=3 SV=1
gene-STM1885	16740.8	20610.9	12870.8	0.624464	-0.679309	0.14533	0.73838	gi|1109557564|ref|NC_003197.2|	1977618	1979494	-	1836	STM1885	GO:0038022;GO:0042048;GO:0004160;GO:0004456;GO:0009082;GO:0005887;GO:0050911;GO:0009255;GO:0007186;GO:0005829	K01690	proNOG00671	E	phosphogluconate dehydratase [Salmonella enterica subsp. enterica serovar Typhimurium str. LT2]	sp|P0ADF7|EDD_ECO57 Phosphogluconate dehydratase OS=Escherichia coli O157:H7 GN=edd PE=3 SV=1
gene-STM2850	68.499	23.3659	113.632	4.86317	2.2819	0.145648	0.73838	gi|1109557564|ref|NC_003197.2|	2995625	2996561	-	930	STM2850	GO:0016491;GO:0016021;GO:0016829;GO:0055114;GO:0005886	K15829	proNOG101703	C	hydrogenase 3 membrane subunit [Salmonella enterica subsp. enterica serovar Typhimurium str. LT2]	sp|P16430|HYCD_ECOLI Formate hydrogenlyase subunit 4 OS=Escherichia coli (strain K12) GN=hycD PE=1 SV=1
gene-STM3656	2559.35	2894.44	2224.26	0.768459	-0.379959	0.145822	0.73838	gi|1109557564|ref|NC_003197.2|	3841861	3842783	-	918	STM3656	GO:0006426;GO:0004820;GO:0005524;GO:0005829	K01878	proNOG00204;COG0752	J	glycyl-tRNA synthetase subunit alpha [Salmonella enterica subsp. enterica serovar Typhimurium str. LT2]	sp|B5EX66|SYGA_SALA4 Glycine--tRNA ligase alpha subunit OS=Salmonella agona (strain SL483) GN=glyQ PE=3 SV=1
gene-STM0881	365.693	422.222	309.165	0.732234	-0.449623	0.145913	0.73838	gi|1109557564|ref|NC_003197.2|	952585	953073	+	480	STM0881	GO:0016021	-	-	-	hypothetical protein SeAg_B0918 [Salmonella enterica subsp. enterica serovar Agona str. SL483]	sp|P0AAZ2|YBJO_ECO57 Inner membrane protein YbjO OS=Escherichia coli O157:H7 GN=ybjO PE=3 SV=1
gene-STM2144	208.749	170.969	246.529	1.44196	0.528027	0.145926	0.73838	gi|1109557564|ref|NC_003197.2|	2238530	2239503	+	972	STM2144	GO:0016310;GO:0047590	-	proNOG13815	G	sugar kinase [Salmonella enterica subsp. enterica serovar Typhimurium str. LT2]	sp|P76419|YEGV_ECOLI Uncharacterized sugar kinase YegV OS=Escherichia coli (strain K12) GN=yegV PE=3 SV=1
gene-STM2775	115.295	65.7867	164.802	2.5051	1.32487	0.147382	0.744888	gi|1109557564|ref|NC_003197.2|	2921334	2922584	+	1251	STM2775	GO:0005737;GO:0006355;GO:0005634;GO:0008849;GO:0005506;GO:0006826;GO:0043565	K23723	proNOG01174	P	enterochelin esterase=-like protein [Salmonella enterica subsp. enterica serovar Typhimurium str. LT2]	sp|O51900|FES_DICD3 Enterochelin esterase OS=Dickeya dadantii (strain 3937) GN=fes PE=3 SV=2
gene-STM4577	275.521	321.442	229.6	0.714281	-0.485436	0.147907	0.746682	gi|1109557564|ref|NC_003197.2|	4832481	4833135	-	651	STM4577	GO:0016874;GO:0016021;GO:0005886	K07186	proNOG08415	S	hypothetical protein STY4924 [Salmonella enterica subsp. enterica serovar Typhi str. CT18]	sp|Q8Z0T9|SMP_SALTI Protein smp OS=Salmonella typhi GN=smp PE=3 SV=1
gene-STM2211	2232.62	2551.93	1913.31	0.74975	-0.415519	0.148539	0.749012	gi|1109557564|ref|NC_003197.2|	2310492	2311295	+	804	STM2211	GO:0005524;GO:0005737;GO:0005634;GO:0006468;GO:0003746;GO:0004674;GO:0006414;GO:0035556	K02356	-	-	elongation factor P [Salmonella enterica subsp. enterica serovar Typhimurium str. UK-1]	sp|A9MK40|EFPL_SALAR Elongation factor P-like protein OS=Salmonella arizonae (strain ATCC BAA-731 / CDC346-86 / RSK2980) GN=yeiP PE=3 SV=1
gene-STM4016	8.37471	4.98741	11.762	2.35834	1.23777	0.149169	0.749841	gi|1109557564|ref|NC_003197.2|	4225023	4225726	-	699	STM4016	GO:0009279;GO:0055085;GO:0046930;GO:0015288;GO:0006811;GO:0008643	K22110	proNOG11133	M	outer membrane porin L [Salmonella enterica subsp. enterica serovar Paratyphi B str. SPB7]	sp|Q9L7R3|OMPL_SALTY Porin OmpL OS=Salmonella typhimurium (strain LT2 / SGSC1412 / ATCC 700720) GN=ompL PE=3 SV=1
gene-STM3164	589.276	450.12	728.431	1.61831	0.694484	0.149401	0.749841	gi|1109557564|ref|NC_003197.2|	3324131	3325307	+	1170	STM3164	GO:0016491;GO:0046872;GO:0055114	K08325	proNOG07650	C	alcohol dehydrogenase [Salmonella enterica subsp. enterica serovar Typhimurium str. LT2]	sp|Q46856|YQHD_ECOLI Alcohol dehydrogenase YqhD OS=Escherichia coli (strain K12) GN=yqhD PE=1 SV=1
gene-STM2057	103.843	82.4556	125.23	1.51876	0.602894	0.149433	0.749841	gi|1109557564|ref|NC_003197.2|	2131430	2132651	+	1215	STM2057	GO:0019543;GO:0051144;GO:0005524;GO:0016310;GO:0008980;GO:0008776;GO:0005622	K19697	proNOG01458	C	propionate kinase [Salmonella enterica subsp. enterica serovar Typhimurium str. LT2]	sp|P74879|PDUW_SALTY Probable propionate kinase OS=Salmonella typhimurium (strain LT2 / SGSC1412 / ATCC 700720) GN=pduW PE=2 SV=2
gene-STM2767	4946.58	5857.15	4036.01	0.689074	-0.537268	0.150006	0.749841	gi|1109557564|ref|NC_003197.2|	2908424	2910413	-	1983	STM2767	GO:0004386	-	proNOG08196	S	DNA/RNA helicase [Salmonella enterica subsp. enterica serovar Typhimurium str. LT2]	-
gene-STM0169	3689.17	3094.8	4283.54	1.38411	0.468959	0.150057	0.749841	gi|1109557564|ref|NC_003197.2|	198220	200623	-	2397	STM0169	GO:0055114;GO:0016021;GO:0048038;GO:0008876;GO:0030288	K00117	proNOG04445	G	glucose dehydrogenase [Salmonella enterica]	sp|P15877|DHG_ECOLI Quinoprotein glucose dehydrogenase OS=Escherichia coli (strain K12) GN=gcd PE=1 SV=3
gene-STM1442	328.85	382.428	275.271	0.719798	-0.474335	0.150073	0.749841	gi|1109557564|ref|NC_003197.2|	1518577	1519473	-	897	STM1442	GO:0006855;GO:0016021;GO:0015238;GO:0046942	-	proNOG05021	V	multidrug resistance efflux pump [Salmonella enterica subsp. enterica serovar Typhimurium str. LT2]	sp|P76185|YDHJ_ECOLI Uncharacterized protein YdhJ OS=Escherichia coli (strain K12) GN=ydhJ PE=3 SV=2
gene-STM2036	2604.36	3042.64	2166.08	0.711909	-0.490235	0.150332	0.749841	gi|1109557564|ref|NC_003197.2|	2114396	2115320	-	918	STM2036	GO:0000987;GO:0003700;GO:0019172;GO:0009236;GO:0006071;GO:0019243;GO:0051144;GO:0006355;GO:0005829	-	proNOG13417	TK	transcriptional regulator [Salmonella enterica subsp. enterica serovar Typhimurium str. LT2]	sp|Q05587|POCR_SALTY Regulatory protein PocR OS=Salmonella typhimurium (strain LT2 / SGSC1412 / ATCC 700720) GN=pocR PE=4 SV=2
gene-STM3784	340.039	176.405	503.673	2.85521	1.5136	0.150399	0.749841	gi|1109557564|ref|NC_003197.2|	3983960	3984440	-	480	STM3784	GO:0016021;GO:0034219;GO:0103111;GO:0008982	K02773	proNOG49142	G	A Chain A, Structural Genomics, The Crystal Structure Of Domain Iia Of Putative Phosphotransferase System Specific For MannitolFRUCTOSE FROM SALMONELLA TYPHIMURIUM	sp|P69814|PTKA_ECO57 Galactitol-specific phosphotransferase enzyme IIA component OS=Escherichia coli O157:H7 GN=gatA PE=3 SV=1
gene-STM0865	1178.08	1326.45	1029.71	0.776292	-0.365328	0.150587	0.749841	gi|1109557564|ref|NC_003197.2|	937577	938194	-	615	STM0865	GO:0016021	K19302	proNOG02194	I	undecaprenyl pyrophosphate phosphatase [Salmonella enterica subsp. enterica serovar Typhimurium str. T000240]	sp|P75806|YBJG_ECOLI Putative undecaprenyl-diphosphatase YbjG OS=Escherichia coli (strain K12) GN=ybjG PE=1 SV=1
gene-STM1220	411.123	338.01	484.237	1.43261	0.518647	0.150711	0.749841	gi|1109557564|ref|NC_003197.2|	1305824	1306746	+	918	STM1220	GO:0003700;GO:0009908;GO:0006355;GO:0003677;GO:0046835;GO:0030154;GO:0009254;GO:0005524;GO:0005634;GO:0046983;GO:0008270;GO:0045127;GO:0006044	K00884	proNOG07286	G	A Chain A, Crystal Structure Of The Putative Regulatory Protein	sp|B4T3Q8|NAGK_SALNS N-acetyl-D-glucosamine kinase OS=Salmonella newport (strain SL254) GN=nagK PE=3 SV=1
gene-STM4306	142.121	116.926	167.316	1.43095	0.516973	0.150751	0.749841	gi|1109557564|ref|NC_003197.2|	4554332	4554965	+	633	STM4306	GO:0016491;GO:0055114;GO:0005737	K07307	proNOG07979	C	anaerobic dimethylsulfoxide reductase subunit B [Salmonella enterica subsp. enterica serovar Typhimurium str. LT2]	sp|P18776|DMSB_ECOLI Anaerobic dimethyl sulfoxide reductase chain B OS=Escherichia coli (strain K12) GN=dmsB PE=1 SV=4
gene-STM1741	458.29	539.186	377.395	0.699935	-0.514708	0.150854	0.749841	gi|1109557564|ref|NC_003197.2|	1834733	1835575	-	843	STM1741	GO:0008076;GO:0005249;GO:0071805	K10716	proNOG00929	P	voltage-gated potassium channel [Salmonella enterica subsp. enterica serovar Typhimurium str. LT2]	sp|Q9NSA2|KCND1_HUMAN Potassium voltage-gated channel subfamily D member 1 OS=Homo sapiens GN=KCND1 PE=1 SV=2
gene-STM3531	90.9809	72.9224	109.039	1.49528	0.580413	0.150925	0.749841	gi|1109557564|ref|NC_003197.2|	3695266	3696998	+	1716	STM3531	GO:0005829;GO:0052591;GO:0055114;GO:0004160;GO:0009082	K01687	proNOG16492	GE	dihydroxyacid dehydratase [Salmonella enterica subsp. enterica serovar Typhimurium str. LT2]	sp|Q8RDJ9|ILVD_THETN Dihydroxy-acid dehydratase OS=Thermoanaerobacter tengcongensis (strain DSM 15242 / JCM 11007 / NBRC 100824 / MB4) GN=ilvD PE=3 SV=1
gene-STM4314	15.5095	6.16724	24.8518	4.02964	2.01065	0.151581	0.751759	gi|1109557564|ref|NC_003197.2|	4560614	4560901	-	288	STM4314	GO:0003677;GO:0006355	-	-	-	GerE family regulatory protein [Salmonella enterica subsp. enterica serovar Typhi str. CT18]	-
gene-STM1573	269.485	229.544	309.426	1.348	0.430825	0.151654	0.751759	gi|1109557564|ref|NC_003197.2|	1656398	1656778	+	381	STM1573	GO:0016846;GO:0008152	-	proNOG108212	S	hypothetical protein [Salmonella enterica subsp. enterica serovar Typhimurium str. D23580]	-
gene-STM3712	1314.05	1112.26	1515.83	1.36284	0.446611	0.152215	0.753421	gi|1109557564|ref|NC_003197.2|	3907298	3908262	+	960	STM3712	GO:0008713;GO:0009244;GO:0005829	K02841	proNOG02183	M	ADP-heptose--LPS heptosyltransferase 1 [Salmonella enterica subsp. enterica serovar Typhimurium str. LT2]	sp|P26469|RFAC_SALTY Lipopolysaccharide heptosyltransferase 1 OS=Salmonella typhimurium (strain LT2 / SGSC1412 / ATCC 700720) GN=rfaC PE=3 SV=2
gene-STM4498	448.498	519.277	377.719	0.727395	-0.45919	0.152333	0.753421	gi|1109557564|ref|NC_003197.2|	4751255	4751863	-	609	STM4498	-	-	proNOG46154	S	putative inner membrane protein [Salmonella enterica subsp. enterica serovar Typhimurium str. T000240]	-
gene-STM1699	8.64839	12.595	4.70173	0.3733	-1.42159	0.15325	0.755397	gi|1109557564|ref|NC_003197.2|	1791708	1792012	+	300	STM1699	-	-	-	-	hypothetical protein STM1699 [Salmonella enterica subsp. enterica serovar Typhimurium str. LT2]	sp|P16656|YCJE_SALTY Uncharacterized protein YcjE OS=Salmonella typhimurium (strain LT2 / SGSC1412 / ATCC 700720) GN=ycjE PE=4 SV=1
gene-STM2874	8501.46	7174.28	9828.65	1.36998	0.454158	0.153581	0.755397	gi|1109557564|ref|NC_003197.2|	3016349	3017527	-	1179	STM2874	GO:0009405;GO:0005886;GO:0016021	K22488	proNOG25878	S	needle complex inner membrane protein [Salmonella enterica subsp. enterica serovar Typhimurium str. LT2]	sp|P41783|PRGH_SALTY Protein PrgH OS=Salmonella typhimurium (strain LT2 / SGSC1412 / ATCC 700720) GN=prgH PE=1 SV=1
gene-STM3148	530.452	403.513	657.391	1.62917	0.704136	0.153739	0.755397	gi|1109557564|ref|NC_003197.2|	3310494	3311684	-	1179	STM3148	GO:0003677;GO:0005886;GO:0009061;GO:0044569;GO:0033748;GO:0016021;GO:0005634	-	proNOG01185	C	putative hydrogenase 2 b cytochrome subunit [Salmonella enterica subsp. arizonae serovar 62:z4,z23:- str. RSK2980]	sp|P37180|HYBB_ECOLI Probable Ni/Fe-hydrogenase 2 b-type cytochrome subunit OS=Escherichia coli (strain K12) GN=hybB PE=1 SV=2
gene-STM1108	61.2439	74.7988	47.689	0.637564	-0.649358	0.153789	0.755397	gi|1109557564|ref|NC_003197.2|	1195402	1196306	+	903	STM1108	GO:0004497;GO:0055114;GO:0005829;GO:0019243;GO:0019172;GO:0003700;GO:0000987;GO:0006355	K02508	proNOG11226	K	4-hydroxyphenylacetate catabolism [Salmonella enterica subsp. enterica serovar Typhimurium str. LT2]	sp|P43465|RAFR_PEDPE Raffinose operon transcriptional regulatory protein RafR OS=Pediococcus pentosaceus GN=rafR PE=4 SV=1
gene-STM3034	160.494	191.308	129.679	0.677855	-0.560952	0.153864	0.755397	gi|1109557564|ref|NC_003197.2|	3195560	3195794	-	234	STM3034	GO:0003677	K18829	proNOG62613	S	hypothetical protein STY3183 [Salmonella enterica subsp. enterica serovar Typhi str. CT18]	sp|Q7CPV2|VAPB_SALTY Antitoxin VapB OS=Salmonella typhimurium (strain LT2 / SGSC1412 / ATCC 700720) GN=vapB PE=1 SV=1
gene-STM1580	87.6571	105.637	69.6771	0.659588	-0.600362	0.154076	0.755397	gi|1109557564|ref|NC_003197.2|	1666644	1667334	+	687	STM1580	GO:0020037;GO:0009325;GO:0009055;GO:0016021;GO:0019645;GO:0008940	K00374	proNOG02113	C	nitrate reductase 2 gamma subunit [Salmonella enterica subsp. enterica serovar Typhimurium str. LT2]	sp|P0AF33|NARV_ECO57 Respiratory nitrate reductase 2 gamma chain OS=Escherichia coli O157:H7 GN=narV PE=3 SV=1
gene-STM1167	927.615	730.28	1124.95	1.54044	0.623338	0.154186	0.755397	gi|1109557564|ref|NC_003197.2|	1252476	1253080	+	591	STM1167	GO:0005509;GO:0003735;GO:0006474;GO:0055085;GO:0008999;GO:0006412;GO:0016021	K03790	proNOG05029	J	ribosomal-protein-S5-alanine N-acetyltransferase [Salmonella enterica subsp. enterica serovar Typhimurium str. LT2]	sp|P0A949|RIMJ_ECO57 Ribosomal-protein-alanine acetyltransferase OS=Escherichia coli O157:H7 GN=rimJ PE=3 SV=1
gene-STM3592	276.681	234.265	319.097	1.36212	0.445855	0.154258	0.755397	gi|1109557564|ref|NC_003197.2|	3761619	3763095	+	1476	STM3592	GO:0015992;GO:0005887;GO:0042937;GO:0042939;GO:0042936;GO:0015333;GO:0042938;GO:0015031	K03305	proNOG00963	E	inner membrane transporter YhiP [Salmonella enterica subsp. enterica serovar Typhimurium str. LT2]	sp|Q8ZLD6|DTPB_SALTY Dipeptide and tripeptide permease B OS=Salmonella typhimurium (strain LT2 / SGSC1412 / ATCC 700720) GN=dtpB PE=3 SV=1
gene-STM2330	4736.25	5384.55	4087.94	0.759198	-0.397453	0.154282	0.755397	gi|1109557564|ref|NC_003197.2|	2440124	2441072	-	945	STM2330	GO:0003677;GO:0003700;GO:0006355	-	proNOG06087	K	NADH dehydrogenase transcriptional repressor [Salmonella enterica subsp. enterica serovar Typhimurium str. LT2]	sp|Q8VWE6|LRHA_ECO57 Probable HTH-type transcriptional regulator LrhA OS=Escherichia coli O157:H7 GN=lrhA PE=3 SV=1
gene-STM0460	1481.97	1695.11	1268.84	0.748531	-0.417867	0.154953	0.756511	gi|1109557564|ref|NC_003197.2|	516755	518540	+	1779	STM0460	GO:0034040;GO:0016021;GO:0006869;GO:0005524;GO:0055085	K18889	proNOG00276	V	multidrug transporter membrane\ATP-binding components [Salmonella enterica subsp. enterica serovar Typhimurium str. LT2]	sp|P77265|MDLA_ECOLI Multidrug resistance-like ATP-binding protein MdlA OS=Escherichia coli (strain K12) GN=mdlA PE=3 SV=1
gene-STM1491	3643.47	2681.52	4605.41	1.71746	0.780277	0.154967	0.756511	gi|1109557564|ref|NC_003197.2|	1568516	1569670	-	1149	STM1491	GO:0016887;GO:0005524;GO:0005886;GO:0031460	K05847	proNOG01438	E	proline/glycine betaine transport systems [Salmonella enterica subsp. enterica serovar Typhimurium str. LT2]	sp|Q45460|OPUBA_BACSU Choline transport ATP-binding protein OpuBA OS=Bacillus subtilis (strain 168) GN=opuBA PE=3 SV=2
gene-STM0713	353.694	298.326	409.061	1.37119	0.455425	0.155027	0.756511	gi|1109557564|ref|NC_003197.2|	779449	780392	+	933	STM0713	GO:0004039	K23124	proNOG07742	E	carboxylase [Salmonella enterica subsp. enterica serovar Typhimurium str. LT2]	sp|P75745|YBGK_ECOLI Uncharacterized protein YbgK OS=Escherichia coli (strain K12) GN=ybgK PE=4 SV=1
gene-STM2406	2151.68	2418.98	1884.38	0.778997	-0.36031	0.155239	0.756706	gi|1109557564|ref|NC_003197.2|	2522205	2523217	+	1005	STM2406	-	K19265	proNOG03942	C	A Chain A, Structure Of Idp01002, A Putative Oxidoreductase From And Essential Gene Of Salmonella Typhimurium	sp|Q46851|GPR_ECOLI L-glyceraldehyde 3-phosphate reductase OS=Escherichia coli (strain K12) GN=gpr PE=1 SV=1
gene-STM0150	521.572	440.26	602.884	1.36938	0.453523	0.156111	0.759369	gi|1109557564|ref|NC_003197.2|	173380	174812	-	1398	STM0150	GO:0015179;GO:0015297;GO:0005887;GO:1902475	K11734	proNOG00751	E	aromatic amino acid transporter [Salmonella enterica subsp. enterica serovar Typhimurium str. LT2]	sp|P0A188|AROP_SALTI Aromatic amino acid transport protein AroP OS=Salmonella typhi GN=aroP PE=3 SV=1
gene-STM1965	425.217	491.66	358.773	0.729718	-0.454589	0.156415	0.759369	gi|1109557564|ref|NC_003197.2|	2053721	2055004	+	1272	STM1965	GO:0016021;GO:0005886	K07112	-	-	hypothetical protein [Salmonella enterica subsp. enterica serovar Typhimurium str. D23580]	sp|Q06400|YEDE_SALTY UPF0394 inner membrane protein YedE OS=Salmonella typhimurium (strain LT2 / SGSC1412 / ATCC 700720) GN=yedE PE=3 SV=1
gene-STM3039	2336.27	2720.86	1951.68	0.717301	-0.479349	0.156473	0.759369	gi|1109557564|ref|NC_003197.2|	3198593	3199149	+	552	STM3039	GO:0046872;GO:0004452;GO:0016021;GO:0005737;GO:0008299;GO:0050992;GO:0016787	K01823	proNOG21551	I	isopentenyl-diphosphate delta-isomerase [Salmonella enterica subsp. enterica serovar Typhimurium str. LT2]	sp|Q57K77|IDI_SALCH Isopentenyl-diphosphate Delta-isomerase OS=Salmonella choleraesuis (strain SC-B67) GN=idi PE=3 SV=1
gene-STM0976	406.062	468.345	343.78	0.734031	-0.446087	0.156478	0.759369	gi|1109557564|ref|NC_003197.2|	1060583	1061292	+	699	STM0976	GO:0016021	-	proNOG00604	S	inner membrane protein [Salmonella enterica subsp. enterica serovar Typhimurium str. LT2]	sp|P75839|YCAP_ECOLI UPF0702 transmembrane protein YcaP OS=Escherichia coli (strain K12) GN=ycaP PE=3 SV=1
gene-STM0822	1909.35	2158	1660.71	0.769559	-0.377897	0.156779	0.759988	gi|1109557564|ref|NC_003197.2|	889323	890309	+	981	STM0822	GO:0004672;GO:0003676;GO:0000467;GO:0006468;GO:0016757;GO:0005524;GO:0016021	-	proNOG11371	M	glycosyl transferase family protein [Salmonella enterica subsp. enterica serovar Typhimurium str. LT2]	sp|P30177|YBIB_ECOLI Uncharacterized protein YbiB OS=Escherichia coli (strain K12) GN=ybiB PE=1 SV=1
gene-PSLT063	78.5679	92.0896	65.0463	0.706337	-0.501572	0.157238	0.760358	gi|1114422000|ref|NC_003277.2|	52683	53117	+	435	PSLT063	-	-	-	-	putative cytoplasmic protein [Salmonella enterica subsp. enterica serovar Typhimurium str. LT2]	-
gene-STM1583	2287.14	2639.09	1935.18	0.733276	-0.447572	0.157479	0.760358	gi|1109557564|ref|NC_003197.2|	1669498	1670137	-	639	STM1583	GO:0005576;GO:0009405;GO:0030430	-	proNOG89624	S	hypothetical protein STM1583 [Salmonella enterica subsp. enterica serovar Typhimurium str. LT2]	sp|D0ZXR5|STEA_SALT1 Secreted effector protein SteA OS=Salmonella typhimurium (strain 14028s / SGSC 2262) GN=steA PE=4 SV=1
gene-STM1515	5518.42	6416.66	4620.19	0.720031	-0.473869	0.157562	0.760358	gi|1109557564|ref|NC_003197.2|	1593312	1593715	+	399	STM1515	GO:0005515	-	proNOG41570	S	hypothetical protein STM1515 [Salmonella enterica subsp. enterica serovar Typhimurium str. LT2]	sp|P31130|YDEI_ECOLI Uncharacterized protein YdeI OS=Escherichia coli (strain K12) GN=ydeI PE=4 SV=1
gene-STM4123	772.104	544.064	1000.14	1.83829	0.878361	0.15766	0.760358	gi|1109557564|ref|NC_003197.2|	4341419	4342808	+	1383	STM4123	GO:0004056;GO:0042450;GO:0051262;GO:0005829	K01755	proNOG00128	E	argininosuccinate lyase [Salmonella enterica subsp. enterica serovar Typhimurium str. LT2]	sp|Q8ZKL6|ARLY_SALTY Argininosuccinate lyase OS=Salmonella typhimurium (strain LT2 / SGSC1412 / ATCC 700720) GN=argH PE=3 SV=1
gene-STM0491	727.592	833.778	621.406	0.74529	-0.424127	0.157722	0.760358	gi|1109557564|ref|NC_003197.2|	549000	550304	+	1305	STM0491	GO:0008906;GO:0016310	K00892	proNOG101174	F	inosine-guanosine kinase [Salmonella enterica subsp. enterica serovar Paratyphi B str. SPB7]	sp|P0AEW8|INGK_ECO57 Inosine-guanosine kinase OS=Escherichia coli O157:H7 GN=gsk PE=3 SV=1
gene-STM0935	8055.88	9111.91	6999.86	0.76821	-0.380428	0.158489	0.76322	gi|1109557564|ref|NC_003197.2|	1010110	1011844	-	1725	STM0935	GO:0052737;GO:0000287;GO:0030976;GO:0055114	K00156	proNOG02821	C	pyruvate dehydrogenase [Salmonella enterica subsp. enterica serovar Typhimurium str. LT2]	sp|P07003|POXB_ECOLI Pyruvate dehydrogenase [ubiquinone] OS=Escherichia coli (strain K12) GN=poxB PE=1 SV=1
gene-STM1774	13.1478	9.42837	16.8673	1.78899	0.839147	0.15899	0.764789	gi|1109557564|ref|NC_003197.2|	1872106	1872562	-	414	STM1774	GO:0016021;GO:0006355;GO:0000987;GO:0003700;GO:0019172;GO:0019243;GO:0005829;GO:0005886	-	proNOG108712;proNOG108847	S	transcriptional regulator [Salmonella enterica subsp. enterica serovar Typhi str. CT18]	sp|P0A238|SIRB2_SALTI Protein sirB2 OS=Salmonella typhi GN=sirB2 PE=3 SV=1
gene-STM4062	3090.94	3476.58	2705.3	0.77815	-0.36188	0.159208	0.764953	gi|1109557564|ref|NC_003197.2|	4272334	4273305	+	969	STM4062	GO:0003677;GO:0046872;GO:0006002;GO:0003872;GO:0061615;GO:0005524;GO:0005737;GO:0046835	K00850	proNOG03667	G	6-phosphofructokinase [Salmonella enterica subsp. enterica serovar Typhi str. CT18]	sp|B5F0P6|K6PF_SALA4 6-phosphofructokinase OS=Salmonella agona (strain SL483) GN=pfkA PE=3 SV=1
gene-STM4189	1935.67	2214.94	1656.39	0.74783	-0.419218	0.159643	0.764953	gi|1109557564|ref|NC_003197.2|	4412285	4413933	+	1638	STM4189	GO:0030643;GO:0044341;GO:0005886;GO:0035435;GO:0035725;GO:0005315;GO:0015321;GO:0005436;GO:0005737;GO:0016021	K03324	proNOG02228	P	transporter [Salmonella enterica subsp. enterica serovar Typhimurium str. LT2]	sp|P40730|YJBB_SALTY Uncharacterized protein YjbB OS=Salmonella typhimurium (strain LT2 / SGSC1412 / ATCC 700720) GN=yjbB PE=4 SV=2
gene-STM1345	1082.54	1264.59	900.479	0.712071	-0.489906	0.15972	0.764953	gi|1109557564|ref|NC_003197.2|	1423553	1425006	+	1449	STM1345	-	K08997	proNOG00728	S	hypothetical protein STM1345 [Salmonella enterica subsp. enterica serovar Typhimurium str. LT2]	sp|Q8ZPS5|YDIU_SALTY UPF0061 protein YdiU OS=Salmonella typhimurium (strain LT2 / SGSC1412 / ATCC 700720) GN=ydiU PE=3 SV=1
gene-STM2646	18880.3	22006.1	15754.5	0.715914	-0.482142	0.159931	0.764953	gi|1109557564|ref|NC_003197.2|	2785909	2786307	-	390	STM2646	GO:0005829;GO:0008861;GO:0006567;GO:0016829	K06866	proNOG34227	R	autonomous glycyl radical cofactor GrcA [Salmonella enterica subsp. enterica serovar Typhi str. CT18]	sp|B5F227|GRCA_SALA4 Autonomous glycyl radical cofactor OS=Salmonella agona (strain SL483) GN=grcA PE=3 SV=1
gene-STM1061	1850.56	2091.79	1609.33	0.769358	-0.378273	0.159982	0.764953	gi|1109557564|ref|NC_003197.2|	1149872	1151980	+	2109	STM1061	GO:0005737;GO:0070043;GO:0003723;GO:0070476;GO:0052915	K12297	proNOG01629	J	23S rRNA m(2)G2445 methyltransferase [Salmonella enterica subsp. enterica serovar Typhimurium str. LT2]	sp|B5F1U5|RLMKL_SALA4 Ribosomal RNA large subunit methyltransferase K/L OS=Salmonella agona (strain SL483) GN=rlmL PE=3 SV=1
gene-STM4535	15.7046	11.2268	20.1823	1.79768	0.84614	0.16007	0.764953	gi|1109557564|ref|NC_003197.2|	4794946	4795374	+	429	STM4535	GO:0016021;GO:0009401	K19506	proNOG36442	G	PTS permease [Salmonella enterica subsp. enterica serovar Typhimurium str. LT2]	-
gene-STM1380	601.667	692.843	510.49	0.736805	-0.440645	0.160354	0.765476	gi|1109557564|ref|NC_003197.2|	1463096	1463992	-	897	STM1380	GO:0016746;GO:0006508;GO:0016021;GO:0008233	K01259	proNOG14382	E	proline iminopeptidase [Salmonella enterica subsp. enterica serovar Typhimurium str. LT2]	sp|Q76KX0|LAAA_PSEAZ L-amino acid amidase OS=Pseudomonas azotoformans GN=laaA PE=1 SV=1
gene-STM0969	281.502	332.888	230.116	0.691271	-0.532676	0.160528	0.765477	gi|1109557564|ref|NC_003197.2|	1050965	1052398	+	1428	STM0969	GO:1902475;GO:0015179;GO:0015297;GO:0005887	-	proNOG18625	E	putative transport protein [Salmonella enterica]	sp|P75835|YCAM_ECOLI Inner membrane transporter YcaM OS=Escherichia coli (strain K12) GN=ycaM PE=1 SV=2
gene-STM1337	630.455	540.419	720.491	1.33321	0.414902	0.160703	0.765477	gi|1109557564|ref|NC_003197.2|	1415659	1416652	+	990	STM1337	GO:0016021;GO:0005737;GO:0005524;GO:0000049;GO:0006432;GO:0004826;GO:0000287	K01889	proNOG01669	J	phenylalanyl-tRNA synthetase subunit alpha [Salmonella enterica subsp. enterica serovar Typhi str. CT18]	sp|B5F7F8|SYFA_SALA4 Phenylalanine--tRNA ligase alpha subunit OS=Salmonella agona (strain SL483) GN=pheS PE=3 SV=1
gene-STM0941	1132.79	1300.02	965.548	0.742715	-0.429119	0.161309	0.767468	gi|1109557564|ref|NC_003197.2|	1018604	1019732	+	1125	STM0941	GO:0016021;GO:0019898;GO:0055085;GO:0022891	K13888	proNOG04045	V	macrolide transporter subunit MacA [Salmonella enterica subsp. enterica serovar Typhimurium str. LT2]	sp|P64176|MACA_ECO57 Macrolide-specific efflux protein MacA OS=Escherichia coli O157:H7 GN=macA PE=3 SV=1
gene-STM3613	2644.81	3041.28	2248.33	0.739269	-0.435828	0.161514	0.767468	gi|1109557564|ref|NC_003197.2|	3788575	3790073	-	1494	STM3613	GO:0042597;GO:0016485;GO:0004222;GO:0008270	-	proNOG07822	O	Zn-dependent peptidase [Salmonella enterica subsp. enterica serovar Typhimurium str. LT2]	sp|P50335|YHJJ_SALTY Protein YhjJ OS=Salmonella typhimurium (strain LT2 / SGSC1412 / ATCC 700720) GN=yhjJ PE=3 SV=2
gene-STM0113	402.448	329.322	475.574	1.4441	0.530169	0.161713	0.767468	gi|1109557564|ref|NC_003197.2|	132167	133758	-	1578	STM0113	GO:0009098;GO:0003852	K01649	proNOG02407	E	2-isopropylmalate synthase [Salmonella enterica]	sp|B5FI58|LEU1_SALDC 2-isopropylmalate synthase OS=Salmonella dublin (strain CT_02021853) GN=leuA PE=3 SV=1
gene-STM0367	232.933	172.965	292.901	1.69341	0.759931	0.162163	0.767468	gi|1109557564|ref|NC_003197.2|	416088	417730	-	1632	STM0367	GO:0005524;GO:0000156;GO:0016021;GO:0006355;GO:0005737;GO:0008134;GO:0043565;GO:0050907;GO:0000160;GO:0019629	K02688	proNOG02553	K	prp operon regulator [Salmonella enterica subsp. enterica serovar Typhimurium str. LT2]	sp|P74839|PRPR_SALTY Propionate catabolism operon regulatory protein OS=Salmonella typhimurium (strain LT2 / SGSC1412 / ATCC 700720) GN=prpR PE=4 SV=1
gene-STM1791	77.5532	61.1265	93.9799	1.53746	0.620553	0.16252	0.767468	gi|1109557564|ref|NC_003197.2|	1889450	1890312	+	849	STM1791	GO:0003677	-	proNOG16349	O	hydrogenase-1 operon protein HyaF [Salmonella enterica subsp. enterica serovar Typhi str. CT18]	sp|P19932|HYAF_ECOLI Hydrogenase-1 operon protein HyaF OS=Escherichia coli (strain K12) GN=hyaF PE=3 SV=1
gene-STM0887	394.836	246.219	543.453	2.2072	1.14222	0.162648	0.767468	gi|1109557564|ref|NC_003197.2|	957938	958683	-	738	STM0887	GO:0004970;GO:0030288;GO:0035235;GO:0006810;GO:0016020	K09996	proNOG11137	E	arginine-binding periplasmic protein 2 [Salmonella enterica subsp. enterica serovar Typhi str. CT18]	sp|P30860|ARTJ_ECOLI ABC transporter arginine-binding protein 1 OS=Escherichia coli (strain K12) GN=artJ PE=1 SV=2
gene-STM4187	546.412	367.657	725.166	1.9724	0.97995	0.162673	0.767468	gi|1109557564|ref|NC_003197.2|	4407224	4408060	-	831	STM4187	GO:0045892;GO:0003700;GO:0003677;GO:0006097	K13641	proNOG10675	K	IclR family transcriptional regulator [Salmonella enterica subsp. enterica serovar Typhimurium str. LT2]	sp|P17430|ICLR_SALTY Acetate operon repressor OS=Salmonella typhimurium (strain LT2 / SGSC1412 / ATCC 700720) GN=iclR PE=4 SV=2
gene-STM3078	3123.21	3529.52	2716.89	0.769763	-0.377514	0.162795	0.767468	gi|1109557564|ref|NC_003197.2|	3239525	3240457	-	927	STM3078	GO:0033388;GO:0008295;GO:0030145;GO:0008783	K01480	proNOG03773	E	agmatinase [Salmonella enterica subsp. enterica serovar Typhi str. CT18]	sp|B5F5K3|SPEB_SALA4 Agmatinase OS=Salmonella agona (strain SL483) GN=speB PE=3 SV=1
gene-STM2828	86.7045	102.303	71.1059	0.695053	-0.524806	0.16284	0.767468	gi|1109557564|ref|NC_003197.2|	2974241	2974751	-	507	STM2828	GO:0006282;GO:0005737	K03565	proNOG62137	R	recombination regulator RecX [Salmonella enterica subsp. enterica serovar Typhimurium str. LT2]	sp|Q8ZMK5|RECX_SALTY Regulatory protein RecX OS=Salmonella typhimurium (strain LT2 / SGSC1412 / ATCC 700720) GN=recX PE=3 SV=1
gene-STM1274	1112.6	1324.76	900.431	0.679693	-0.557044	0.16287	0.767468	gi|1109557564|ref|NC_003197.2|	1353120	1353377	+	255	STM1274	GO:0016021	-	proNOG52141	S	hypothetical protein STY1846 [Salmonella enterica subsp. enterica serovar Typhi str. CT18]	sp|P64487|YEAQ_ECO57 UPF0410 protein YeaQ OS=Escherichia coli O157:H7 GN=yeaQ PE=3 SV=1
gene-STM0021	198.059	228.161	167.958	0.736141	-0.441946	0.163248	0.768421	gi|1109557564|ref|NC_003197.2|	24462	25011	+	549	STM0021	GO:0009289;GO:0007155	-	proNOG57207	UN	fimbrial subunit [Salmonella enterica subsp. enterica serovar Typhimurium str. LT2]	sp|P12903|FM12_KLEPN Fimbrial subunit type 1 OS=Klebsiella pneumoniae GN=fim PE=1 SV=1
gene-STM3209	835.493	965.602	705.384	0.730512	-0.453019	0.163442	0.76851	gi|1109557564|ref|NC_003197.2|	3373960	3374277	+	240	STM3209	GO:0006412;GO:0003735;GO:0016787;GO:0022627	K02970	proNOG52400;COG0828	J	30S ribosomal protein S21 [Escherichia coli O157:H7 str. EDL933]	sp|A8APV6|RS21_CITK8 30S ribosomal protein S21 OS=Citrobacter koseri (strain ATCC BAA-895 / CDC 4225-83 / SGSC4696) GN=rpsU PE=3 SV=1
gene-STM0157	804.104	916.939	691.268	0.753887	-0.40758	0.164117	0.770203	gi|1109557564|ref|NC_003197.2|	183846	185488	-	1629	STM0157	-	-	gproNOG07347	S	hypothetical protein STMDT12_C01580 [Salmonella enterica subsp. enterica serovar Typhimurium str. T000240]	sp|P36682|YACH_ECOLI Uncharacterized protein YacH OS=Escherichia coli (strain K12) GN=yacH PE=4 SV=2
gene-STM3187	5776.56	6759.99	4793.13	0.709044	-0.496053	0.164153	0.770203	gi|1109557564|ref|NC_003197.2|	3350249	3350933	+	678	STM3187	-	-	proNOG07112	S	hypothetical protein SARI_04442 [Salmonella enterica subsp. arizonae serovar 62:z4,z23:- str. RSK2980]	sp|B5F680|YGIB_SALA4 UPF0441 protein YgiB OS=Salmonella agona (strain SL483) GN=ygiB PE=3 SV=1
gene-STM3766	221.469	261.304	181.634	0.695104	-0.524699	0.164747	0.772116	gi|1109557564|ref|NC_003197.2|	3966649	3967597	-	948	STM3766	-	-	COG5464	S	hypothetical protein STM3766 [Salmonella enterica subsp. enterica serovar Typhimurium str. LT2]	sp|P77768|YFCI_ECOLI Uncharacterized protein YfcI OS=Escherichia coli (strain K12) GN=yfcI PE=3 SV=1
gene-STM3104	842.971	711.772	974.17	1.36866	0.452759	0.164913	0.772116	gi|1109557564|ref|NC_003197.2|	3263105	3264257	+	1137	STM3104	GO:0055114;GO:0051989;GO:0006779;GO:0005737;GO:0004109;GO:0051536	-	proNOG01618	H	coproporphyrinogen III oxidase [Salmonella enterica subsp. enterica serovar Typhimurium str. LT2]	sp|P52062|YGGW_ECOLI Oxygen-independent coproporphyrinogen-III oxidase-like protein YggW OS=Escherichia coli (strain K12) GN=yggW PE=3 SV=1
gene-STM3196	2695.86	3109.89	2281.82	0.733729	-0.446682	0.165329	0.772188	gi|1109557564|ref|NC_003197.2|	3358881	3359247	+	366	STM3196	-	K09806	proNOG62537	S	hypothetical protein [Salmonella enterica subsp. enterica serovar Typhimurium str. D23580]	sp|Q46868|YQIC_ECOLI Uncharacterized protein YqiC OS=Escherichia coli (strain K12) GN=yqiC PE=1 SV=2
gene-STM2915	67.0758	53.5057	80.6459	1.50724	0.59191	0.165489	0.772188	gi|1109557564|ref|NC_003197.2|	3058039	3058829	-	777	STM2915	GO:0090305;GO:0004519;GO:0008903	K22131	proNOG00220	G	hypothetical protein STM2915 [Salmonella enterica subsp. enterica serovar Typhimurium str. LT2]	sp|Q46891|YGBM_ECOLI Putative hydroxypyruvate isomerase YgbM OS=Escherichia coli (strain K12) GN=ygbM PE=1 SV=1
gene-STM2258	20.6964	14.2714	27.1214	1.9004	0.926304	0.165719	0.772188	gi|1109557564|ref|NC_003197.2|	2355715	2356425	-	702	STM2258	GO:0005886	K02573	proNOG06869	C	quinol dehydrogenase periplasmic component [Salmonella enterica subsp. enterica serovar Typhimurium str. LT2]	sp|P0AAL4|NAPG_ECOL6 Ferredoxin-type protein NapG OS=Escherichia coli O6:H1 (strain CFT073 / ATCC 700928 / UPEC) GN=napG PE=4 SV=1
gene-STM1950	1169.85	784.959	1554.75	1.98067	0.985988	0.165808	0.772188	gi|1109557564|ref|NC_003197.2|	2039655	2040395	-	729	STM1950	GO:0003677;GO:0006355;GO:0016021	K07782	proNOG30482	K	DNA-binding transcriptional activator SdiA [Salmonella enterica subsp. enterica serovar Typhimurium str. LT2]	sp|P07026|SDIA_ECOLI Regulatory protein SdiA OS=Escherichia coli (strain K12) GN=sdiA PE=1 SV=2
gene-STM0538	112.421	94.6212	130.22	1.37623	0.46072	0.166152	0.772188	gi|1109557564|ref|NC_003197.2|	600567	601395	-	825	STM0538	-	-	proNOG30235	S	outer membrane protein [Salmonella enterica subsp. enterica serovar Typhimurium str. LT2]	-
gene-STM2222	408.089	480.48	335.698	0.698673	-0.51731	0.166211	0.772188	gi|1109557564|ref|NC_003197.2|	2323700	2324412	-	702	STM2222	GO:0009982;GO:0000455;GO:0005829;GO:0016829;GO:0003723	K06183	proNOG08360	J	16S rRNA pseudouridylate synthase A [Salmonella enterica subsp. enterica serovar Typhi str. CT18]	sp|P65841|RSUA_SALTI Ribosomal small subunit pseudouridine synthase A OS=Salmonella typhi GN=rsuA PE=3 SV=1
gene-STM2315	463.257	352.129	574.386	1.63118	0.705918	0.16629	0.772188	gi|1109557564|ref|NC_003197.2|	2421684	2423476	-	1788	STM2315	-	K07114	proNOG07444	R	hypothetical protein STM2315 [Salmonella enterica subsp. enterica serovar Typhimurium str. LT2]	sp|P76481|YFBK_ECOLI Uncharacterized protein YfbK OS=Escherichia coli (strain K12) GN=yfbK PE=4 SV=1
gene-STM3939	31293.3	35171.6	27414.9	0.779461	-0.359451	0.166378	0.772188	gi|1109557564|ref|NC_003197.2|	4146193	4148926	+	2571	STM3939	GO:0006171;GO:0005524;GO:0005737;GO:0004016	K05851	proNOG03726	F	Adenylate cyclase [Salmonella enterica subsp. enterica serovar Weltevreden str. 2007-60-3289-1]	sp|P0A1A8|CYAA_SALTI Adenylate cyclase OS=Salmonella typhi GN=cyaA PE=3 SV=1
gene-STM1058	542.532	620.781	464.284	0.747903	-0.419077	0.166512	0.772188	gi|1109557564|ref|NC_003197.2|	1146875	1147959	+	1035	STM1058	GO:0005737;GO:0044205;GO:0006207;GO:0055114;GO:0004152;GO:0005886	K00254	proNOG01371	F	dihydroorotate dehydrogenase [Salmonella enterica subsp. enterica serovar Typhimurium str. SL1344]	sp|B5F1U2|PYRD_SALA4 Dihydroorotate dehydrogenase (quinone) OS=Salmonella agona (strain SL483) GN=pyrD PE=3 SV=1
gene-STM2834	2.92469	0.95754	4.89184	5.10875	2.35297	0.167419	0.773377	gi|1109557564|ref|NC_003197.2|	2979844	2980217	+	369	STM2834	GO:0008982;GO:0005737;GO:0016301;GO:0009401;GO:0016310;GO:0034219;GO:0103111	K02781	proNOG39370	G	PTS system glucitol/sorbitol-specific transporter subunit IIA [Salmonella enterica subsp. enterica serovar Typhimurium str. LT2]	sp|P59784|PTHA_SHIFL Glucitol/sorbitol-specific phosphotransferase enzyme IIA component OS=Shigella flexneri GN=srlB PE=3 SV=1
gene-STM3646	888.527	751.447	1025.61	1.36484	0.448735	0.167525	0.773377	gi|1109557564|ref|NC_003197.2|	3833687	3834673	+	981	STM3646	GO:0030267;GO:0051287;GO:0005886;GO:0005829;GO:0016618;GO:0055114	K00090	proNOG01761	C	bifunctional glyoxylate/hydroxypyruvate reductase B, partial [Salmonella enterica]	sp|B4T938|GHRB_SALHS Glyoxylate/hydroxypyruvate reductase B OS=Salmonella heidelberg (strain SL476) GN=ghrB PE=3 SV=1
gene-STM0231	1736.4	1438.01	2034.79	1.415	0.500806	0.167583	0.773377	gi|1109557564|ref|NC_003197.2|	269536	273031	+	3489	STM0231	GO:0003887;GO:0016311;GO:0071897;GO:0005737;GO:0003677;GO:0003993;GO:0090305;GO:0006260;GO:0008408	K02337	proNOG00450	L	DNA polymerase III subunit alpha [Salmonella enterica subsp. enterica serovar Typhimurium str. LT2]	sp|P14567|DPO3A_SALTY DNA polymerase III subunit alpha OS=Salmonella typhimurium (strain LT2 / SGSC1412 / ATCC 700720) GN=dnaE PE=3 SV=2
gene-STM1225	184.945	218.759	151.13	0.690852	-0.533552	0.167608	0.773377	gi|1109557564|ref|NC_003197.2|	1311173	1312052	-	870	STM1225	GO:0006810;GO:0016021;GO:0005886	K11071	proNOG00511	P	spermidine/putrescine ABC transporter membrane protein [Salmonella enterica subsp. enterica serovar Typhi str. CT18]	sp|P0A2J8|POTB_SALTI Spermidine/putrescine transport system permease protein PotB OS=Salmonella typhi GN=potB PE=3 SV=1
gene-STM1499	3376.33	3839.73	2912.92	0.758626	-0.39854	0.167862	0.773377	gi|1109557564|ref|NC_003197.2|	1576945	1579395	-	2448	STM1499	GO:0051539;GO:0030151;GO:0009389;GO:0009055;GO:0055114	K07309	proNOG02759	C	dimethyl sulfoxide reductase subunit A [Salmonella enterica subsp. enterica serovar Typhimurium str. LT2]	sp|P77374|YNFE_ECOLI Putative dimethyl sulfoxide reductase chain YnfE OS=Escherichia coli (strain K12) GN=ynfE PE=1 SV=1
gene-STM0274A	1.14164	0	2.28327	Inf	Inf	0.167909	0.773377	gi|1109557564|ref|NC_003197.2|	316071	316181	+	111	STM0274A	-	-	-	-	invasol SirA [Salmonella enterica]	-
gene-STM1627	68.1352	54.2385	82.0319	1.51243	0.596867	0.168014	0.773377	gi|1109557564|ref|NC_003197.2|	1717667	1718798	-	1125	STM1627	GO:0004022;GO:0008270;GO:0006069;GO:0051903	K00121	proNOG00497	C	alcohol dehydrogenase class III [Salmonella enterica subsp. enterica serovar Typhimurium str. LT2]	sp|A7ZIA4|FRMA_ECO24 S-(hydroxymethyl)glutathione dehydrogenase OS=Escherichia coli O139:H28 (strain E24377A / ETEC) GN=frmA PE=3 SV=1
gene-STM1190	8879.98	9957.13	7802.83	0.783642	-0.351734	0.168179	0.773377	gi|1109557564|ref|NC_003197.2|	1275222	1275784	+	540	STM1190	GO:0061630;GO:0042787;GO:0000209;GO:0043161;GO:0008270;GO:0005840	K07040	proNOG01659	S	hypothetical protein STY1229 [Salmonella enterica subsp. enterica serovar Typhi str. CT18]	sp|P0A1T3|YCED_SALTI Uncharacterized protein YceD OS=Salmonella typhi GN=yceD PE=4 SV=1
gene-STM2581	1753.37	2012.03	1494.7	0.742879	-0.4288	0.168532	0.773848	gi|1109557564|ref|NC_003197.2|	2724828	2725518	-	687	STM2581	GO:0004525;GO:0005737;GO:0046872;GO:0019843;GO:0003725;GO:0006397;GO:0008033;GO:0090502;GO:0006364;GO:0016075	K03685	proNOG01353	K	ribonuclease III [Salmonella enterica subsp. enterica serovar Newport str. SL254]	sp|B5QTU8|RNC_SALEP Ribonuclease 3 OS=Salmonella enteritidis PT4 (strain P125109) GN=rnc PE=3 SV=1
gene-STM1987	1867.86	2114.41	1621.32	0.766797	-0.383084	0.168634	0.773848	gi|1109557564|ref|NC_003197.2|	2069740	2071466	-	1719	STM1987	GO:0016021;GO:0030244;GO:0005886;GO:0007606	K21085	proNOG15290	T	inner membrane protein [Salmonella enterica subsp. enterica serovar Typhimurium str. LT2]	sp|Q8ZNT5|YEDQ_SALTY Cellulose synthesis regulatory protein OS=Salmonella typhimurium (strain LT2 / SGSC1412 / ATCC 700720) GN=yedQ PE=3 SV=1
gene-STM3647	3800.53	4268.98	3332.07	0.78053	-0.357473	0.169737	0.778094	gi|1109557564|ref|NC_003197.2|	3834723	3835447	-	717	STM3647	GO:0016021	-	proNOG23684	S	hypothetical protein STY4155 [Salmonella enterica subsp. enterica serovar Typhi str. CT18]	sp|P0ADK2|YIAF_ECO57 Uncharacterized protein YiaF OS=Escherichia coli O157:H7 GN=yiaF PE=4 SV=2
gene-STM3002	1148.8	1298.9	998.695	0.768878	-0.379172	0.170339	0.779353	gi|1109557564|ref|NC_003197.2|	3158824	3159709	-	882	STM3002	GO:0042158;GO:0009249;GO:0016021;GO:0008961;GO:0005886	K13292	proNOG00206	M	prolipoprotein diacylglyceryl transferase [Salmonella enterica subsp. enterica serovar Typhi str. CT18]	sp|B5F4U6|LGT_SALA4 Prolipoprotein diacylglyceryl transferase OS=Salmonella agona (strain SL483) GN=lgt PE=3 SV=1
gene-STM4211	74.8763	60.5075	89.245	1.47494	0.560658	0.170367	0.779353	gi|1109557564|ref|NC_003197.2|	4430547	4432901	-	2355	STM4211	GO:0003677;GO:0032502	-	-	-	phage tail protein [Salmonella enterica subsp. enterica serovar Typhimurium str. LT2]	-
gene-STM2272	14786.8	16823.2	12750.4	0.757905	-0.399911	0.17056	0.779425	gi|1109557564|ref|NC_003197.2|	2373710	2376422	-	2661	STM2272	GO:0007059;GO:0003918;GO:0006265;GO:0005694;GO:0009295;GO:0005524;GO:0005737;GO:0003677;GO:0006268;GO:0009330	K02469	proNOG01748	L	DNA gyrase subunit A [Salmonella enterica]	sp|P37411|GYRA_SALTY DNA gyrase subunit A OS=Salmonella typhimurium (strain LT2 / SGSC1412 / ATCC 700720) GN=gyrA PE=3 SV=3
gene-STM0357	1542.23	1739.01	1345.45	0.773688	-0.370175	0.171378	0.782007	gi|1109557564|ref|NC_003197.2|	403326	405290	+	1965	STM0357	GO:0003677;GO:0032775;GO:0090305;GO:0008170;GO:0009007;GO:0009307;GO:0004519	K07316	proNOG00856	L	DNA methylase [Salmonella enterica subsp. enterica serovar Typhimurium str. LT2]	sp|P40814|T3MO_SALTY Type III restriction-modification system StyLTI enzyme mod OS=Salmonella typhimurium (strain LT2 / SGSC1412 / ATCC 700720) GN=mod PE=3 SV=2
gene-STM3022	304.172	355.397	252.947	0.71173	-0.490598	0.171505	0.782007	gi|1109557564|ref|NC_003197.2|	3182529	3183758	+	1230	STM3022	GO:0016021;GO:0003333	-	proNOG19868	E	transporter [Salmonella enterica subsp. enterica serovar Typhimurium str. LT2]	sp|P63342|YQEG_ECO57 Inner membrane transport protein YqeG OS=Escherichia coli O157:H7 GN=yqeG PE=3 SV=1
gene-STM2247	18.0928	13.6053	22.5804	1.65968	0.730904	0.171699	0.782007	gi|1109557564|ref|NC_003197.2|	2347392	2348446	-	1044	STM2247	GO:0016021;GO:0016829	K02200	proNOG18319	O	heme lyase subunit [Salmonella enterica subsp. enterica serovar Typhimurium str. LT2]	sp|P0ABM9|CCMH_ECOLI Cytochrome c-type biogenesis protein CcmH OS=Escherichia coli (strain K12) GN=ccmH PE=1 SV=1
gene-PSLT048	656.428	483.82	829.036	1.71352	0.776966	0.17204	0.782007	gi|1114422000|ref|NC_003277.2|	39664	40779	+	1116	PSLT048	GO:0003677	-	-	-	TlpA [Salmonella enterica subsp. enterica serovar Choleraesuis]	-
gene-STM2899	36449.3	30858.9	42039.7	1.36232	0.446065	0.172198	0.782007	gi|1109557564|ref|NC_003197.2|	3043289	3043939	-	651	STM2899	GO:0009405;GO:0006355;GO:0043565;GO:0003700	-	proNOG43267	K	hypothetical protein SPAB_03602 [Salmonella enterica subsp. enterica serovar Paratyphi B str. SPB7]	sp|P69342|INVF_SALTI Invasion protein InvF OS=Salmonella typhi GN=invF PE=3 SV=1
gene-STM4565	156.559	130.867	182.25	1.39264	0.477824	0.17236	0.782007	gi|1109557564|ref|NC_003197.2|	4818804	4819667	-	864	STM4565	GO:0016829;GO:0055114;GO:0016021;GO:0051539;GO:0016491	-	proNOG12529	O	pyruvate formate lyase-activating enzyme [Salmonella enterica subsp. enterica serovar Typhimurium str. LT2]	sp|P39409|YJJW_ECOLI Uncharacterized protein YjjW OS=Escherichia coli (strain K12) GN=yjjW PE=3 SV=1
gene-STM0070	39.2928	29.4868	49.0987	1.66511	0.735619	0.17245	0.782007	gi|1109557564|ref|NC_003197.2|	81725	82523	-	792	STM0070	GO:0016836;GO:0009437	K08299	proNOG01561	I	carnitinyl-CoA dehydratase [Salmonella enterica subsp. enterica serovar Typhimurium str. LT2]	sp|B4TIG9|CAID_SALHS Carnitinyl-CoA dehydratase OS=Salmonella heidelberg (strain SL476) GN=caiD PE=3 SV=1
gene-STM0837	2762.1	3136.4	2387.79	0.761315	-0.393435	0.172551	0.782007	gi|1109557564|ref|NC_003197.2|	903900	904836	-	927	STM0837	GO:0016740	K19235	proNOG07629	S	hypothetical protein STY0878 [Salmonella enterica subsp. enterica serovar Typhi str. CT18]	sp|P0AAY0|YBIS_ECO57 Probable L,D-transpeptidase YbiS OS=Escherichia coli O157:H7 GN=ybiS PE=3 SV=1
gene-STM1762	37.6504	27.8353	47.4655	1.70522	0.769961	0.173314	0.783841	gi|1109557564|ref|NC_003197.2|	1856168	1856892	-	717	STM1762	GO:0016530;GO:0051131;GO:0055114;GO:0008940;GO:0051082;GO:0042128	K00373	proNOG02099	C	hypothetical protein [Salmonella enterica]	sp|P0AF27|NARJ_ECO57 Nitrate reductase molybdenum cofactor assembly chaperone NarJ OS=Escherichia coli O157:H7 GN=narJ PE=3 SV=1
gene-STM1379	1155.42	1308.03	1002.82	0.766662	-0.383337	0.173342	0.783841	gi|1109557564|ref|NC_003197.2|	1461731	1463080	-	1350	STM1379	GO:0005887;GO:0015297;GO:0015179;GO:1902475	-	COG0531	E	amino acid permease [Salmonella enterica subsp. enterica serovar Typhimurium str. LT2]	sp|P76037|PUUP_ECOLI Putrescine importer PuuP OS=Escherichia coli (strain K12) GN=puuP PE=1 SV=2
gene-STM2246	2223.33	2501.57	1945.08	0.777545	-0.363001	0.173765	0.783841	gi|1109557564|ref|NC_003197.2|	2346688	2347348	+	654	STM2246	GO:0003677;GO:0000160;GO:0005622;GO:0006355	K07685	proNOG07461	T	nitrate/nitrite response regulator protein NarP [Salmonella enterica subsp. enterica serovar Typhimurium str. ST4/74]	sp|P31802|NARP_ECOLI Nitrate/nitrite response regulator protein NarP OS=Escherichia coli (strain K12) GN=narP PE=3 SV=1
gene-STM1797	230.911	269.14	192.682	0.715917	-0.482135	0.174115	0.783841	gi|1109557564|ref|NC_003197.2|	1896839	1897112	-	261	STM1797	GO:0019825;GO:0016021;GO:0020037	-	proNOG56579	S	transglycosylase associated protein [Salmonella enterica]	sp|P58767|YMGE_ECO27 UPF0410 protein ymge OS=Escherichia coli O127:H6 (strain E2348/69 / EPEC) GN=ymgE PE=3 SV=2
gene-STM0470	46.6842	55.6484	37.72	0.677827	-0.561011	0.174393	0.783841	gi|1109557564|ref|NC_003197.2|	526616	526761	+	146	STM0470	GO:0006412;GO:0005840;GO:0003735	K02919	proNOG70825;COG0257	J	50S ribosomal protein L36 [Salmonella enterica subsp. enterica serovar Typhi str. CT18]	sp|Q57S93|RL362_SALCH 50S ribosomal protein L36 2 OS=Salmonella choleraesuis (strain SC-B67) GN=rpmJ2 PE=3 SV=1
gene-STM0523	96.8932	80.1475	113.639	1.41787	0.503729	0.174718	0.783841	gi|1109557564|ref|NC_003197.2|	583949	585322	+	1368	STM0523	GO:0000256;GO:0008270;GO:0004038;GO:0006144;GO:0050897	K01466	proNOG00775	F	allantoinase [Salmonella enterica]	sp|B5EYC3|ALLB_SALA4 Allantoinase OS=Salmonella agona (strain SL483) GN=allB PE=3 SV=1
gene-STM3792	241.605	201.487	281.723	1.39822	0.483593	0.174789	0.783841	gi|1109557564|ref|NC_003197.2|	3992256	3993583	-	1323	STM3792	GO:0015756;GO:0055085;GO:0015150;GO:0005887	K02429	proNOG05320	G	permease [Salmonella enterica subsp. enterica serovar Typhi str. CT18]	sp|P11551|FUCP_ECOLI L-fucose-proton symporter OS=Escherichia coli (strain K12) GN=fucP PE=1 SV=3
gene-STM2879	1235.31	1413.24	1057.39	0.748198	-0.418507	0.17495	0.783841	gi|1109557564|ref|NC_003197.2|	3023696	3024095	-	399	STM2879	GO:0009405;GO:0005737;GO:0050708	-	proNOG89786	O	A Chain A, Structure Of The Salmonella Virulence Effector Sptp In Complex With Its Secretion Chaperone Sicp	sp|E1WAC4|SICP_SALTS Chaperone protein sicP OS=Salmonella typhimurium (strain SL1344) GN=sicP PE=3 SV=2
gene-STM2516	61.018	49.9505	72.0855	1.44314	0.529211	0.174969	0.783841	gi|1109557564|ref|NC_003197.2|	2647592	2648558	-	966	STM2516	-	-	proNOG03997	S	outer membrane protein [Salmonella enterica subsp. enterica serovar Typhimurium str. LT2]	-
gene-STM0203	245.281	283.983	206.578	0.727429	-0.459121	0.175048	0.783841	gi|1109557564|ref|NC_003197.2|	238662	240083	+	1422	STM0203	GO:0005887;GO:0015297;GO:0005247;GO:1902476;GO:1903959	K03281	COG0038	P	chloride channel protein [Salmonella enterica subsp. enterica serovar Typhimurium str. LT2]	sp|Q8ZRP8|CLCA_SALTY H(+)/Cl(-) exchange transporter ClcA OS=Salmonella typhimurium (strain LT2 / SGSC1412 / ATCC 700720) GN=clcA PE=1 SV=1
gene-STM2578	285.586	239.165	332.007	1.38819	0.473209	0.175116	0.783841	gi|1109557564|ref|NC_003197.2|	2722443	2723184	-	738	STM2578	GO:0033856;GO:0005829;GO:0008615	K03474	proNOG01835	H	pyridoxine 5&apos;-phosphate synthase [Salmonella enterica subsp. enterica serovar Typhimurium str. LT2]	sp|Q8ZN19|PDXJ_SALTY Pyridoxine 5&apos;-phosphate synthase OS=Salmonella typhimurium (strain LT2 / SGSC1412 / ATCC 700720) GN=pdxJ PE=3 SV=2
gene-STM4081	9735.91	10861.3	8610.54	0.792774	-0.335019	0.17527	0.783841	gi|1109557564|ref|NC_003197.2|	4290278	4291058	-	774	STM4081	GO:0005829;GO:0006096;GO:0006094;GO:0019563;GO:0006098;GO:0046166;GO:0004807	K01803	proNOG07477	G	triosephosphate isomerase [Salmonella enterica subsp. enterica serovar Typhimurium str. LT2]	sp|B5F0R2|TPIS_SALA4 Triosephosphate isomerase OS=Salmonella agona (strain SL483) GN=tpiA PE=3 SV=1
gene-STM1607	1564.02	1369.63	1758.41	1.28386	0.360487	0.175347	0.783841	gi|1109557564|ref|NC_003197.2|	1697532	1698213	-	675	STM1607	-	-	proNOG17494	S	outer membrane lipoprotein [Salmonella enterica subsp. enterica serovar Typhimurium str. LT2]	sp|P64452|YDCL_ECO57 Uncharacterized lipoprotein YdcL OS=Escherichia coli O157:H7 GN=ydcL PE=4 SV=1
gene-STM1234	3315.67	3768.42	2862.92	0.759713	-0.396474	0.175588	0.783841	gi|1109557564|ref|NC_003197.2|	1321579	1322739	-	1158	STM1234	GO:0008168;GO:0016783;GO:0002143;GO:0005524;GO:0032259;GO:0005737;GO:0000049	K00566	-	-	5-methylaminomethyl-2-thiouridylate-methyltrans ferase [Salmonella enterica subsp. enterica serovar Typhimurium str. D23580]	sp|Q8ZPZ4|MNMA_SALTY tRNA-specific 2-thiouridylase MnmA OS=Salmonella typhimurium (strain LT2 / SGSC1412 / ATCC 700720) GN=mnmA PE=3 SV=2
gene-STM1077	343.629	402.449	284.81	0.707692	-0.498805	0.175795	0.783841	gi|1109557564|ref|NC_003197.2|	1169065	1169739	-	669	STM1077	GO:0007186;GO:0016021;GO:0008528	K09909	proNOG09687	S	hypothetical protein STY1099 [Salmonella enterica subsp. enterica serovar Typhi str. CT18]	sp|B5QZG7|YCCT_SALEP UPF0319 protein YccT OS=Salmonella enteritidis PT4 (strain P125109) GN=yccT PE=3 SV=1
gene-PSLT027	218.295	172.053	264.536	1.53753	0.620611	0.175815	0.783841	gi|1114422000|ref|NC_003277.2|	20096	20314	+	219	PSLT027	-	K19164	proNOG73652	R	plasmid maintenance protein CcdA [Salmonella enterica subsp. enterica serovar Typhimurium str. LT2]	sp|P62553|CCDA_ECO57 Antitoxin CcdA OS=Escherichia coli O157:H7 GN=ccdA PE=1 SV=1
gene-STM4198	19.2884	14.6654	23.9115	1.63047	0.705288	0.176034	0.783874	gi|1109557564|ref|NC_003197.2|	4419395	4419856	-	462	STM4198	GO:0005634;GO:0006355;GO:0003700;GO:0008270;GO:0043401;GO:0043565	-	proNOG70255	S	hypothetical protein STM4198 [Salmonella enterica subsp. enterica serovar Typhimurium str. LT2]	-
gene-STM2389	775.014	467.189	1082.84	2.31778	1.21274	0.17618	0.783874	gi|1109557564|ref|NC_003197.2|	2500251	2501573	-	1317	STM2389	GO:0006635;GO:0005737;GO:0003988	K00632	-	-	putative 3-ketoacyl-CoA thiolase [Salmonella enterica subsp. enterica serovar Typhimurium str. D23580]	sp|Q8ZNA6|FADI_SALTY 3-ketoacyl-CoA thiolase OS=Salmonella typhimurium (strain LT2 / SGSC1412 / ATCC 700720) GN=fadI PE=3 SV=1
gene-STM4541	4444.87	5198.7	3691.05	0.709995	-0.49412	0.176521	0.784178	gi|1109557564|ref|NC_003197.2|	4799717	4801969	-	2253	STM4541	GO:0005886;GO:0008960;GO:0016021;GO:0008484;GO:0009250	K01002	proNOG101553	M	phosphoglycerol transferase [Salmonella enterica subsp. enterica serovar Typhimurium str. 798]	sp|B4TGX6|OPGB_SALHS Phosphoglycerol transferase I OS=Salmonella heidelberg (strain SL476) GN=mdoB PE=3 SV=1
gene-STM4356	956.488	1086.21	826.765	0.761145	-0.393757	0.176605	0.784178	gi|1109557564|ref|NC_003197.2|	4598214	4599930	+	1572	STM4356	GO:0046872;GO:0016301;GO:0005524;GO:0052855;GO:0016310;GO:0016853	K23997	proNOG01871	G	hypothetical protein STM4356 [Salmonella enterica subsp. enterica serovar Typhimurium str. LT2]	sp|P31806|NNR_ECOLI Bifunctional NAD(P)H-hydrate repair enzyme Nnr OS=Escherichia coli (strain K12) GN=nnr PE=1 SV=2
gene-STM1378	40761.9	47097.3	34426.5	0.730966	-0.452123	0.177144	0.7849	gi|1109557564|ref|NC_003197.2|	1459917	1461452	-	1431	STM1378	GO:0030955;GO:0005524;GO:0004743;GO:0016301;GO:0000287;GO:0006096	K00873	proNOG00178	G	pyruvate kinase [Salmonella enterica subsp. enterica serovar Typhimurium str. LT2]	sp|P77983|KPYK1_SALTY Pyruvate kinase I OS=Salmonella typhimurium (strain LT2 / SGSC1412 / ATCC 700720) GN=pykF PE=3 SV=2
gene-STM2801	1929.19	2210.99	1647.38	0.745089	-0.424516	0.177646	0.7849	gi|1109557564|ref|NC_003197.2|	2948813	2949174	-	357	STM2801	-	-	proNOG39551	S	A Chain A, Solution Nmr Structure Of The Putative Cytoplasmic Protein Ygac From Salmonella Typhimurium. Northeast Structural Genomics Target Str72	sp|P0AD55|YGAC_ECO57 Uncharacterized protein YgaC OS=Escherichia coli O157:H7 GN=ygaC PE=4 SV=1
gene-STM0274	102.985	84.7576	121.213	1.43012	0.516132	0.177726	0.7849	gi|1109557564|ref|NC_003197.2|	314493	316008	+	1515	STM0274	-	K11900	proNOG01132	S	hypothetical protein STM0274 [Salmonella enterica subsp. enterica serovar Typhimurium str. LT2]	-
gene-STM1661	10941.8	12517.7	9365.95	0.748218	-0.41847	0.178252	0.7849	gi|1109557564|ref|NC_003197.2|	1755258	1756218	+	954	STM1661	GO:0005737;GO:0016021;GO:0006950	K14055	proNOG06091	T	universal stress protein UspE [Salmonella enterica subsp. enterica serovar Typhimurium str. LT2]	sp|Q8ZP84|USPE_SALTY Universal stress protein E OS=Salmonella typhimurium (strain LT2 / SGSC1412 / ATCC 700720) GN=uspE PE=3 SV=3
[truncated: 3,395 more rows]

## Sheet: Table S9
Supplementary Table 9: mRNA level of S. Typhimurium genes in ST53 ∆exbB vs ST53 group.
id	baseMean	baseMean-ST53	baseMean-ST53∆exbB	foldChange(ST53∆exbB/ST53)	log2FoldChange	pval	padj	Chromosome	Start Site	End Site	Direction	Length	Name	GO	KEGG	eggNOG	eggNOG Class	Description	Swissprot
[truncated: 4,387 more rows]

## Sheet: Table S10
Supplementary Table 10: mRNA level of S. Typhimurium genes in ST53 ∆exbD vs ST53 group.
[truncated: 4,387 more rows]
